# Supplementary material for: Investigating mechanisms underlying genetic resistance to Salmon Rickettsial Syndrome in Atlantic salmon using RNA sequencing
Source: BMC Genomics. 2021 Mar 6;22:156. doi: 10.1186/s12864-021-07443-2 (PMC7936450; doi:10.1186/s12864-021-07443-2)
Supplement: Supplementary file 2 — Additional file 2: Supplementary File 2. Lists of differentially expressed genes in control vs 3 and 9 dpi samples in head kidney and liver [file 12864_2021_7443_MOESM2_ESM.xlsx]

## Sheet: Head kidney control vs 3dpi
Supplementary File 2. Differential gene expression between controls and SRS infected samples
Gene ID	CHR	Start	Stop	Strand	Transcript ID	Protein ID	baseMean	log2FC	lfcSE	stat	pvalue	padj	Protein.name
106580853	NC_027319.1	49747339	49751189	-	XM_014162337.1	XP_014017813.1	498.663	-1.55248	0.0860126	-18.0495	7.97e-73	2.11e-68	PREDICTED: serine/arginine-rich splicing factor 7-like isoform X3
100136543	NC_027318.1	74349087	74386301	-	XM_014159685.1	XP_014015160.1	1517.61	-2.5027	0.141314	-17.7102	3.5e-70	6.19e-66	PREDICTED: phosphoenolpyruvate carboxykinase
106613740	NC_027309.1	18780287	18783225	-	XM_014216307.1	XP_014071781.1	350.102	-1.84992	0.109517	-16.8917	5.18e-64	6.88e-60	PREDICTED: cold-inducible RNA-binding protein B-like isoform X3
106574235	NC_027315.1	66058329	66064564	-	XM_014149952.1	XP_014005428.1	1256.22	-1.70871	0.1021	-16.7356	7.22e-63	7.66e-59	PREDICTED: E3 ubiquitin-protein ligase MARCH7-like
106589772	NC_027301.1	55204791	55213596	-	XM_014180105.1	XP_014035580.1	5037.71	3.47066	0.210078	16.5208	2.6e-61	2.3e-57	PREDICTED: stromal cell-derived factor 1-like
106591329	NC_027301.1	60199834	60202610	-	XM_014182544.1	XP_014038019.1	557.113	-1.95891	0.120478	-16.2594	1.91e-59	1.45e-55	PREDICTED: aspartate aminotransferase, cytoplasmic-like isoform X1
106579956	NC_027319.1	18968433	18974553	-	XM_014160406.1	XP_014015881.1	605.417	-1.643	0.102498	-16.0296	7.94e-58	5.27e-54	PREDICTED: protein phosphatase PTC7 homolog
106567873	NC_027312.1	78041040	78043865	+	XM_014137708.1	XP_013993183.1	446.483	4.2497	0.266111	15.9697	2.08e-57	1.23e-53	PREDICTED: asialoglycoprotein receptor 1-like
106577137	NC_027317.1	22501727	22508017	+	XM_014154900.1	XP_014010375.1	2265.56	1.60523	0.104917	15.3001	7.64e-53	4.06e-49	PREDICTED: kinesin-like protein KIF11-B
106613766	NC_027309.1	19879426	19885151	+	XM_014216353.1	XP_014071828.1	27257.9	1.46566	0.0965026	15.1877	4.26e-52	2.06e-48	PREDICTED: elongation factor 2-like isoform X1
106566299	NC_027312.1	294158	315134	+	XM_014134204.1	XP_013989679.1	2412.98	-1.85891	0.123316	-15.0743	2.39e-51	1.06e-47	PREDICTED: ER membrane protein complex subunit 1-like
106574869	NC_027301.1	6564076	6564522	-	XM_014151000.1	XP_014006475.1	177.421	-2.53628	0.168524	-15.05	3.45e-51	1.41e-47	PREDICTED: T-cell activation inhibitor, mitochondrial-like
106602007	NC_027302.1	89482133	89492527	+	XM_014194449.1	XP_014049924.1	1037.18	-2.24897	0.149559	-15.0373	4.18e-51	1.59e-47	PREDICTED: 4-aminobutyrate aminotransferase, mitochondrial
106571090	NC_027314.1	18461488	18475487	+	XM_014143758.1	XP_013999234.1	1943.77	1.34375	0.0901111	14.9122	2.75e-50	9.11e-47	PREDICTED: serine/arginine-rich splicing factor 5-like isoform X2
106573600	NC_027315.1	37942816	37945690	+	XM_014148782.1	XP_014004264.1	165.661	-2.46389	0.166075	-14.836	8.57e-50	2.68e-46	PREDICTED: cold-inducible RNA-binding protein B-like isoform X4
106606732	NC_027305.1	19317567	19335584	+	XM_014203091.1	XP_014058566.1	339.703	-1.852	0.125075	-14.8071	1.32e-49	3.89e-46	PREDICTED: cytochrome b-c1 complex subunit 2, mitochondrial-like
106612556	NC_027308.1	107770543	107780394	-	XM_014213809.1	XP_014069284.1	563.615	-1.84755	0.125169	-14.7605	2.63e-49	7.36e-46	PREDICTED: succinate dehydrogenase
100195685	NC_027320.1	26465787	26476264	+	XM_014164935.1	XP_014020409.1	71.4532	-3.64883	0.247874	-14.7205	4.76e-49	1.26e-45	PREDICTED: serine/threonine-protein kinase SIK2
106607726	NC_027305.1	54152149	54153167	-	XM_014204995.1	XP_014060470.1	85.0216	-1.74703	0.119337	-14.6394	1.57e-48	3.98e-45	PREDICTED: NADH dehydrogenase
106568458	NC_027312.1	97998654	98002018	+	XM_014138826.1	XP_013994301.1	76.5741	-2.98508	0.205734	-14.5094	1.06e-47	2.55e-44	PREDICTED: Krueppel-like factor 4
106600385	NC_027302.1	34884899	34888092	-	XM_014191691.1	XP_014047166.1	356.418	-2.02888	0.140024	-14.4895	1.41e-47	3.26e-44	PREDICTED: peroxisomal biogenesis factor 19-like
106600596	NC_027302.1	42593067	42596873	+	XM_014192086.1	XP_014047561.1	26.9292	-2.85496	0.197772	-14.4356	3.09e-47	6.83e-44	PREDICTED: dehydrogenase/reductase SDR family member 12-like
106583487	NC_027321.1	41018910	41020926	+	XM_014167721.1	XP_014023196.1	103.15	-2.38282	0.165378	-14.4083	4.59e-47	9.74e-44	PREDICTED: tubulin polyglutamylase complex subunit 1
106572197	NC_027314.1	66947045	66965506	-	XM_014146144.1	XP_014001620.1	567.566	-1.2234	0.0849562	-14.4004	5.14e-47	1.05e-43	PREDICTED: mitofusin-2
106611464	NC_027308.1	46802165	46807948	+	XM_014211682.1	XP_014067157.1	892.177	1.35142	0.0942628	14.3367	1.29e-46	2.54e-43	PREDICTED: serine/arginine-rich splicing factor 5-like
106566285	NC_027311.1	91820296	91863307	-	XM_014134175.1	XP_013989650.1	850.925	-1.43177	0.10036	-14.2663	3.55e-46	6.73e-43	PREDICTED: acyl-CoA dehydrogenase family member 9, mitochondrial
106580764	NC_027319.1	46416011	46423608	+	XM_014162151.1	XP_014017624.1	2090.07	1.96785	0.138094	14.2501	4.47e-46	8.19e-43	PREDICTED: delta-like protein C isoform X1
106565623	NC_027311.1	60998100	61011029	+	XM_014132935.1	XP_013988410.1	268.942	-2.22767	0.156449	-14.239	5.25e-46	9.02e-43	PREDICTED: ethanolamine kinase 1-like
106611349	NC_027308.1	41266319	41279219	-	XM_014211491.1	XP_014066968.1	225.412	-1.76877	0.124222	-14.2387	5.27e-46	9.02e-43	PREDICTED: sodium-dependent multivitamin transporter-like isoform X1
100380388	NC_027300.1	150891789	150913107	+	XM_014145124.1	XP_014000599.1	3184.92	1.17201	0.0823522	14.2317	5.83e-46	9.67e-43	PREDICTED: tyrosine-protein kinase SYK isoform X1
100195431	NC_027309.1	51568923	51574865	+	XM_014123721.1	XP_013979196.1	328.921	-1.76944	0.124834	-14.1744	1.32e-45	2.12e-42	PREDICTED: kynurenine--oxoglutarate transaminase 3 isoform X1
106571418	NC_027314.1	34939057	34942555	+	XM_014144501.1	XP_013999976.1	564.65	-1.81817	0.128387	-14.1616	1.58e-45	2.47e-42	PREDICTED: peroxisomal biogenesis factor 3
100196789	NC_027306.1	44352422	44357176	-	XM_014208163.1	XP_014063638.1	4486.06	1.37753	0.0978488	14.0782	5.17e-45	7.85e-42	PREDICTED: hematopoietic cell-specific Lyn substrate 1 isoform X1
106583114	NC_027321.1	26165335	26173509	-	XM_014166947.1	XP_014022420.1	31.8393	-2.06814	0.147415	-14.0294	1.03e-44	1.52e-41	PREDICTED: kelch domain-containing protein 8A-like isoform X1
106569524	NC_027313.1	38261010	38269457	+	XM_014140963.1	XP_013996438.1	16723.8	-1.47235	0.105011	-14.021	1.16e-44	1.66e-41	PREDICTED: elongation factor 2-like
106567574	NC_027312.1	60543353	60592884	+	XM_014137047.1	XP_013992524.1	418.207	-3.50889	0.250314	-14.018	1.21e-44	1.69e-41	PREDICTED: ubiquitin carboxyl-terminal hydrolase 2-like isoform X1
100846953	NC_027327.1	32167235	32169539	+	NM_001252349.1	NP_001239278.1	1474.48	-1.8489	0.131938	-14.0134	1.29e-44	1.76e-41	voltage-dependent anion-selective channel protein 2
106600509	NC_027300.1	28889469	28894877	-	XM_014191921.1	XP_014047396.1	418.539	2.80529	0.200813	13.9697	2.39e-44	3.17e-41	PREDICTED: alcohol dehydrogenase 1-like
106592820	NW_012348871.1	435	3419	+	XM_014184167.1	XP_014039642.1	1139.27	2.02833	0.14568	13.9232	4.58e-44	5.93e-41	PREDICTED: E-selectin-like
100196722	NC_027305.1	12840387	12850791	+	XM_014202785.1	XP_014058260.1	571.166	1.40943	0.101407	13.8987	6.45e-44	8.15e-41	PREDICTED: deoxyhypusine synthase isoform X1
106570209	NC_027313.1	63285043	63289902	-	XM_014142295.1	XP_013997770.1	41.9286	-2.43881	0.175996	-13.8572	1.15e-43	1.42e-40	PREDICTED: lanosterol 14-alpha demethylase-like
106572991	NC_027314.1	103013958	103030094	+	XM_014147586.1	XP_014003061.1	2825.39	-1.96305	0.142087	-13.8158	2.05e-43	2.47e-40	PREDICTED: selenide, water dikinase 2-like
106567176	NC_027312.1	39948556	39957084	+	XM_014136182.1	XP_013991657.1	1046.43	-1.60018	0.115926	-13.8035	2.43e-43	2.86e-40	PREDICTED: citrate synthase, mitochondrial
106601335	NC_027302.1	68655883	68659744	+	XM_014193464.1	XP_014048941.1	76.8957	-1.97096	0.142901	-13.7925	2.83e-43	3.26e-40	PREDICTED: solute carrier family 25 member 38-B-like
106585273	NC_027323.1	17537959	17544204	+	XM_014171324.1	XP_014026799.1	1302.06	1.50317	0.109021	13.788	3.01e-43	3.33e-40	PREDICTED: N-lysine methyltransferase SETD8
106612863	NC_027300.1	91708845	91713537	-	XM_014214449.1	XP_014069924.1	322.124	1.32496	0.0960863	13.7892	2.96e-43	3.33e-40	PREDICTED: rho GTPase-activating protein 19-like
106562249	NC_027310.1	21577579	21607439	+	XM_014127013.1	XP_013982488.1	1059.35	2.01492	0.146521	13.7517	4.97e-43	5.39e-40	PREDICTED: tyrosine-protein kinase Fes/Fps-like
100136532	NC_027321.1	41222626	41247892	+	XM_014167444.1	XP_014022919.1	268.853	-1.41957	0.103639	-13.6972	1.06e-42	1.12e-39	PREDICTED: peroxisomal proliferator-activated receptor beta1A isoform X1
106602330	NC_027303.1	8158853	8169185	+	XM_014194901.1	XP_014050377.1	465.217	1.66756	0.12205	13.663	1.69e-42	1.76e-39	PREDICTED: uncharacterized protein LOC106602330 isoform X2
XR_001324397.1	NA	NA	NA	NA	NA	NA	1915.68	1.82927	0.134012	13.65	2.02e-42	2.06e-39	NA
106576021	NC_027316.1	34631912	34637322	-	XM_014152817.1	XP_014008292.1	873.584	-2.70669	0.198607	-13.6284	2.72e-42	2.72e-39	PREDICTED: phosphate carrier protein, mitochondrial-like isoform X1
106564772	NC_027300.1	121298866	121327607	+	XM_014131133.1	XP_013986608.1	598.281	-1.24594	0.0917118	-13.5853	4.89e-42	4.81e-39	PREDICTED: protein phosphatase PTC7 homolog
106612496	NC_027308.1	99699204	99725577	+	XM_014213684.1	XP_014069159.1	1397.66	-1.46274	0.107756	-13.5745	5.67e-42	5.47e-39	PREDICTED: cleft lip and palate transmembrane protein 1
XR_001324188.1	NA	NA	NA	NA	NA	NA	65.1885	-27.2385	2.00808	-13.5645	6.5e-42	6.16e-39	NA
106603575	NC_027303.1	47448327	47450397	-	XM_014197434.1	XP_014052909.1	356.494	-1.26452	0.0933366	-13.5479	8.15e-42	7.59e-39	PREDICTED: flavin-containing monooxygenase FMO GS-OX4-like
106569720	NC_027313.1	45236383	45240670	+	XM_014141290.1	XP_013996765.1	393.097	-2.46903	0.182682	-13.5154	1.27e-41	1.16e-38	PREDICTED: D-threo-3-hydroxyaspartate dehydratase-like
106577100	NC_027317.1	25258120	25290246	-	XM_014154837.1	XP_014010312.1	326.184	-1.31521	0.0973638	-13.5082	1.4e-41	1.21e-38	PREDICTED: atlastin-2-like isoform X3
XR_001325151.1	NA	NA	NA	NA	NA	NA	1044.05	3.08996	0.22876	13.5074	1.41e-41	1.21e-38	NA
XR_001326638.1	NA	NA	NA	NA	NA	NA	1044.05	3.08996	0.22876	13.5074	1.41e-41	1.21e-38	NA
XR_001326702.1	NA	NA	NA	NA	NA	NA	1044.05	3.08996	0.22876	13.5074	1.41e-41	1.21e-38	NA
100195042	NC_027317.1	47971169	47974878	-	XM_014155487.1	NP_001133543.1	987.999	-2.83133	0.20967	-13.5038	1.49e-41	1.25e-38	Y-box-binding protein 2-A
106589821	NC_027327.1	28099896	28102091	+	XM_014180198.1	XP_014035673.1	887.487	-1.95959	0.145251	-13.4911	1.77e-41	1.46e-38	PREDICTED: mitochondrial pyruvate carrier 1-like
106598906	NC_027300.1	27264348	27301360	+	XM_014189932.1	XP_014045407.1	408.137	1.23471	0.0915322	13.4894	1.81e-41	1.48e-38	PREDICTED: protein kinase C eta type-like
106565027	NC_027311.1	32020040	32035472	+	XM_014131603.1	XP_013987078.1	775.749	1.23945	0.0922896	13.43	4.03e-41	3.24e-38	PREDICTED: CMP-N-acetylneuraminate-beta-galactosamide-alpha-2,3-sialyltransferase 2-like
106586483	NC_027324.1	27673329	27677285	-	XM_014173846.1	XP_014029321.1	22238.2	1.43117	0.106996	13.3759	8.36e-41	6.53e-38	PREDICTED: plastin-2
100286626	NA	NA	NA	NA	NA	NA	8189.7	4.2526	0.31868	13.3445	1.28e-40	9.82e-38	NA
106590645	NC_027328.1	35721597	35748672	-	XM_014181782.1	XP_014037257.1	281.381	-3.05975	0.22941	-13.3375	1.4e-40	1.06e-37	PREDICTED: calponin-3-like
106603289	NC_027303.1	41984320	41987275	-	XM_014196754.1	XP_014052229.1	639.912	1.82455	0.136862	13.3313	1.52e-40	1.14e-37	PREDICTED: oligodendrocyte-myelin glycoprotein-like
106610985	NC_027308.1	24615859	24636751	+	XM_014210754.1	XP_014066229.1	690.207	1.4253	0.106973	13.3239	1.68e-40	1.24e-37	PREDICTED: kinesin-like protein KIF15
106567898	NC_027312.1	77231125	77234272	+	XM_014137768.1	XP_013993243.1	202.03	-1.5568	0.117044	-13.301	2.28e-40	1.66e-37	PREDICTED: ribonuclease kappa-B
106578554	NC_027301.1	14483076	14485938	-	XM_014157534.1	XP_014012988.1	1922.59	1.94601	0.146331	13.2987	2.35e-40	1.69e-37	PREDICTED: V-set domain containing T-cell activation inhibitor 1-like isoform X1
106587516	NC_027301.1	46850434	46864160	+	XM_014175978.1	XP_014031453.1	28.2732	-3.9641	0.298484	-13.2808	2.99e-40	2.12e-37	PREDICTED: hexokinase-1-like
106609526	NC_027306.1	46056782	46065553	-	XM_014208445.1	XP_014063920.1	55.6909	-2.90605	0.218977	-13.271	3.41e-40	2.38e-37	PREDICTED: diphosphoinositol polyphosphate phosphohydrolase 3-beta-like
106562000	NC_027310.1	12129939	12134359	+	XM_014126511.1	XP_013981986.1	188.022	-1.54035	0.116416	-13.2314	5.78e-40	3.98e-37	PREDICTED: UPF0547 protein C16orf87 homolog
106588836	NC_027326.1	27532027	27541459	-	XM_014178306.1	XP_014033781.1	227.13	1.54374	0.116765	13.2209	6.64e-40	4.52e-37	PREDICTED: serine/threonine-protein kinase/endoribonuclease IRE1-like
106570486	NC_027300.1	145534874	145537772	-	XM_014142892.1	XP_013998367.1	832.802	-3.24016	0.245851	-13.1794	1.15e-39	7.75e-37	PREDICTED: coiled-coil-helix-coiled-coil-helix domain-containing protein 10, mitochondrial
106601034	NC_027302.1	60755446	60757144	+	XM_014192902.1	XP_014048377.1	647.944	2.33777	0.177397	13.1782	1.17e-39	7.78e-37	PREDICTED: complement C1q-like protein 2
106573943	NC_027315.1	44783991	44790354	-	XM_014149418.1	XP_014004893.1	208.624	-1.42725	0.108574	-13.1455	1.81e-39	1.18e-36	PREDICTED: lipoamide acyltransferase component of branched-chain alpha-keto acid dehydrogenase complex, mitochondrial
106590033	NC_027328.1	2750821	2752861	-	XM_014180525.1	XP_014036000.1	2249.63	-2.56019	0.194894	-13.1363	2.04e-39	1.32e-36	PREDICTED: ATP synthase F(0) complex subunit C3, mitochondrial-like
XR_001325240.1	NA	NA	NA	NA	NA	NA	410.193	-2.50505	0.191998	-13.0473	6.59e-39	4.21e-36	NA
100194469	NC_027313.1	79894232	79896278	-	XM_014142936.1	XP_013998411.1	10.0207	-4.293	0.329186	-13.0413	7.12e-39	4.5e-36	PREDICTED: homeobox protein Hox-A10
106586223	NC_027324.1	14283920	14301784	-	XM_014173261.1	XP_014028738.1	276.856	-2.26546	0.173922	-13.0257	8.74e-39	5.46e-36	PREDICTED: calcium-binding mitochondrial carrier protein Aralar1-like isoform X3
100195035	NC_027302.1	56110210	56132324	+	XM_014192416.1	XP_014047891.1	1354.83	1.30046	0.0998629	13.0225	9.12e-39	5.63e-36	PREDICTED: abl interactor 1 isoform X3
106571895	NC_027314.1	59323129	59326019	+	XM_014145434.1	XP_014000909.1	315.819	-2.57782	0.198152	-13.0093	1.08e-38	6.53e-36	PREDICTED: androgen-dependent TFPI-regulating protein-like isoform X2
106580879	NC_027319.1	50579966	50611131	+	XM_014162403.1	XP_014017878.1	133.102	2.75835	0.212188	12.9996	1.23e-38	7.34e-36	PREDICTED: transmembrane protein 255B-like
106600855	NC_027302.1	56443446	56462197	+	XM_014192573.1	XP_014048049.1	844.338	1.81384	0.139547	12.998	1.26e-38	7.4e-36	PREDICTED: uncharacterized protein LOC106600855 isoform X2
106603723	NC_027303.1	62939229	62962448	-	XM_014197754.1	XP_014053229.1	208.473	-1.02637	0.0790237	-12.9882	1.43e-38	8.33e-36	PREDICTED: polymerase delta-interacting protein 2-like isoform X2
106580961	NC_027319.1	53442165	53444666	-	XM_014162559.1	XP_014018034.1	10769.9	1.82231	0.140364	12.9827	1.53e-38	8.85e-36	PREDICTED: high affinity immunoglobulin gamma Fc receptor I-like isoform X2
106573726	NC_027315.1	31143878	31171557	+	XM_014149042.1	XP_014004517.1	2253.47	1.08833	0.0838998	12.9717	1.77e-38	1.01e-35	PREDICTED: core-binding factor subunit beta isoform X2
106577403	NC_027317.1	37495083	37511735	+	XM_014155372.1	XP_014010847.1	157.312	-1.5195	0.117251	-12.9594	2.08e-38	1.17e-35	PREDICTED: sphingomyelin phosphodiesterase 3-like
106583347	NC_027321.1	34322364	34324062	-	XM_014167439.1	XP_014022913.1	1071.28	-2.49829	0.192852	-12.9544	2.22e-38	1.24e-35	PREDICTED: SOSS complex subunit B1-like
100380538	NC_027303.1	43777760	43810094	-	NM_001173823.1	NP_001167294.1	8020.34	1.32654	0.102428	12.9509	2.32e-38	1.28e-35	Moesin
106567100	NC_027312.1	36469589	36519811	-	XM_014135994.1	XP_013991469.1	715.765	1.76632	0.13672	12.9193	3.51e-38	1.92e-35	PREDICTED: adenosine deaminase-like
106611136	NC_027308.1	27130162	27132384	-	XM_014211026.1	XP_014066501.1	2398.85	-2.72891	0.211656	-12.8931	4.92e-38	2.67e-35	PREDICTED: ornithine decarboxylase 1-like
106600169	NC_027302.1	36441778	36446431	-	XM_014191499.1	XP_014046977.1	1420.82	1.08799	0.0844787	12.8789	5.92e-38	3.17e-35	PREDICTED: ETS-related transcription factor Elf-1-like isoform X2
106603727	NC_027303.1	63085794	63094968	-	XM_014197764.1	XP_014053239.1	100.721	-3.68669	0.286536	-12.8664	6.96e-38	3.69e-35	PREDICTED: ubiquitin carboxyl-terminal hydrolase 2-like
106600595	NC_027300.1	29220606	29222828	-	XM_014192087.1	XP_014047562.1	3030.84	-1.40287	0.109255	-12.8403	9.75e-38	5.12e-35	PREDICTED: ornithine decarboxylase
106572524	NC_027314.1	83500739	83513347	-	XM_014146760.1	XP_014002235.1	951.597	-1.47684	0.115257	-12.8135	1.38e-37	7.17e-35	PREDICTED: citrate synthase, mitochondrial-like
100195000	NC_027319.1	63790035	63795632	-	NM_001140029.1	NP_001133501.1	623.049	-2.13749	0.166882	-12.8084	1.47e-37	7.58e-35	acetolactate synthase-like protein
106582249	NC_027320.1	35495563	35510408	+	XM_014165132.1	XP_014020607.1	18812.6	1.35209	0.105688	12.7931	1.79e-37	9.14e-35	PREDICTED: plastin-2
106592787	NW_012348810.1	6302	10929	-	XM_014184121.1	XP_014039596.1	131.838	-2.06112	0.161134	-12.7913	1.83e-37	9.27e-35	PREDICTED: NAD-dependent protein deacetylase sirtuin-3-like
106611923	NC_027308.1	70604511	70697512	-	XM_014212586.1	XP_014068061.1	73.3395	-3.0935	0.241902	-12.7883	1.91e-37	9.55e-35	PREDICTED: peroxisome proliferator-activated receptor gamma coactivator 1-beta-like
106582097	NC_027320.1	29570472	29575490	+	XM_014164840.1	XP_014020315.1	355.472	-2.97594	0.232791	-12.7837	2.02e-37	1e-34	PREDICTED: ankyrin repeat and SOCS box protein 9-like
100195945	NC_027300.1	111765611	111784553	+	XM_014124482.1	XP_013979957.1	596.287	1.28171	0.100314	12.777	2.2e-37	1.08e-34	PREDICTED: proline-serine-threonine phosphatase-interacting protein 2 isoform X1
106568987	NC_027313.1	11432436	11434988	+	XM_014139921.1	XP_013995396.1	481.943	-3.2675	0.255829	-12.7722	2.34e-37	1.13e-34	PREDICTED: volume-regulated anion channel subunit LRRC8D-like
106588828	NC_027326.1	25622863	25633204	+	XM_014178288.1	XP_014033763.1	3352.4	-2.02788	0.158774	-12.7721	2.35e-37	1.13e-34	PREDICTED: protein tyrosine phosphatase type IVA 2
106596448	NW_012360205.1	3140	3563	+	XM_014187731.1	XP_014043206.1	253.887	-2.12549	0.166772	-12.7449	3.33e-37	1.58e-34	PREDICTED: aconitate hydratase, mitochondrial-like
106609246	NC_027300.1	74166319	74166742	+	XM_014207813.1	XP_014063288.1	253.887	-2.12549	0.166772	-12.7449	3.33e-37	1.58e-34	PREDICTED: aconitate hydratase, mitochondrial-like
106584155	NC_027322.1	17490099	17492639	-	XM_014169084.1	XP_014024561.1	16.1858	-3.01597	0.236724	-12.7404	3.52e-37	1.66e-34	PREDICTED: volume-regulated anion channel subunit LRRC8D-like isoform X2
106599140	NC_027302.1	15867721	15871418	-	XM_014190236.1	XP_014045712.1	343.893	-1.44067	0.113108	-12.7371	3.68e-37	1.71e-34	PREDICTED: cytochrome c-type heme lyase-like isoform X3
106609786	NC_027306.1	55523982	55575767	-	XM_014208802.1	XP_014064277.1	309.38	1.38527	0.108816	12.7303	4.01e-37	1.85e-34	PREDICTED: nuclear respiratory factor 1 isoform X5
106611091	NC_027308.1	23408771	23414701	-	XM_014210958.1	XP_014066433.1	74.698	-4.8589	0.382325	-12.7088	5.28e-37	2.4e-34	PREDICTED: mutS protein homolog 4 isoform X3
106605105	NC_027304.1	50151830	50159783	+	XM_014200421.1	XP_014055896.1	1134.09	-3.52818	0.27776	-12.7023	5.74e-37	2.58e-34	PREDICTED: cytochrome P450 4B1-like isoform X1
106571541	NC_027314.1	33587934	33589269	+	XM_014144699.1	XP_014000174.1	236.364	1.70734	0.134544	12.6898	6.73e-37	3e-34	PREDICTED: C-type lectin domain family 11 member A-like
106588889	NC_027326.1	28966298	28973687	-	XM_014178409.1	XP_014033884.1	260.852	1.59826	0.12626	12.6585	1e-36	4.42e-34	PREDICTED: shugoshin-like 1 isoform X2
106611979	NC_027308.1	71642177	71654880	-	XM_014212718.1	XP_014068193.1	1168.41	-1.17112	0.092518	-12.6583	1.01e-36	4.42e-34	PREDICTED: stress-70 protein, mitochondrial-like
106611056	NC_027308.1	22133251	22144564	-	XM_014210901.1	XP_014066376.1	523.203	-1.07682	0.0850772	-12.657	1.02e-36	4.45e-34	PREDICTED: dihydrolipoyllysine-residue succinyltransferase component of 2-oxoglutarate dehydrogenase complex, mitochondrial isoform X1
100380591	NC_027314.1	23196646	23198800	-	XM_014143914.1	XP_013999388.1	540.18	1.03189	0.0818307	12.61	1.86e-36	7.96e-34	PREDICTED: hippocalcin-like protein 1 isoform X1
106589600	NC_027327.1	15784274	15794919	+	XM_014179778.1	XP_014035253.1	1835.35	-1.64977	0.130869	-12.6063	1.95e-36	8.28e-34	PREDICTED: cytochrome b-c1 complex subunit 2, mitochondrial
106572041	NC_027314.1	75223393	75225863	-	XM_014145762.1	XP_014001237.1	98.439	-1.52475	0.121223	-12.578	2.79e-36	1.18e-33	PREDICTED: nudix hydrolase 20, chloroplastic-like
106561987	NC_027310.1	10537048	10544027	-	XM_014126496.1	XP_013981971.1	239.572	1.55745	0.123947	12.5655	3.27e-36	1.37e-33	PREDICTED: cadherin-5-like
106571763	NC_027314.1	50220652	50227506	-	XM_014145196.1	XP_014000671.1	1287.94	-1.71935	0.136978	-12.552	3.88e-36	1.61e-33	PREDICTED: superoxide dismutase
106605310	NC_027304.1	56441838	56453736	-	XM_014200789.1	XP_014056264.1	344.657	1.24301	0.0990548	12.5487	4.04e-36	1.66e-33	PREDICTED: platelet endothelial aggregation receptor 1-like isoform X2
106576408	NC_027316.1	47953623	47967907	-	XM_014153561.1	XP_014009037.1	429.088	-2.7182	0.217038	-12.5241	5.51e-36	2.25e-33	PREDICTED: sodium-coupled neutral amino acid transporter 4-like isoform X1
100306777	NC_027320.1	28072995	28135341	+	XM_014164725.1	XP_014020199.1	361.511	-2.49141	0.199292	-12.5013	7.34e-36	2.98e-33	PREDICTED: OX-2 membrane glycoprotein isoform X1
101448034	NC_027325.1	19051710	19058322	-	XM_014175230.1	XP_014030708.1	254.814	-1.57831	0.126289	-12.4977	7.69e-36	3.09e-33	PREDICTED: beta-carotene 15,15\'-monooxygenase 1 isoform X3
106588334	NC_027326.1	11935087	11949083	-	XM_014177211.1	XP_014032686.1	904.326	-1.91324	0.153196	-12.4889	8.59e-36	3.43e-33	PREDICTED: acidic leucine-rich nuclear phosphoprotein 32 family member E
106600937	NC_027302.1	53095608	53114042	+	XM_014192735.1	XP_014048210.1	112.249	-1.17895	0.0944127	-12.4872	8.77e-36	3.48e-33	PREDICTED: 26S proteasome non-ATPase regulatory subunit 11A isoform X2
106570515	NC_027313.1	79570078	79575149	+	XM_014142933.1	XP_013998408.1	51.2766	-2.37861	0.19086	-12.4626	1.19e-35	4.7e-33	PREDICTED: sorting nexin-10A-like
106566507	NC_027300.1	14040150	14123395	-	XM_014134629.1	XP_013990104.1	305.467	-1.33051	0.106828	-12.4547	1.32e-35	5.15e-33	PREDICTED: membrane-bound O-acyltransferase domain-containing protein 2-like
106560266	NC_027309.1	30707953	30875114	-	XM_014122975.1	XP_013978450.1	588.695	-2.98254	0.239638	-12.446	1.47e-35	5.7e-33	PREDICTED: sec1 family domain-containing protein 2-like
106611902	NC_027308.1	67666429	67688887	-	XM_014212562.1	XP_014068038.1	211.657	-2.48149	0.199686	-12.4269	1.87e-35	7.13e-33	PREDICTED: serine/threonine-protein phosphatase 2A 55 kDa regulatory subunit B gamma isoform-like isoform X2
106599551	NC_027302.1	17494178	17513381	+	XM_014190838.1	XP_014046315.1	114.097	-2.9426	0.23703	-12.4145	2.18e-35	8.27e-33	PREDICTED: period circadian protein homolog 2-like isoform X1
106577130	NC_027317.1	22782118	22789759	+	XM_014154886.1	XP_014010361.1	3816.09	1.02125	0.0823914	12.3951	2.78e-35	1.05e-32	PREDICTED: tetraspanin-14-like
100196448	NC_027303.1	35194964	35205154	+	XM_014196136.1	NP_001134949.1	368.616	-1.87397	0.1512	-12.394	2.82e-35	1.05e-32	Apolipoprotein O
106567994	NC_027312.1	72383308	72437248	+	XM_014137961.1	XP_013993436.1	168.796	-2.72409	0.21992	-12.3867	3.08e-35	1.14e-32	PREDICTED: dehydrogenase/reductase SDR family member 11
106575849	NC_027316.1	27475477	27482158	+	XM_014152550.1	XP_014008026.1	269.33	2.41847	0.19594	12.3429	5.32e-35	1.96e-32	PREDICTED: OX-2 membrane glycoprotein-like isoform X3
106588705	NC_027326.1	21566616	21568649	+	XM_014177976.1	XP_014033451.1	308.667	-1.22101	0.0989347	-12.3415	5.41e-35	1.98e-32	PREDICTED: uncharacterized protein LOC106588705
106568272	NC_027312.1	90959263	90976007	-	XM_014138445.1	XP_013993920.1	458.414	-1.77406	0.144182	-12.3043	8.59e-35	3.12e-32	PREDICTED: tricarboxylate transport protein, mitochondrial
106579241	NC_027318.1	52900676	52914234	-	XM_014158961.1	XP_014014436.1	1530.8	2.11431	0.171955	12.2957	9.55e-35	3.45e-32	PREDICTED: uncharacterized protein LOC106579241
106572591	NC_027314.1	88102538	88128437	+	XM_014146913.1	XP_014002388.1	967.527	1.08893	0.0885742	12.294	9.76e-35	3.5e-32	PREDICTED: arf-GAP with GTPase, ANK repeat and PH domain-containing protein 2-like
106582897	NC_027321.1	15997098	15999741	-	XM_014166488.1	XP_014021963.1	198.193	-3.07965	0.250688	-12.2848	1.09e-34	3.84e-32	PREDICTED: src-like-adapter 2
106599727	NC_027302.1	29025472	29107040	+	XM_014191031.1	XP_014046506.1	254.323	-1.8957	0.154301	-12.2857	1.08e-34	3.84e-32	PREDICTED: PH domain leucine-rich repeat-containing protein phosphatase 1-like
106610698	NC_027308.1	10670863	10694311	+	XM_014210190.1	XP_014065664.1	121.646	-1.53873	0.12525	-12.2853	1.09e-34	3.84e-32	PREDICTED: probable E3 ubiquitin-protein ligase RNF144A-A
106606510	NC_027305.1	12207473	12211717	+	XM_014202769.1	XP_014058244.1	436.377	-1.12305	0.0916425	-12.2547	1.59e-34	5.54e-32	PREDICTED: heat shock protein 75 kDa, mitochondrial-like, partial
106563671	NC_027310.1	81767185	81768327	+	XM_014129454.1	XP_013984929.1	317.627	-2.39533	0.195594	-12.2464	1.76e-34	6.09e-32	PREDICTED: high mobility group protein B3-like
106583321	NC_027321.1	35065183	35106535	-	XM_014167377.1	XP_014022851.1	152.76	-2.9212	0.238689	-12.2385	1.94e-34	6.67e-32	PREDICTED: RNA-binding protein Musashi homolog 1-like isoform X1
106585123	NC_027323.1	9918639	9928533	-	XM_014170978.1	XP_014026453.1	27.5862	-2.44498	0.199883	-12.232	2.1e-34	7.18e-32	PREDICTED: ATP-binding cassette sub-family B member 9-like isoform X3
106586251	NC_027324.1	15339622	15340035	-	XM_014173316.1	XP_014028791.1	553.289	-2.2708	0.185731	-12.2263	2.25e-34	7.66e-32	PREDICTED: cytochrome c
XR_001324158.1	NA	NA	NA	NA	NA	NA	247.292	-2.14428	0.175537	-12.2156	2.57e-34	8.68e-32	NA
106566379	NC_027312.1	4910412	4926907	+	XM_014134342.1	XP_013989817.1	195.746	-2.21796	0.1818	-12.1999	3.11e-34	1.04e-31	PREDICTED: solute carrier family 25 member 33 isoform X1
100217347	NC_027326.1	15125691	15146460	+	XM_014177645.1	XP_014033117.1	3404.13	1.2341	0.101223	12.1919	3.44e-34	1.15e-31	PREDICTED: tropomyosin alpha-3 chain isoform X1
106587257	NC_027325.1	15646887	15651852	-	XM_014175494.1	XP_014030969.1	341.488	-1.01731	0.0834749	-12.1871	3.64e-34	1.21e-31	PREDICTED: paraplegin-like isoform X1
106609407	NC_027300.1	74364024	74375446	-	XM_014208206.1	XP_014063681.1	17.8308	-3.46738	0.284628	-12.1821	3.87e-34	1.28e-31	PREDICTED: phospholipase B-like 1
106573376	NC_027315.1	21727879	21739578	+	XM_014148378.1	XP_014003853.1	282.076	-1.17137	0.096181	-12.1789	4.03e-34	1.32e-31	PREDICTED: protein FAM185A
106563294	NC_027310.1	64712319	64716281	-	XM_014128769.1	XP_013984243.1	49.6822	-2.74812	0.225794	-12.1709	4.44e-34	1.45e-31	PREDICTED: ADP-ribosylation factor-like protein 3 isoform X1
106563760	NC_027310.1	83660876	83679503	+	XM_014129605.1	XP_013985080.1	69.9763	-1.71618	0.141123	-12.1609	5.02e-34	1.63e-31	PREDICTED: mitogen-activated protein kinase 9-like
106565438	NC_027311.1	53417436	53429560	+	XM_014132579.1	XP_013988054.1	217.654	-2.38166	0.196065	-12.1473	5.93e-34	1.91e-31	PREDICTED: tubulin alpha-1C chain isoform X3
106589533	NC_027327.1	13844258	13860988	+	XM_014179633.1	XP_014035108.1	794.617	-1.58009	0.130181	-12.1377	6.67e-34	2.13e-31	PREDICTED: aconitate hydratase, mitochondrial-like
100196717	NC_027300.1	91266598	91286756	+	NM_001141739.1	NP_001135211.1	128.933	-2.09334	0.172604	-12.128	7.51e-34	2.39e-31	aspartate aminotransferase, cytoplasmic
106569629	NC_027313.1	41714303	41726523	-	XM_014141182.1	XP_013996657.1	193.747	-2.79564	0.230837	-12.1108	9.25e-34	2.92e-31	PREDICTED: lipoprotein lipase-like
106575754	NC_027316.1	24639733	24648411	+	XM_014152431.1	XP_014007906.1	1859.54	-2.5486	0.210532	-12.1055	9.87e-34	3.1e-31	PREDICTED: sodium/potassium-transporting ATPase subunit beta-233-like
106581801	NC_027320.1	15320533	15336806	-	XM_014164122.1	XP_014019599.1	297.92	-1.7905	0.148159	-12.0851	1.27e-33	3.96e-31	PREDICTED: growth factor receptor-bound protein 14-like isoform X3
106583473	NC_027321.1	41377387	41416047	-	XM_014167683.1	XP_014023158.1	541.003	-1.68646	0.139609	-12.0799	1.35e-33	4.19e-31	PREDICTED: synaptophysin-like protein 1
106613885	NC_027309.1	24411567	24421986	-	XM_014216603.1	XP_014072078.1	430.506	-1.62547	0.134635	-12.0731	1.46e-33	4.52e-31	PREDICTED: methylcrotonoyl-CoA carboxylase beta chain, mitochondrial-like isoform X2
106582421	NC_027301.1	26776273	26785936	-	XM_014165525.1	XP_014021013.1	40.8674	-4.17283	0.346263	-12.051	1.91e-33	5.88e-31	PREDICTED: sodium channel subunit beta-1-like isoform X3
106613190	NC_027308.1	128691855	128692430	+	XM_014215203.1	XP_014070678.1	2874.38	1.21421	0.100762	12.0502	1.93e-33	5.9e-31	PREDICTED: rho-related GTP-binding protein RhoG-like
100196279	NC_027319.1	72721482	72722057	+	XM_014163394.1	NP_001134780.1	3904.18	1.14779	0.09531	12.0427	2.12e-33	6.42e-31	Rho-related GTP-binding protein RhoG
106568363	NC_027300.1	137509317	137524093	-	XM_014138652.1	XP_013994127.1	457.427	-1.94875	0.161914	-12.0357	2.31e-33	6.95e-31	PREDICTED: short-chain specific acyl-CoA dehydrogenase, mitochondrial-like
XR_001328177.1	NA	NA	NA	NA	NA	NA	899.825	2.61955	0.217654	12.0354	2.32e-33	6.95e-31	NA
106590647	NC_027328.1	35612878	35632787	+	XM_014181783.1	XP_014037258.1	634.032	-2.67416	0.222285	-12.0303	2.46e-33	7.34e-31	PREDICTED: ATP-binding cassette sub-family D member 3
106563259	NC_027310.1	68486475	68493608	-	XM_014128681.1	XP_013984156.1	247.305	1.38648	0.115414	12.013	3.04e-33	9e-31	PREDICTED: protein FAM78A-like
100195758	NC_027311.1	12914814	12923640	-	NM_001140787.1	NP_001134259.1	144.419	2.77271	0.230985	12.0039	3.39e-33	9.94e-31	Stromal cell-derived factor 1 precursor
106592407	NW_012348157.1	6721	15314	-	XM_014183746.1	XP_014039221.1	585.698	-2.46187	0.205088	-12.004	3.38e-33	9.94e-31	PREDICTED: 4-aminobutyrate aminotransferase, mitochondrial-like
XR_001326546.1	NA	NA	NA	NA	NA	NA	795.052	3.76343	0.313551	12.0026	3.44e-33	1e-30	NA
106563264	NC_027310.1	68158249	68203966	-	XM_014128695.1	XP_013984169.1	420.309	-1.8177	0.151452	-12.0018	3.48e-33	1.01e-30	PREDICTED: G-protein-signaling modulator 1-like isoform X1
106612446	NC_027308.1	96645371	96692030	+	XM_014213572.1	XP_014069046.1	1187.03	-1.75666	0.146465	-11.9937	3.83e-33	1.11e-30	PREDICTED: NADPH--cytochrome P450 reductase isoform X1
106582998	NC_027321.1	22078694	22086631	+	XM_014166695.1	XP_014022168.1	249.453	-2.94558	0.245862	-11.9806	4.49e-33	1.29e-30	PREDICTED: 6-phosphofructo-2-kinase/fructose-2,6-bisphosphatase 2 isoform X1
106575419	NC_027316.1	15435751	15438610	+	XM_014151919.1	XP_014007394.1	132.454	-1.70961	0.142873	-11.9659	5.36e-33	1.53e-30	PREDICTED: neutral cholesterol ester hydrolase 1-like
100380694	NC_027309.1	47381059	47404912	+	XM_014123567.1	XP_013979043.1	14862.6	1.09141	0.091488	11.9295	8.3e-33	2.34e-30	PREDICTED: receptor-type tyrosine-protein phosphatase C isoform X2
106589290	NC_027327.1	1315933	1322428	-	XM_014179068.1	XP_014034543.1	282.164	-1.85763	0.155723	-11.929	8.35e-33	2.35e-30	PREDICTED: pyridoxine-5\'-phosphate oxidase-like
106589856	NC_027327.1	29026352	29057204	+	XM_014180253.1	XP_014035728.1	488.059	-1.79942	0.151106	-11.9083	1.07e-32	2.99e-30	PREDICTED: Na(+)/H(+) exchange regulatory cofactor NHE-RF1-like
106608863	NC_027306.1	21197029	21205031	-	XM_014207044.1	XP_014062519.1	416.329	-1.81696	0.15266	-11.902	1.16e-32	3.21e-30	PREDICTED: fatty-acid amide hydrolase 2-A-like
106603971	NC_027303.1	77272872	77292761	-	XM_014198281.1	XP_014053756.1	149.425	-1.73491	0.145803	-11.899	1.2e-32	3.29e-30	PREDICTED: unconventional myosin-XIX isoform X1
XR_001320022.1	NA	NA	NA	NA	NA	NA	136.561	3.40101	0.285823	11.899	1.2e-32	3.29e-30	NA
106565643	NC_027311.1	60176720	60178513	-	XM_014132970.1	XP_013988445.1	555.924	-1.50375	0.126405	-11.8963	1.24e-32	3.39e-30	PREDICTED: 39S ribosomal protein L20, mitochondrial
100380666	NC_027310.1	72381867	72386080	-	XM_014128513.1	XP_013983988.1	38542.5	2.17371	0.18284	11.8886	1.36e-32	3.69e-30	PREDICTED: eosinophil peroxidase
106602034	NC_027302.1	90341825	90342995	+	XM_014194482.1	XP_014049957.1	124.323	2.49147	0.210079	11.8597	1.92e-32	5.17e-30	PREDICTED: mannose-binding protein C-like
106611640	NC_027308.1	60028831	60053221	+	XM_014212054.1	XP_014067529.1	220.371	1.35461	0.114261	11.8554	2.02e-32	5.41e-30	PREDICTED: TBC1 domain family member 2A-like
106563456	NC_027310.1	76092599	76097439	+	XM_014129062.1	XP_013984537.1	2438.8	1.00215	0.0845777	11.8488	2.18e-32	5.82e-30	PREDICTED: fermitin family homolog 3-like
106564710	NC_027311.1	21188671	21194659	+	XM_014130997.1	XP_013986472.1	12.2987	-5.00676	0.422618	-11.847	2.23e-32	5.92e-30	PREDICTED: uncharacterized protein LOC106564710
100136375	NC_027312.1	7163826	7174074	-	XM_014134422.1	NP_001117012.1	7113.02	1.36626	0.115525	11.8265	2.85e-32	7.52e-30	tyrosine-protein kinase HCK
106605338	NC_027304.1	57345263	57366029	-	XM_014200843.1	XP_014056315.1	427.893	-1.08175	0.0915956	-11.8101	3.46e-32	9.05e-30	PREDICTED: sterol regulatory element-binding protein cleavage-activating protein-like isoform X2
106586010	NC_027301.1	41863714	41876009	+	XM_014172791.1	XP_014028266.1	803.029	1.28194	0.108673	11.7963	4.08e-32	1.06e-29	PREDICTED: calcineurin subunit B type 1
106587304	NC_027325.1	13105327	13108623	+	XM_014175561.1	XP_014031036.1	1573.01	-1.99038	0.168798	-11.7915	4.32e-32	1.12e-29	PREDICTED: cytochrome b-c1 complex subunit Rieske, mitochondrial
100196253	NC_027308.1	29429869	29434212	-	NM_001141282.2	NP_001134754.1	290.822	-1.09977	0.0932828	-11.7897	4.41e-32	1.14e-29	dynein light chain 1, axonemal
XR_001318743.1	NA	NA	NA	NA	NA	NA	905.584	-1.39321	0.118216	-11.7853	4.65e-32	1.19e-29	NA
100195680	NC_027300.1	26865841	26872157	-	XM_014189264.1	XP_014044739.1	2304.34	1.16764	0.0993493	11.7529	6.82e-32	1.74e-29	PREDICTED: transforming acidic coiled-coil-containing protein 3 isoform X2
106588988	NC_027326.1	33058501	33063399	-	XM_014178585.1	XP_014034060.1	331.532	-1.83426	0.156256	-11.7388	8.06e-32	2.05e-29	PREDICTED: cilia- and flagella-associated protein 20 isoform X2
106568404	NC_027312.1	95141601	95155315	-	XM_014138716.1	XP_013994191.1	770.78	1.02716	0.0875378	11.7339	8.54e-32	2.16e-29	PREDICTED: proline-serine-threonine phosphatase-interacting protein 2-like
106581816	NC_027320.1	14227945	14239209	+	XM_014164187.1	XP_014019663.1	90.926	-2.20628	0.188108	-11.7288	9.07e-32	2.28e-29	PREDICTED: uncharacterized protein C7orf57-like isoform X2
100194762	NW_012359244.1	4122	6397	-	NM_001139791.1	NP_001133263.1	182.223	-1.12602	0.096067	-11.7211	9.93e-32	2.49e-29	CP068 protein
100380768	NC_027310.1	33316599	33352813	-	XM_014127433.1	XP_013982908.1	4848.49	1.0242	0.0873847	11.7206	9.99e-32	2.49e-29	PREDICTED: ras GTPase-activating-like protein IQGAP1
106586717	NC_027300.1	22915299	22923401	+	XM_014174316.1	XP_014029878.1	344.997	1.1629	0.0992491	11.717	1.04e-31	2.59e-29	PREDICTED: rho GTPase-activating protein 11A-like isoform X2
106580416	NC_027319.1	29532937	29608964	+	XM_014161454.1	XP_014016930.1	1350.05	1.01329	0.0865467	11.708	1.16e-31	2.87e-29	PREDICTED: ras GTPase-activating-like protein IQGAP1 isoform X2
XR_001325519.1	NA	NA	NA	NA	NA	NA	1411.76	-1.79052	0.152977	-11.7045	1.21e-31	2.97e-29	NA
106604687	NC_027304.1	31934499	31948629	+	XM_014199594.1	XP_014055069.1	413.215	-2.10752	0.180109	-11.7014	1.25e-31	3.07e-29	PREDICTED: nocturnin-like isoform X1
106576218	NC_027316.1	43031055	43032789	-	XM_014153259.1	XP_014008733.1	211.952	-1.0091	0.0862412	-11.7009	1.26e-31	3.07e-29	PREDICTED: enoyl-CoA hydratase domain-containing protein 3, mitochondrial-like isoform X1
106612200	NC_027308.1	82850146	82860485	-	XM_014213156.1	XP_014068630.1	297.011	1.17027	0.100026	11.6996	1.28e-31	3.09e-29	PREDICTED: acidic repeat-containing protein-like isoform X2
106560431	NC_027309.1	39991607	39995710	+	XM_014123323.1	XP_013978798.1	1033.86	-1.44238	0.123398	-11.6889	1.45e-31	3.49e-29	PREDICTED: carnitine O-palmitoyltransferase 2, mitochondrial
106575940	NC_027316.1	29895241	29912082	+	XM_014152695.1	XP_014008168.1	108.902	-2.52512	0.216181	-11.6806	1.6e-31	3.81e-29	PREDICTED: cytochrome P450 27C1 isoform X1
XR_001326903.1	NA	NA	NA	NA	NA	NA	45.3128	-2.76741	0.237234	-11.6653	1.92e-31	4.54e-29	NA
106589261	NC_027327.1	275374	277298	-	XM_014178982.1	XP_014034458.1	241.887	1.444	0.123896	11.655	2.16e-31	5.11e-29	PREDICTED: sialidase-like
100380341	NC_027311.1	85196344	85207046	-	NM_001173626.1	NP_001167097.1	1283.1	1.32938	0.114138	11.6472	2.37e-31	5.57e-29	DNA replication licensing factor MCM2
106610228	NC_027300.1	77663127	77680165	-	XM_014209447.1	XP_014064922.1	382.376	-1.39247	0.119633	-11.6395	2.6e-31	6.07e-29	PREDICTED: casein kinase I isoform delta-B isoform X1
106583138	NC_027321.1	25128529	25132613	-	XM_014166985.1	XP_014022460.1	230.41	-1.45667	0.125155	-11.6389	2.61e-31	6.08e-29	PREDICTED: transmembrane protein 183A
106580519	NC_027319.1	34874961	34875266	+	XM_014161682.1	XP_014017157.1	74.8582	-3.28153	0.282096	-11.6327	2.81e-31	6.52e-29	PREDICTED: uncharacterized protein C8orf4 homolog
106561570	NC_027300.1	110479577	110560952	-	XM_014125682.1	XP_013981152.1	363.343	-1.95942	0.168551	-11.6251	3.07e-31	7.09e-29	PREDICTED: sarcosine dehydrogenase, mitochondrial
106576058	NC_027316.1	36474040	36508697	-	XM_014152906.1	XP_014008381.1	36.955	-2.9546	0.254228	-11.6218	3.19e-31	7.3e-29	PREDICTED: striatin-interacting protein 2 isoform X3
106587404	NC_027325.1	22344063	22350044	+	XM_014175760.1	XP_014031235.1	991.002	-2.21056	0.190355	-11.6128	3.55e-31	8.08e-29	PREDICTED: aspartate aminotransferase, mitochondrial-like
100306785	NC_027324.1	9736669	9749094	+	NM_001165324.1	NP_001158796.1	9588.16	1.19654	0.103082	11.6077	3.77e-31	8.54e-29	Integrin beta-2 precursor
106570325	NC_027313.1	70710294	70712282	+	XM_014142518.1	XP_013997993.1	275.917	-1.03614	0.0893843	-11.592	4.53e-31	1.02e-28	PREDICTED: uncharacterized protein LOC106570325
106571951	NC_027314.1	62148857	62150018	+	XM_014145552.1	XP_014001027.1	134.647	-3.4561	0.298309	-11.5856	4.87e-31	1.1e-28	PREDICTED: SPRY domain-containing protein 4-like
100196609	NC_027311.1	81709320	81715286	+	NM_001141638.1	NP_001135110.1	639.272	1.57943	0.136372	11.5818	5.1e-31	1.14e-28	Serine/threonine-protein kinase 6
106577795	NC_027317.1	57059295	57065588	+	XM_014156138.1	XP_014011616.1	109.944	-1.71002	0.147652	-11.5814	5.12e-31	1.14e-28	PREDICTED: LIM domain-containing protein ajuba-like isoform X3
100194745	NC_027307.1	18278827	18289991	+	XM_014209592.1	XP_014065067.1	6184.36	2.2072	0.190655	11.577	5.39e-31	1.2e-28	PREDICTED: epidermis-type lipoxygenase 3 isoform X1
106613792	NC_027309.1	20759844	20776899	+	XM_014216410.1	XP_014071883.1	137.154	-2.26378	0.195686	-11.5684	5.96e-31	1.32e-28	PREDICTED: SHC-transforming protein 2-like isoform X1
106603337	NC_027303.1	44649404	44667797	+	XM_014196889.1	XP_014052364.1	161.858	-1.49216	0.129025	-11.5649	6.2e-31	1.37e-28	PREDICTED: inositol-trisphosphate 3-kinase C-like isoform X1
106573209	NC_027315.1	12463189	12491255	-	XM_014148035.1	XP_014003509.1	417.355	1.04085	0.0900308	11.5611	6.49e-31	1.42e-28	PREDICTED: engulfment and cell motility protein 3-like isoform X1
106606075	NC_027304.1	76574131	76576446	+	XM_014202170.1	XP_014057646.1	1247.28	1.31468	0.113837	11.5488	7.48e-31	1.63e-28	PREDICTED: uncharacterized protein LOC106606075 isoform X2
106613687	NC_027309.1	16845708	16852816	+	XM_014216214.1	XP_014071690.1	1445.99	1.2653	0.109644	11.5401	8.28e-31	1.8e-28	PREDICTED: mucosa-associated lymphoid tissue lymphoma translocation protein 1 homolog
106603135	NC_027303.1	37285966	37290593	+	XM_014196416.1	XP_014051891.1	84.8138	-2.35669	0.204419	-11.5287	9.45e-31	2.05e-28	PREDICTED: delta(14)-sterol reductase
106579317	NC_027318.1	50790393	50793077	+	XM_014159131.1	XP_014014606.1	633.752	-1.57921	0.137046	-11.5232	1.01e-30	2.17e-28	PREDICTED: pyridoxine-5\'-phosphate oxidase
100306839	NC_027312.1	41447143	41452367	-	NM_001165378.1	NP_001158850.1	589.492	1.1779	0.102306	11.5135	1.13e-30	2.42e-28	Sodium-coupled neutral amino acid transporter 3
106609699	NC_027306.1	52179103	52187298	+	XM_014208669.1	XP_014064145.1	1348.23	-1.07737	0.093576	-11.5133	1.13e-30	2.42e-28	PREDICTED: isocitrate dehydrogenase
106603166	NC_027303.1	37913502	37931243	+	XM_014196475.1	XP_014051951.1	626.26	1.23301	0.10714	11.5084	1.2e-30	2.55e-28	PREDICTED: chromosome-associated kinesin KIF4-like isoform X2
106588679	NC_027326.1	20469561	20490446	+	XM_014177910.1	XP_014033386.1	692.473	1.23715	0.107557	11.5022	1.29e-30	2.73e-28	PREDICTED: actin-binding protein anillin-like isoform X3
100380509	NC_027303.1	56034149	56037954	-	NM_001173794.1	XP_014052566.1	349.875	1.29691	0.112802	11.4972	1.36e-30	2.88e-28	PREDICTED: proline-rich protein 11 isoform X2
106590943	NW_012343185.1	30910	31734	+	XM_014182120.1	XP_014037595.1	152.451	1.52771	0.132887	11.4963	1.38e-30	2.89e-28	PREDICTED: uncharacterized protein LOC106590943
106581244	NC_027319.1	66366245	66393603	-	XM_014163165.1	XP_014018640.1	1070.84	1.07192	0.093267	11.493	1.43e-30	2.99e-28	PREDICTED: uncharacterized protein LOC106581244
106605322	NC_027300.1	50388391	50533350	+	XM_014200816.1	XP_014056300.1	49.0118	2.65014	0.230777	11.4835	1.6e-30	3.32e-28	PREDICTED: DNA nucleotidylexotransferase isoform X2
106602901	NC_027303.1	31125041	31142746	+	XM_014195885.1	XP_014051360.1	2398.75	1.01958	0.0888281	11.4781	1.7e-30	3.53e-28	PREDICTED: cellular tumor antigen p53 isoform X1
100380822	NC_027300.1	135080421	135085343	-	XM_014136650.1	XP_013992125.1	779.698	-1.65958	0.144623	-11.4752	1.76e-30	3.63e-28	PREDICTED: high affinity copper uptake protein 1 isoform X1
106577167	NC_027317.1	26369725	26395837	+	XM_014154979.1	XP_014010454.1	63.4207	-3.98453	0.347307	-11.4726	1.81e-30	3.73e-28	PREDICTED: tau-tubulin kinase 1-like
106612070	NC_027308.1	76899793	76908244	-	XM_014212891.1	XP_014068366.1	2709.3	1.29674	0.113046	11.4709	1.85e-30	3.76e-28	PREDICTED: fermitin family homolog 3-like
106612076	NC_027308.1	77091617	77100068	-	XM_014212902.1	XP_014068377.1	2709.3	1.29674	0.113046	11.4709	1.85e-30	3.76e-28	PREDICTED: fermitin family homolog 3-like
106566795	NC_027312.1	27822983	27842472	+	XM_014135190.1	XP_013990669.1	343.464	-1.4533	0.126704	-11.47	1.87e-30	3.78e-28	PREDICTED: oxysterol-binding protein-related protein 2-like isoform X1
106601395	NC_027302.1	70239579	70242373	+	XM_014193569.1	XP_014049044.1	1342.32	1.46535	0.127818	11.4644	1.99e-30	4.02e-28	PREDICTED: importin subunit alpha-1-like
106586074	NC_027301.1	41708075	41717953	+	XM_014172942.1	XP_014028417.1	235.425	-1.67456	0.146113	-11.4607	2.08e-30	4.18e-28	PREDICTED: NADH dehydrogenase
106586215	NC_027301.1	40886469	40899131	+	XM_014173242.1	XP_014028717.1	329.981	-1.60247	0.139864	-11.4574	2.16e-30	4.33e-28	PREDICTED: presenilin-2-like
XR_001324722.1	NA	NA	NA	NA	NA	NA	57.8873	-3.03917	0.265269	-11.4569	2.17e-30	4.33e-28	NA
106589802	NC_027301.1	55256293	55260781	+	XM_014180151.1	XP_014035626.1	1093.93	-2.78742	0.243693	-11.4383	2.69e-30	5.35e-28	PREDICTED: protein FAM195A
106560806	NC_027309.1	81085056	81106325	-	XM_014124115.1	XP_013979592.1	195.431	-2.45106	0.214331	-11.4359	2.77e-30	5.46e-28	PREDICTED: tetratricopeptide repeat protein 23 isoform X2
106567651	NC_027312.1	64576786	64605674	+	XM_014137188.1	XP_013992663.1	850.278	1.3407	0.117312	11.4284	3.01e-30	5.93e-28	PREDICTED: roundabout homolog 4 isoform X1
106565100	NC_027311.1	47093419	47180563	-	XM_014131814.1	XP_013987282.1	345.024	-2.07199	0.181336	-11.4263	3.09e-30	6.06e-28	PREDICTED: pleckstrin homology domain-containing family A member 6-like isoform X3
106601563	NC_027302.1	74822528	74827854	+	XM_014193873.1	XP_014049348.1	2696.77	-2.9419	0.257533	-11.4234	3.2e-30	6.24e-28	PREDICTED: 3 beta-hydroxysteroid dehydrogenase type 7-like
106565625	NC_027311.1	60955261	60986476	+	XM_014132936.1	XP_013988411.1	223.557	-3.01775	0.264211	-11.4217	3.26e-30	6.33e-28	PREDICTED: solute carrier family 41 member 1-like
106563413	NC_027300.1	117135794	117152909	+	XM_014128966.1	XP_013984458.1	237.238	1.00288	0.0878091	11.4212	3.28e-30	6.35e-28	PREDICTED: SH3 domain-binding protein 2-like isoform X3
106609199	NC_027306.1	36361077	36386332	+	XM_014207716.1	XP_014063192.1	157.062	-1.09136	0.0955778	-11.4185	3.38e-30	6.52e-28	PREDICTED: neural Wiskott-Aldrich syndrome protein-like isoform X2
106561929	NC_027310.1	8424971	8472197	+	XM_014126335.1	XP_013981811.1	282.347	-1.48011	0.129733	-11.4089	3.77e-30	7.26e-28	PREDICTED: CD151 antigen-like
106611299	NC_027308.1	39614302	39615011	-	XM_014211344.1	XP_014066819.1	705.987	1.32779	0.116431	11.4041	3.99e-30	7.65e-28	PREDICTED: protein Mis18-beta isoform X1
106600740	NC_027302.1	51642839	51661782	-	XM_014192333.1	XP_014047808.1	467.848	1.11185	0.0975794	11.3943	4.46e-30	8.49e-28	PREDICTED: linker for activation of T-cells family member 1-like isoform X2
106582179	NC_027320.1	32517415	32594256	+	XM_014164990.1	XP_014020465.1	139.329	-1.85395	0.162791	-11.3885	4.77e-30	9.01e-28	PREDICTED: TSC22 domain family protein 1-like
106582217	NC_027320.1	33706513	33783354	+	XM_014165072.1	XP_014020547.1	139.329	-1.85395	0.162791	-11.3885	4.77e-30	9.01e-28	PREDICTED: TSC22 domain family protein 1-like
106582347	NC_027320.1	42386128	42394433	-	XM_014165367.1	XP_014020842.1	234.762	-1.53562	0.134871	-11.3858	4.92e-30	9.26e-28	PREDICTED: very-long-chain (3R)-3-hydroxyacyl-CoA dehydratase 2
106596660	NC_027302.1	2793818	2797205	+	XM_014187934.1	XP_014043409.1	1639.42	-1.83848	0.161629	-11.3747	5.59e-30	1.05e-27	PREDICTED: acetyl-coenzyme A synthetase, cytoplasmic-like
106587371	NC_027325.1	23287363	23292976	-	XM_014175716.1	XP_014031191.1	1019.4	1.54053	0.135449	11.3735	5.67e-30	1.06e-27	PREDICTED: interferon regulatory factor 8-like isoform X2
106606950	NC_027305.1	26605163	26615644	+	XM_014203446.1	XP_014058921.1	363.352	-2.37587	0.208929	-11.3717	5.78e-30	1.08e-27	PREDICTED: hepatic leukemia factor-like
100380463	NC_027302.1	73294646	73305144	-	NM_001173748.1	NP_001167219.1	440.465	-1.58612	0.139528	-11.3678	6.05e-30	1.12e-27	Hepatic leukemia factor
106609228	NC_027306.1	34607795	34648943	-	XM_014207775.1	XP_014063250.1	1049.76	-1.43076	0.125886	-11.3656	6.21e-30	1.15e-27	PREDICTED: putative adenosylhomocysteinase 3 isoform X2
106599166	NC_027302.1	16536828	16563853	+	XM_014190285.1	XP_014045760.1	860.902	-1.23036	0.108449	-11.3451	7.84e-30	1.45e-27	PREDICTED: aspartyl/asparaginyl beta-hydroxylase-like isoform X3
106589628	NC_027327.1	18188295	18254998	-	XM_014179837.1	XP_014035312.1	305.851	-1.00878	0.0889309	-11.3434	7.99e-30	1.46e-27	PREDICTED: protoheme IX farnesyltransferase, mitochondrial
106609324	NC_027306.1	37767649	37773987	-	XM_014208014.1	XP_014063489.1	613.941	-1.49192	0.131521	-11.3436	7.98e-30	1.46e-27	PREDICTED: sorting and assembly machinery component 50 homolog B-like
106588512	NC_027326.1	5832989	5875056	+	XM_014177618.1	XP_014033093.1	299.031	-1.19402	0.105287	-11.3406	8.26e-30	1.51e-27	PREDICTED: choline transporter-like protein 4 isoform X1
106560379	NC_027309.1	37375590	37378229	+	XM_014123251.1	XP_013978726.1	33.1558	-2.51568	0.221919	-11.336	8.7e-30	1.58e-27	PREDICTED: GDP-L-fucose synthase-like
106598915	NC_027302.1	12342428	12352816	-	XM_014189940.1	XP_014045415.1	185.134	-2.12629	0.187622	-11.3328	9.02e-30	1.63e-27	PREDICTED: protein FAM69A-like
106591764	NW_012347168.1	7693	32330	+	XM_014182972.1	XP_014038447.1	26.1966	-1.87888	0.165824	-11.3306	9.26e-30	1.67e-27	PREDICTED: unconventional myosin-VIIa-like
106560261	NC_027309.1	30561937	30575209	+	XM_014122970.1	XP_013978443.1	287.759	-1.16188	0.102737	-11.3092	1.18e-29	2.12e-27	PREDICTED: DCN1-like protein 4
106588509	NC_027326.1	5894719	5904297	-	XM_014177614.1	XP_014033089.1	2941.96	1.19543	0.105853	11.2933	1.42e-29	2.53e-27	PREDICTED: double-strand-break repair protein rad21 homolog
106566123	NC_027311.1	82038069	82059471	+	XM_014133975.1	XP_013989450.1	78.4094	-1.57272	0.139304	-11.2898	1.47e-29	2.62e-27	PREDICTED: protein phosphatase 1 regulatory inhibitor subunit 16B-like
106601032	NC_027302.1	60760842	60778120	-	XM_014192896.1	XP_014048371.1	854.61	1.10258	0.0976588	11.2901	1.47e-29	2.62e-27	PREDICTED: myosin light chain kinase, smooth muscle-like isoform X1
106607277	NC_027305.1	38182743	38187091	-	XM_014204083.1	XP_014059558.1	363.659	-1.38328	0.122572	-11.2854	1.55e-29	2.74e-27	PREDICTED: peptidyl-prolyl cis-trans isomerase FKBP10-like
106588228	NC_027326.1	4550871	4553435	+	XM_014177034.1	XP_014032509.1	140.799	-1.35766	0.12032	-11.2837	1.58e-29	2.79e-27	PREDICTED: solute carrier family 52, riboflavin transporter, member 2
106568935	NC_027313.1	13550725	13848589	-	XM_014139780.1	XP_013995255.1	96.9667	-3.61804	0.320658	-11.2832	1.59e-29	2.79e-27	PREDICTED: calsyntenin-2-like isoform X1
106582459	NC_027320.1	50531394	50532503	-	XM_014165596.1	XP_014021071.1	93.1104	1.49295	0.132391	11.2768	1.71e-29	2.97e-27	PREDICTED: G-protein coupled receptor 1-like
106563511	NC_027300.1	117525519	117538464	-	XM_014129197.1	XP_013984662.1	541.066	1.10283	0.0978058	11.2757	1.73e-29	3e-27	PREDICTED: protein regulator of cytokinesis 1-like isoform X3
106609445	NC_027306.1	42422220	42425048	-	XM_014208295.1	XP_014063770.1	406.118	1.69637	0.150496	11.2719	1.81e-29	3.12e-27	PREDICTED: adenosine deaminase CECR1-A-like
106611413	NC_027308.1	44895317	44903942	-	XM_014211601.1	XP_014067075.1	2390.02	1.25406	0.11126	11.2714	1.82e-29	3.13e-27	PREDICTED: uncharacterized protein LOC106611413 isoform X1
106570296	NC_027313.1	69004076	69019915	+	XM_014142459.1	XP_013997935.1	555.622	1.17331	0.104114	11.2695	1.86e-29	3.18e-27	PREDICTED: actin-binding protein anillin-like isoform X2
106601154	NC_027300.1	32618577	32646155	-	XM_014193117.1	XP_014048592.1	292.132	-2.06635	0.183419	-11.2657	1.94e-29	3.31e-27	PREDICTED: mitochondrial ribonuclease P protein 3 isoform X1
106598889	NC_027302.1	12032816	12041201	+	XM_014189914.1	XP_014045389.1	343.894	-2.83562	0.251744	-11.2639	1.98e-29	3.36e-27	PREDICTED: THAP domain-containing protein 4
100195421	NC_027301.1	8593609	8622429	+	XM_014152335.1	XP_014007782.1	5465.18	1.15889	0.102958	11.256	2.16e-29	3.67e-27	PREDICTED: tyrosine-protein phosphatase non-receptor type 6 isoform X3
100196183	NC_027302.1	26206886	26208619	-	NM_001141212.1	NP_001134684.1	120.944	-2.48191	0.220536	-11.254	2.21e-29	3.73e-27	Glutamine synthetase
106609452	NC_027306.1	42493033	42505860	+	XM_014208305.1	XP_014063780.1	317.755	-1.99045	0.176863	-11.2542	2.21e-29	3.73e-27	PREDICTED: cholinephosphotransferase 1-like
106581117	NC_027319.1	61441316	61475736	+	XM_014162876.1	XP_014018349.1	489.815	-1.05858	0.0940933	-11.2504	2.31e-29	3.87e-27	PREDICTED: mitochondrial intermediate peptidase-like isoform X1
106612248	NC_027308.1	84309143	84329078	-	XM_014213240.1	XP_014068714.1	58.1157	-2.25761	0.200881	-11.2385	2.64e-29	4.42e-27	PREDICTED: sideroflexin-1 isoform X2
100136437	NC_027310.1	78680604	78685943	+	XM_014129235.1	XP_013984710.1	412.382	-3.66086	0.325851	-11.2348	2.75e-29	4.59e-27	PREDICTED: extracellular calcium-sensing receptor isoform X1
XR_001329699.1	NA	NA	NA	NA	NA	NA	100.654	-1.92216	0.171267	-11.2231	3.14e-29	5.21e-27	NA
106583516	NC_027301.1	31426066	31429918	-	XM_014167796.1	XP_014023271.1	417.622	-1.64267	0.146435	-11.2177	3.34e-29	5.52e-27	PREDICTED: zinc-binding alcohol dehydrogenase domain-containing protein 2
106567166	NC_027312.1	39832529	39839804	-	XM_014136156.1	XP_013991631.1	235.422	-1.12754	0.100517	-11.2174	3.35e-29	5.52e-27	PREDICTED: cysteine/serine-rich nuclear protein 2-like isoform X1
106587394	NC_027325.1	22447964	22530793	+	XM_014175750.1	XP_014031226.1	914.324	-2.26902	0.202396	-11.2108	3.61e-29	5.93e-27	PREDICTED: furin-1-like
106565784	NC_027311.1	70520365	70560911	+	XM_014133296.1	XP_013988773.1	496.449	-1.97598	0.176312	-11.2073	3.75e-29	6.15e-27	PREDICTED: protein NDRG3-like isoform X3
100195259	NW_012349649.1	1	7494	+	NM_001140288.1	NP_001133760.1	1847.25	1.01026	0.0901499	11.2064	3.79e-29	6.19e-27	Polypyrimidine tract-binding protein 1
106561046	NC_027309.1	67728635	67779194	-	XM_014124620.1	XP_013980096.1	51.3385	-2.20199	0.196633	-11.1985	4.15e-29	6.75e-27	PREDICTED: dual specificity protein phosphatase 8-like isoform X1
106604863	NC_027304.1	36535442	36547325	+	XM_014199939.1	XP_014055414.1	80.309	-1.75904	0.157166	-11.1923	4.45e-29	7.22e-27	PREDICTED: wolframin-like
106561670	NC_027309.1	108038451	108044181	+	XM_014125843.1	XP_013981321.1	105.896	-1.91792	0.171369	-11.1918	4.47e-29	7.22e-27	PREDICTED: L-lactate dehydrogenase B-B chain-like isoform X3
106610489	NC_027307.1	23976476	23998877	-	XM_014209866.1	XP_014065341.1	806.815	-1.69091	0.15114	-11.1877	4.68e-29	7.53e-27	PREDICTED: catenin delta-1-like
100380564	NC_027312.1	8734773	8742734	+	XM_014134501.1	XP_013989972.1	1093.77	1.10093	0.0985159	11.1752	5.39e-29	8.65e-27	PREDICTED: tyrosine-protein phosphatase non-receptor type 7 isoform X1
106582796	NC_027321.1	11556862	11557628	-	XM_014166230.1	XP_014021703.1	107	-1.26773	0.113692	-11.1505	7.12e-29	1.14e-26	PREDICTED: tumor suppressor candidate 2-like
100380808	NW_012352002.1	2946	10895	+	NM_001173930.1	NP_001167401.1	1841.72	1.04057	0.0933489	11.1471	7.39e-29	1.18e-26	cytokine receptor-like factor 3
106581265	NC_027319.1	65512098	65854328	+	XM_014163216.1	XP_014018691.1	129.941	-1.23455	0.110781	-11.1441	7.65e-29	1.22e-26	PREDICTED: RNA-binding protein Musashi homolog 2-like isoform X1
106561364	NC_027300.1	109174648	109179955	-	XM_014125247.1	XP_013980722.1	19.6168	-3.23623	0.290455	-11.142	7.84e-29	1.24e-26	PREDICTED: Krueppel-like factor 4 isoform X2
106581250	NC_027319.1	65163228	65214117	-	XM_014163174.1	XP_014018651.1	4337.67	1.42182	0.127634	11.1398	8.03e-29	1.26e-26	PREDICTED: kinase suppressor of Ras 1-like isoform X3
106594917	NC_027301.1	69944707	69951678	+	XM_014186313.1	XP_014041787.1	768.728	1.68166	0.150956	11.14	8.01e-29	1.26e-26	PREDICTED: uncharacterized protein LOC106594917 isoform X2
106601642	NC_027302.1	76765635	76771981	-	XM_014193982.1	XP_014049457.1	158.959	-1.00643	0.0904592	-11.1257	9.4e-29	1.48e-26	PREDICTED: long-chain fatty acid transport protein 1-like
106577631	NC_027317.1	53274298	53320251	+	XM_014155918.1	XP_014011393.1	568.182	-2.74342	0.246662	-11.1222	9.79e-29	1.53e-26	PREDICTED: monocarboxylate transporter 13 isoform X1
106560317	NC_027309.1	34248525	34251001	-	XM_014123103.1	XP_013978578.1	250.256	1.49277	0.134331	11.1126	1.09e-28	1.7e-26	PREDICTED: zinc finger protein Gfi-1-like isoform X2
106564642	NC_027311.1	21208910	21229096	+	XM_014130811.1	XP_013986288.1	422.841	-2.15332	0.193823	-11.1097	1.13e-28	1.75e-26	PREDICTED: EVI5-like protein isoform X2
106580801	NC_027319.1	47427587	47434037	-	XM_014162245.1	XP_014017720.1	56.6636	-1.56945	0.141269	-11.1097	1.13e-28	1.75e-26	PREDICTED: tumor protein p53-inducible protein 13 isoform X2
106581203	NC_027319.1	57782770	57785024	-	XM_014163106.1	XP_014018581.1	142.153	-1.84257	0.166095	-11.0935	1.35e-28	2.09e-26	PREDICTED: diablo homolog, mitochondrial-like
106589727	NC_027327.1	22057076	22078811	-	XM_014180002.1	XP_014035478.1	55.5835	-2.4205	0.218253	-11.0904	1.4e-28	2.15e-26	PREDICTED: fibulin-7-like isoform X2
100306832	NW_012347785.1	1277	3429	+	NM_001165371.1	NP_001158843.1	48.629	-1.76236	0.159005	-11.0837	1.51e-28	2.31e-26	StAR-related lipid transfer protein 5
100195278	NC_027306.1	2896560	2908608	-	NM_001140307.1	NP_001133779.1	581.434	-1.75981	0.158781	-11.0833	1.51e-28	2.31e-26	4F2 cell-surface antigen heavy chain
106565205	NC_027311.1	42825103	42846663	+	XM_014132067.1	XP_013987541.1	139.44	-1.71809	0.155137	-11.0747	1.66e-28	2.53e-26	PREDICTED: limbin-like isoform X2
106585252	NC_027301.1	39370610	39394539	-	XM_014171264.1	XP_014026739.1	402.486	-2.14941	0.194084	-11.0746	1.67e-28	2.53e-26	PREDICTED: kinesin light chain 4 isoform X1
106564358	NC_027311.1	9167871	9181056	-	XM_014130416.1	XP_013985891.1	256.825	-1.92214	0.173569	-11.0742	1.67e-28	2.53e-26	PREDICTED: protein O-GlcNAcase-like
106565836	NC_027311.1	67800817	67925628	-	XM_014133406.1	XP_013988881.1	854.902	-1.3924	0.125739	-11.0738	1.68e-28	2.54e-26	PREDICTED: succinyl-CoA ligase
100286405	NW_012350364.1	1883	8351	+	NM_001146354.1	NP_001139826.1	3016.66	1.33048	0.120154	11.0731	1.69e-28	2.55e-26	SH3 and PX domain-containing protein 2A
106581334	NC_027319.1	68837982	68843223	+	XM_014163328.1	XP_014018804.1	3395.75	-2.56385	0.231616	-11.0694	1.77e-28	2.65e-26	PREDICTED: RAC-beta serine/threonine-protein kinase
106574275	NC_027315.1	64601153	64607098	+	XM_014150062.1	XP_014005540.1	675.919	1.37899	0.124594	11.0679	1.8e-28	2.69e-26	PREDICTED: centrosomal protein of 70 kDa-like isoform X4
100286634	NC_027300.1	117901718	117952038	-	XM_014129329.1	XP_013984804.1	266.788	-1.36916	0.123782	-11.061	1.94e-28	2.89e-26	PREDICTED: alpha-methylacyl-CoA racemase
106578592	NC_027318.1	23541559	23585153	+	XM_014157587.1	XP_014013062.1	75.1413	-1.91889	0.173536	-11.0576	2.01e-28	2.99e-26	PREDICTED: cadherin-6-like
106590001	NC_027300.1	24359149	24372608	-	XM_014180510.1	XP_014035985.1	718.308	-1.12818	0.102122	-11.0473	2.26e-28	3.34e-26	PREDICTED: dihydrolipoyllysine-residue succinyltransferase component of 2-oxoglutarate dehydrogenase complex, mitochondrial-like
106580888	NC_027319.1	46705883	46712132	+	XM_014162420.1	XP_014017895.1	1280.43	-2.15754	0.195506	-11.0356	2.57e-28	3.79e-26	PREDICTED: exocyst complex component 3-like protein 2, partial
106570440	NC_027313.1	76850211	76965882	+	XM_014142774.1	XP_013998248.1	1493.24	1.17136	0.106172	11.0327	2.66e-28	3.91e-26	PREDICTED: engulfment and cell motility protein 1-like isoform X1
XR_001329570.1	NA	NA	NA	NA	NA	NA	1059.11	-2.34206	0.212295	-11.0321	2.68e-28	3.92e-26	NA
106567924	NC_027312.1	76376166	76383987	+	XM_014137820.1	XP_013993295.1	861.422	2.72434	0.247024	11.0286	2.78e-28	4.05e-26	PREDICTED: collagenase 3-like
106574771	NC_027315.1	77538088	77583168	-	XM_014150823.1	XP_014006298.1	98.1167	-1.41102	0.128063	-11.0182	3.12e-28	4.54e-26	PREDICTED: filamin A-interacting protein 1-like isoform X1
106604645	NC_027304.1	29698225	29702757	+	XM_014199487.1	XP_014054962.1	1705.04	1.59972	0.145211	11.0165	3.18e-28	4.62e-26	PREDICTED: CD97 antigen-like
106593044	NW_012349319.1	269	7811	+	XM_014184387.1	XP_014039862.1	961.928	-1.30289	0.118294	-11.014	3.27e-28	4.73e-26	PREDICTED: malate dehydrogenase, cytoplasmic-like
106588673	NC_027326.1	20289730	20291763	+	XM_014177897.1	XP_014033374.1	306.702	-1.17009	0.106253	-11.0122	3.34e-28	4.81e-26	PREDICTED: 3-oxoacyl
100136932	NC_027321.1	6138565	6176288	-	NM_001123698.1	NP_001117170.1	199.264	1.30993	0.119011	11.0068	3.54e-28	5.1e-26	mitogen activated protein kinase p38a
106560300	NC_027309.1	33255450	33257038	+	XM_014123054.1	XP_013978529.1	1452.94	1.2999	0.118212	10.9964	3.98e-28	5.71e-26	PREDICTED: regulator of G-protein signaling 21-like isoform X2
106586973	NC_027301.1	48679988	48688550	-	XM_014174748.1	XP_014030223.1	67.5317	-1.16868	0.106347	-10.9893	4.3e-28	6.16e-26	PREDICTED: intraflagellar transport protein 56-like isoform X1
106605015	NC_027304.1	45655955	45669471	+	XM_014200230.1	XP_014055706.1	152.737	-2.56884	0.233797	-10.9875	4.39e-28	6.26e-26	PREDICTED: vascular endothelial growth factor A-A-like isoform X2
106573631	NC_027315.1	35200001	35235737	+	XM_014148858.1	XP_014004333.1	51.8584	-2.10997	0.192135	-10.9817	4.68e-28	6.66e-26	PREDICTED: zinc finger CCHC domain-containing protein 14-like
106605159	NC_027304.1	53393379	53401924	+	XM_014200530.1	XP_014056005.1	1867.25	-1.58308	0.144173	-10.9805	4.74e-28	6.73e-26	PREDICTED: electron transfer flavoprotein subunit beta-like isoform X1
100196823	NC_027312.1	86775990	86792921	-	XM_014138348.1	XP_013993823.1	227.422	-1.63311	0.148756	-10.9785	4.85e-28	6.87e-26	PREDICTED: FAD-dependent oxidoreductase domain-containing protein 1 isoform X1
106589316	NC_027301.1	53711585	53713605	+	XM_014179115.1	XP_014034590.1	2413.08	1.22798	0.111856	10.9782	4.87e-28	6.87e-26	PREDICTED: uncharacterized protein LOC106589316 isoform X1
106581222	NC_027319.1	64266168	64267220	-	XM_014163139.1	XP_014018614.1	231.34	-2.44679	0.222894	-10.9774	4.91e-28	6.91e-26	PREDICTED: tsukushin-like isoform X2
106566708	NC_027300.1	129312686	129316325	-	XM_014135019.1	XP_013990494.1	1169.36	1.34468	0.122501	10.9769	4.94e-28	6.93e-26	PREDICTED: G2/mitotic-specific cyclin-B1-like
106563563	NC_027310.1	77798729	77802081	+	XM_014129261.1	XP_013984736.1	550.131	1.10756	0.100978	10.9684	5.42e-28	7.6e-26	PREDICTED: transforming growth factor beta-1
106584983	NC_027323.1	15997909	16029028	-	XM_014170691.1	XP_014026166.1	170.684	-1.38629	0.126472	-10.9613	5.87e-28	8.2e-26	PREDICTED: WSC domain-containing protein 2-like isoform X2
106576328	NC_027316.1	46070811	46107610	+	XM_014153444.1	XP_014008919.1	817.959	-1.49227	0.136166	-10.9592	6e-28	8.36e-26	PREDICTED: acyl-CoA synthetase short-chain family member 3, mitochondrial
106566468	NC_027312.1	8850983	8853598	+	XM_014134534.1	XP_013990008.1	372.93	-1.41452	0.129077	-10.9587	6.03e-28	8.38e-26	PREDICTED: deoxyribonuclease gamma-like isoform X1
100380314	NC_027309.1	78984797	79007596	-	NM_001173599.1	NP_001167070.1	831.074	-1.61344	0.147237	-10.9581	6.07e-28	8.42e-26	lon protease homolog 2, peroxisomal
106602944	NC_027300.1	44890189	44950441	-	XM_014196001.1	XP_014051466.1	721.355	1.17697	0.107421	10.9567	6.17e-28	8.53e-26	PREDICTED: WD repeat and HMG-box DNA-binding protein 1 isoform X2
106601733	NC_027302.1	79775823	79786097	-	XM_014194083.1	XP_014049558.1	583.366	-1.32158	0.120668	-10.9523	6.48e-28	8.94e-26	PREDICTED: cytochrome b-c1 complex subunit 2, mitochondrial-like
106570235	NC_027313.1	65673026	65793549	-	XM_014142334.1	XP_013997809.1	218.604	-1.74896	0.159857	-10.9408	7.35e-28	1.01e-25	PREDICTED: trafficking protein particle complex subunit 9-like
106575430	NC_027316.1	15606125	15606946	-	XM_014151931.1	XP_014007406.1	592.196	1.06799	0.0976269	10.9396	7.46e-28	1.02e-25	PREDICTED: ELAV-like protein 1 isoform X3
106606066	NC_027304.1	76275035	76290529	+	XM_014202148.1	XP_014057623.1	68.9435	-2.74514	0.250992	-10.9372	7.66e-28	1.05e-25	PREDICTED: E3 ubiquitin-protein ligase TRIM71-like
106589611	NC_027327.1	16284833	16293211	-	XM_014179797.1	XP_014035273.1	91.5554	-2.41058	0.22042	-10.9363	7.73e-28	1.05e-25	PREDICTED: beta-1,3-N-acetylglucosaminyltransferase radical fringe
106581041	NC_027319.1	56363132	56364180	-	XM_014162715.1	XP_014018190.1	164.119	1.42673	0.130486	10.934	7.93e-28	1.08e-25	PREDICTED: filamin-interacting protein FAM101B-like
106605596	NC_027304.1	67316424	67317272	-	XM_014201410.1	XP_014056885.1	195.671	1.41653	0.12959	10.9308	8.21e-28	1.11e-25	PREDICTED: C-type lectin domain family 4 member E-like
106601796	NC_027300.1	34605760	34624751	+	XM_014194170.1	XP_014049645.1	214.885	1.16685	0.106753	10.9304	8.25e-28	1.12e-25	PREDICTED: G2/M phase-specific E3 ubiquitin-protein ligase isoform X1
100196011	NC_027319.1	57959861	57962212	+	NM_001141040.1	NP_001134512.1	276.795	-2.26221	0.207044	-10.9262	8.64e-28	1.17e-25	Dehydrogenase/reductase SDR family member 11
106579757	NC_027318.1	82027454	82046261	-	XM_014159920.1	XP_014015395.1	60.5724	-2.09406	0.191682	-10.9247	8.78e-28	1.18e-25	PREDICTED: cryptochrome DASH-like
106573940	NC_027315.1	44746304	44758366	-	XM_014149413.1	XP_014004888.1	367.52	1.13359	0.103777	10.9233	8.92e-28	1.2e-25	PREDICTED: spindle assembly abnormal protein 6 homolog
106580109	NC_027319.1	13183020	13202662	-	XM_014160780.1	XP_014016255.1	326.876	-3.14058	0.287622	-10.9191	9.34e-28	1.25e-25	PREDICTED: forkhead box protein N4 isoform X1
106580128	NC_027319.1	12359132	12384709	+	XM_014160834.1	XP_014016309.1	155.452	1.24706	0.114229	10.9173	9.53e-28	1.27e-25	PREDICTED: PHD finger protein 19-like
106608997	NC_027300.1	73915407	73917744	-	XM_014207320.1	XP_014062795.1	396.733	-2.08444	0.19103	-10.9116	1.01e-27	1.35e-25	PREDICTED: probable low-specificity L-threonine aldolase 2
106575297	NC_027316.1	12077679	12159867	-	XM_014151740.1	XP_014007213.1	36.9937	-4.1722	0.382404	-10.9105	1.03e-27	1.37e-25	PREDICTED: potassium voltage-gated channel subfamily H member 7-like isoform X3
100195914	NC_027312.1	95561252	95567280	-	NM_001140943.2	NP_001134415.1	603.429	-2.27177	0.208408	-10.9006	1.15e-27	1.52e-25	Annexin A3
106594683	NW_012353383.1	4767	5970	+	XM_014186076.1	XP_014041551.1	293.781	1.19036	0.109207	10.9001	1.15e-27	1.52e-25	PREDICTED: serine/threonine-protein kinase/endoribonuclease IRE1-like
106608872	NC_027306.1	21427098	21449297	+	XM_014207061.1	XP_014062534.1	601.098	1.56493	0.143596	10.8982	1.18e-27	1.55e-25	PREDICTED: shootin-1-like isoform X1
106580035	NC_027319.1	16588765	16596033	-	XM_014160595.1	XP_014016069.1	28.3825	-2.463	0.226189	-10.8891	1.3e-27	1.71e-25	PREDICTED: embigin isoform X1
106567766	NC_027312.1	82092129	82111996	+	XM_014137476.1	XP_013992951.1	1719.08	-1.31636	0.120964	-10.8822	1.4e-27	1.84e-25	PREDICTED: apoptosis-inducing factor 1, mitochondrial isoform X3
100526765	NC_027309.1	13524995	13531738	-	XM_014216011.1	XP_014071486.1	553.28	1.88377	0.173176	10.8778	1.47e-27	1.93e-25	PREDICTED: LOW QUALITY PROTEIN: vascular cell adhesion protein 1
106613890	NC_027309.1	24654851	24668767	-	XM_014216613.1	XP_014072089.1	222.856	-1.21445	0.111653	-10.877	1.48e-27	1.94e-25	PREDICTED: spermatogenesis-associated protein 6 isoform X2
100136430	NC_027320.1	43350644	43354963	-	XM_014165271.1	XP_014020746.1	1646.57	-2.04455	0.187991	-10.8758	1.5e-27	1.96e-25	PREDICTED: 60 kDa heat shock protein, mitochondrial isoform X2
106561667	NC_027309.1	108071357	108090814	+	XM_014125835.1	XP_013981310.1	339.227	-1.0395	0.0956739	-10.8651	1.69e-27	2.2e-25	PREDICTED: calphotin-like isoform X1
106590259	NC_027328.1	20160340	20171573	-	XM_014181074.1	XP_014036549.1	353.452	1.7445	0.160586	10.8633	1.72e-27	2.24e-25	PREDICTED: sialic acid-binding Ig-like lectin 6
106608655	NC_027306.1	12583334	12584918	-	XM_014206741.1	XP_014062216.1	89.5886	-1.34752	0.124054	-10.8624	1.74e-27	2.26e-25	PREDICTED: myb/SANT-like DNA-binding domain-containing protein 1 isoform X2
106571747	NC_027314.1	49155642	49162756	+	XM_014145158.1	XP_014000633.1	268.036	-1.42405	0.131141	-10.859	1.81e-27	2.34e-25	PREDICTED: tribbles homolog 2-like isoform X1
106607066	NC_027305.1	29242128	29245193	+	XM_014203641.1	XP_014059116.1	1602.75	1.44581	0.133323	10.8444	2.12e-27	2.72e-25	PREDICTED: importin subunit alpha-1-like isoform X1
106587484	NC_027325.1	25686024	25710228	+	XM_014175909.1	XP_014031383.1	197.139	1.30415	0.120264	10.844	2.13e-27	2.72e-25	PREDICTED: kinesin-like protein KIF18A isoform X2
106606051	NC_027304.1	75978385	75983164	-	XM_014202126.1	XP_014057599.1	58.8705	-2.0043	0.184945	-10.8373	2.29e-27	2.92e-25	PREDICTED: T-cell activation inhibitor, mitochondrial-like
106600508	NC_027302.1	40989066	41011247	-	XM_014191917.1	XP_014047389.1	291.476	-1.82354	0.168342	-10.8324	2.42e-27	3.08e-25	PREDICTED: rho guanine nucleotide exchange factor 18-like
106566296	NC_027312.1	253712	261476	+	XM_014134197.1	XP_013989672.1	8609.85	-1.63265	0.150804	-10.8263	2.58e-27	3.28e-25	PREDICTED: pancreatic progenitor cell differentiation and proliferation factor B-like
XR_001325431.1	NA	NA	NA	NA	NA	NA	64.6856	3.2462	0.299867	10.8255	2.61e-27	3.3e-25	NA
106577535	NC_027317.1	46351093	46388653	+	XM_014155647.1	XP_014011121.1	364.67	1.02996	0.0951685	10.8225	2.69e-27	3.4e-25	PREDICTED: RAS guanyl-releasing protein 2
106580115	NC_027319.1	12984005	12999003	-	XM_014160802.1	XP_014016277.1	390.201	-2.14134	0.197861	-10.8225	2.69e-27	3.4e-25	PREDICTED: apoptosis-inducing factor 3-like
106612660	NC_027308.1	102917549	102922010	+	XM_014214051.1	XP_014069526.1	557.832	-1.30848	0.120922	-10.8209	2.74e-27	3.45e-25	PREDICTED: 14-3-3 protein epsilon-like isoform X1
106605533	NC_027304.1	64119120	64128422	-	XM_014201298.1	XP_014056773.1	44.3314	-2.63025	0.243129	-10.8183	2.82e-27	3.54e-25	PREDICTED: lysosomal-associated transmembrane protein 4B-like
106560981	NC_027309.1	73153488	73164203	+	XM_014124483.1	XP_013979955.1	2040.79	1.11059	0.102661	10.818	2.83e-27	3.54e-25	PREDICTED: gamma-parvin
106568765	NC_027313.1	10753938	10783474	+	XM_014139404.1	XP_013994879.1	26.9071	-3.46906	0.32087	-10.8114	3.04e-27	3.8e-25	PREDICTED: unconventional myosin-VIIb-like
106601467	NC_027302.1	72648540	72657507	-	XM_014193687.1	XP_014049162.1	4596.01	1.26096	0.116638	10.8109	3.06e-27	3.81e-25	PREDICTED: ras-related C3 botulinum toxin substrate 2
106571818	NC_027300.1	151734392	151778111	-	XM_014145289.1	XP_014000764.1	266.408	-3.27462	0.302914	-10.8104	3.07e-27	3.82e-25	PREDICTED: long-chain fatty acid transport protein 6
106588443	NC_027326.1	8829008	8836711	+	XM_014177451.1	XP_014032926.1	13.4662	-5.30231	0.491275	-10.793	3.72e-27	4.59e-25	PREDICTED: voltage-dependent calcium channel gamma-4 subunit-like
106613883	NC_027309.1	24397646	24406010	+	XM_014216598.1	XP_014072073.1	297.436	1.22853	0.113844	10.7913	3.78e-27	4.66e-25	PREDICTED: DEP domain-containing protein 1A-like isoform X1
106613068	NC_027308.1	121820365	121852264	-	XM_014214957.1	XP_014070432.1	743.507	1.38993	0.12888	10.7847	4.07e-27	4.99e-25	PREDICTED: uncharacterized protein LOC106613068
106581253	NC_027301.1	22474608	22496161	-	XM_014163186.1	XP_014018661.1	100.176	-1.78934	0.165959	-10.7818	4.19e-27	5.12e-25	PREDICTED: SH3 domain-binding protein 5-like
106610468	NC_027300.1	8116783	8137659	-	XM_014209872.1	XP_014065347.1	422.413	1.21748	0.112918	10.782	4.19e-27	5.12e-25	PREDICTED: mis18-binding protein 1
106588165	NC_027326.1	366788	368593	+	XM_014176875.1	XP_014032350.1	36.4699	-2.47115	0.229501	-10.7675	4.9e-27	5.97e-25	PREDICTED: uncharacterized protein C1orf43 homolog
106582677	NC_027301.1	27327003	27330078	-	XM_014165976.1	XP_014021451.1	591.37	-1.39221	0.129313	-10.7662	4.97e-27	6.04e-25	PREDICTED: electron transfer flavoprotein subunit beta-like
100195195	NC_027319.1	22417142	22422555	+	NM_001140224.1	NP_001133696.1	1775.87	-2.81162	0.261303	-10.76	5.32e-27	6.43e-25	Sodium-dependent phosphate transporter 1-A
106613749	NC_027309.1	19104762	19116907	+	XM_014216325.1	XP_014071800.1	8343.71	-1.75518	0.163119	-10.7601	5.31e-27	6.43e-25	PREDICTED: basigin isoform X3
106578367	NC_027300.1	20234515	20237155	+	XM_014157129.1	XP_014012604.1	702.745	-1.2013	0.11166	-10.7586	5.4e-27	6.51e-25	PREDICTED: hydroxymethylglutaryl-CoA lyase, mitochondrial-like
100380301	NC_027306.1	21648038	21711656	-	XM_014206962.1	XP_014062437.1	691.542	-1.6396	0.152409	-10.7579	5.44e-27	6.55e-25	PREDICTED: H(+)/Cl(-) exchange transporter 3 isoform X6
106607864	NC_027300.1	66417735	66436026	+	XM_014205315.1	XP_014060790.1	1069.46	1.48263	0.137847	10.7556	5.58e-27	6.7e-25	PREDICTED: kinesin-like protein KIF11
106612460	NC_027308.1	97463455	97529500	-	XM_014213606.1	XP_014069081.1	285.878	-2.00764	0.186723	-10.752	5.8e-27	6.95e-25	PREDICTED: serine/threonine-protein kinase SIK2
106613739	NC_027309.1	18724476	18726997	-	XM_014216303.1	XP_014071778.1	32.091	-1.76669	0.164471	-10.7417	6.49e-27	7.75e-25	PREDICTED: Rieske domain-containing protein-like
106568383	NC_027312.1	95652167	95661424	-	XM_014138683.1	XP_013994161.1	87.8403	-2.23316	0.208079	-10.7323	7.18e-27	8.56e-25	PREDICTED: MORN repeat-containing protein 5 isoform X3
106564391	NC_027311.1	10043932	10046305	-	XM_014130465.1	XP_013985940.1	226.216	-2.16265	0.201623	-10.7262	7.67e-27	9.1e-25	PREDICTED: 3-mercaptopyruvate sulfurtransferase-like
100306814	NC_027306.1	23582454	23608578	+	XM_014207108.1	XP_014062584.1	684.323	-2.09913	0.195864	-10.7173	8.44e-27	1e-24	PREDICTED: peroxisomal acyl-coenzyme A oxidase 3 isoform X1
106571452	NC_027314.1	36419225	36425365	+	XM_014144578.1	XP_014000054.1	1322.81	1.13451	0.105943	10.7087	9.27e-27	1.09e-24	PREDICTED: lamin-B receptor-like isoform X1
XR_001322090.1	NA	NA	NA	NA	NA	NA	2221.19	2.39686	0.224254	10.6881	1.16e-26	1.36e-24	NA
106605235	NC_027304.1	53961615	53966675	-	XM_014200658.1	XP_014056133.1	361.019	-1.29355	0.12111	-10.6808	1.25e-26	1.47e-24	PREDICTED: beta-1,4-galactosyltransferase 3-like
100196398	NC_027325.1	28110885	28112407	-	NM_001141427.2	NP_001134899.1	191.593	1.3237	0.123936	10.6805	1.26e-26	1.47e-24	FAM60A
106611325	NC_027308.1	40391501	40405193	-	XM_014211410.1	XP_014066885.1	131.06	-1.40017	0.131132	-10.6776	1.3e-26	1.51e-24	PREDICTED: MFS-type transporter SLC18B1-like isoform X2
106604619	NC_027300.1	48925818	48955916	-	XM_014199451.1	XP_014054916.1	926.397	1.28377	0.120257	10.6752	1.33e-26	1.55e-24	PREDICTED: phosphoinositide 3-kinase adapter protein 1-like isoform X1
106610208	NC_027307.1	14076976	14085601	-	XM_014209409.1	XP_014064884.1	228.759	-1.03208	0.0966975	-10.6733	1.36e-26	1.58e-24	PREDICTED: methylmalonic aciduria type A homolog, mitochondrial-like
100194471	NC_027326.1	27845966	27848242	-	NM_001139561.1	NP_001133033.1	61.6519	-1.87102	0.175303	-10.6731	1.36e-26	1.58e-24	homeobox protein HoxA7aa
106580577	NC_027319.1	37746702	37765519	-	XM_014161784.1	XP_014017260.1	353.44	-1.20384	0.112802	-10.6721	1.37e-26	1.59e-24	PREDICTED: G protein-coupled receptor kinase 5-like isoform X3
106610194	NC_027307.1	13546244	13569678	-	XM_014209390.1	XP_014064865.1	603.895	-1.26342	0.11851	-10.6608	1.55e-26	1.79e-24	PREDICTED: lipopolysaccharide-responsive and beige-like anchor protein
106591638	NW_012344912.1	18441	34313	-	XM_014182844.1	XP_014038319.1	789.592	-1.15624	0.108468	-10.6597	1.57e-26	1.81e-24	PREDICTED: mitochondrial import receptor subunit TOM70-like, partial
106583862	NC_027321.1	63181708	63183769	+	XM_014168479.1	XP_014023953.1	55.9755	-2.71911	0.255104	-10.6588	1.59e-26	1.83e-24	PREDICTED: MKRN2 opposite strand protein
106576710	NC_027317.1	12346358	12351479	-	XM_014154039.1	XP_014009514.1	22.1074	-3.9016	0.366297	-10.6514	1.72e-26	1.97e-24	PREDICTED: uncharacterized protein LOC106576710
106579832	NC_027319.1	24596556	24599308	-	XM_014160087.1	XP_014015563.1	602.206	1.37662	0.129265	10.6496	1.75e-26	2e-24	PREDICTED: AT-rich interactive domain-containing protein 5A-like isoform X2
106586057	NC_027324.1	4362517	4374226	-	XM_014172880.1	XP_014028356.1	192.444	-1.50213	0.141069	-10.6482	1.78e-26	2.03e-24	PREDICTED: glypican-6-like isoform X4
106585850	NC_027301.1	42158653	42174357	-	XM_014172566.1	XP_014028024.1	144.854	-1.80894	0.169958	-10.6434	1.87e-26	2.13e-24	PREDICTED: UTP--glucose-1-phosphate uridylyltransferase-like isoform X1
106589369	NC_027327.1	6260961	6271562	+	XM_014179254.1	XP_014034729.1	436.871	1.63489	0.153646	10.6406	1.93e-26	2.19e-24	PREDICTED: centrosomal protein of 55 kDa isoform X2
106590265	NC_027328.1	20007128	20015707	-	XM_014181088.1	XP_014036563.1	132.515	-1.14025	0.107168	-10.6399	1.94e-26	2.2e-24	PREDICTED: solute carrier family 22 member 17
100380370	NC_027307.1	16987954	17001719	-	XM_014209511.1	XP_014064986.1	144.176	1.51385	0.142374	10.6329	2.09e-26	2.37e-24	PREDICTED: ATP-binding cassette sub-family G member 2 isoform X3
106576244	NC_027316.1	43862803	43872177	+	XM_014153310.1	XP_014008785.1	617.033	1.20787	0.113611	10.6316	2.12e-26	2.39e-24	PREDICTED: mitogen-activated protein kinase 11-like isoform X1
106610270	NC_027307.1	16767987	16778166	-	XM_014209521.1	XP_014064996.1	534.538	1.47335	0.138643	10.6269	2.23e-26	2.51e-24	PREDICTED: uncharacterized protein LOC106610270 isoform X1
106585785	NC_027323.1	32609115	32621301	-	XM_014172400.1	XP_014027875.1	484.667	1.24046	0.116741	10.6258	2.26e-26	2.54e-24	PREDICTED: PHD finger protein 19-like
106607258	NC_027305.1	38841600	38842436	+	XM_014204049.1	XP_014059521.1	496.116	-2.50585	0.235895	-10.6227	2.34e-26	2.61e-24	PREDICTED: probable phosphatase phospho1 isoform X1
106574975	NC_027315.1	83422956	83429811	+	XM_014151111.1	XP_014006585.1	1119.16	2.34066	0.220419	10.6191	2.43e-26	2.71e-24	PREDICTED: OX-2 membrane glycoprotein-like isoform X1
106569953	NC_027313.1	59183309	59224726	-	XM_014141734.1	XP_013997210.1	103.342	-2.40869	0.226925	-10.6145	2.55e-26	2.83e-24	PREDICTED: collagen alpha-1(XI) chain-like isoform X4
106582026	NC_027320.1	24318170	24319430	-	XM_014164692.1	XP_014020167.1	211.249	-2.17363	0.204853	-10.6107	2.66e-26	2.94e-24	PREDICTED: thioredoxin domain-containing protein 9
106599184	NC_027302.1	11858759	11878450	+	XM_014190302.1	XP_014045777.1	472.442	1.62694	0.153407	10.6054	2.81e-26	3.11e-24	PREDICTED: CMRF35-like molecule 5
106606251	NC_027305.1	1822287	1830212	+	XM_014202400.1	XP_014057875.1	5311.96	1.17648	0.110934	10.6052	2.82e-26	3.11e-24	PREDICTED: rho GDP-dissociation inhibitor 2-like
106602730	NC_027303.1	23674293	23697932	+	XM_014195550.1	XP_014051024.1	64.9683	-2.53786	0.239436	-10.5993	3e-26	3.31e-24	PREDICTED: microtubule-associated protein 9 isoform X1
106584548	NC_027322.1	36831123	36843858	-	XM_014169966.1	XP_014025441.1	1496.75	-1.13661	0.107249	-10.5979	3.05e-26	3.35e-24	PREDICTED: dihydrolipoyl dehydrogenase, mitochondrial-like
106572023	NC_027314.1	75630882	75643381	+	XM_014145724.1	XP_014001199.1	252.538	-1.71254	0.161597	-10.5976	3.06e-26	3.35e-24	PREDICTED: von Willebrand factor A domain-containing protein 1-like
106603849	NC_027303.1	71276354	71277796	+	XM_014198045.1	XP_014053520.1	49.0691	-3.32843	0.314086	-10.5972	3.07e-26	3.36e-24	PREDICTED: ankyrin repeat domain-containing protein SOWAHA-like
100286699	NC_027327.1	13936252	13951418	-	XM_014178905.1	XP_014034380.1	111.735	-1.48709	0.140361	-10.5948	3.15e-26	3.43e-24	PREDICTED: BTB/POZ domain-containing protein KCTD17 isoform X6
106605473	NC_027304.1	58655888	58659354	+	XM_014201181.1	XP_014056656.1	2094.6	-2.55775	0.241455	-10.593	3.21e-26	3.49e-24	PREDICTED: succinate-semialdehyde dehydrogenase, mitochondrial-like
106590615	NC_027328.1	32463877	32465434	-	XM_014181742.1	XP_014037217.1	173.12	-1.0146	0.0957903	-10.5919	3.25e-26	3.53e-24	PREDICTED: mitochondrial import inner membrane translocase subunit Tim21-like isoform X2
106590476	NC_027328.1	26682143	26707098	-	XM_014181548.1	XP_014037022.1	250.366	-1.03308	0.0976134	-10.5833	3.56e-26	3.86e-24	PREDICTED: IQ domain-containing protein E-like isoform X2
106588757	NC_027326.1	23879605	23881392	-	XM_014178103.1	XP_014033578.1	64.9642	-1.87654	0.177367	-10.58	3.69e-26	3.99e-24	PREDICTED: E3 ubiquitin-protein ligase ZNRF2-like isoform X2
100196375	NC_027322.1	4337886	4348837	-	NM_001141404.2	NP_001134876.1	2163.13	-1.52641	0.144396	-10.571	4.06e-26	4.38e-24	prohibitin 2
106604543	NC_027304.1	23920462	23924387	+	XM_014199281.1	XP_014054756.1	359.399	-1.2833	0.121433	-10.568	4.2e-26	4.52e-24	PREDICTED: transmembrane protein 33-like
106607702	NC_027305.1	52670884	52681653	+	XM_014204945.1	XP_014060420.1	488.404	1.25305	0.118637	10.562	4.47e-26	4.8e-24	PREDICTED: mitotic checkpoint serine/threonine-protein kinase BUB1-like
106563773	NC_027310.1	84311315	84320332	-	XM_014129624.1	XP_013985099.1	89.6176	-2.47608	0.234438	-10.5618	4.48e-26	4.81e-24	PREDICTED: alpha/beta hydrolase domain-containing protein 11
106589665	NC_027301.1	54895885	54899857	+	XM_014179916.1	XP_014035391.1	427.134	-1.43654	0.136054	-10.5586	4.63e-26	4.96e-24	PREDICTED: paralemmin-3-like
106579534	NC_027318.1	68330496	68335616	+	XM_014159532.1	XP_014015007.1	66.0531	-1.47463	0.139703	-10.5555	4.79e-26	5.12e-24	PREDICTED: mitochondrial fission regulator 1-like
106581508	NC_027319.1	79587657	79592512	-	XM_014163604.1	XP_014019079.1	363.085	-2.64187	0.250566	-10.5436	5.44e-26	5.8e-24	PREDICTED: amine sulfotransferase-like
100196139	NC_027328.1	31765417	31767068	-	NM_001141168.1	NP_001134640.1	234.116	-1.83304	0.173883	-10.5418	5.54e-26	5.9e-24	NADH dehydrogenase 1 beta subcomplex subunit 4
106604042	NC_027303.1	80801093	80809029	+	XM_014198383.1	XP_014053858.1	266.859	-2.04944	0.194444	-10.54	5.65e-26	6e-24	PREDICTED: superoxide dismutase
106567171	NC_027312.1	39899765	39904800	-	XM_014136174.1	XP_013991648.1	886.619	1.38574	0.131502	10.5378	5.78e-26	6.13e-24	PREDICTED: rac GTPase-activating protein 1
106581758	NC_027320.1	16814483	16817374	+	XM_014164030.1	XP_014019505.1	577.48	1.55509	0.147634	10.5334	6.06e-26	6.41e-24	PREDICTED: cell division cycle-associated protein 7-like isoform X2
100380497	NC_027302.1	54094266	54095349	-	NM_001173782.1	XP_014047902.1	245.356	-1.34318	0.127629	-10.5241	6.69e-26	7.04e-24	PREDICTED: dynein light chain 4, axonemal isoform X1
106607127	NC_027305.1	34284935	34291705	-	XM_014203743.1	XP_014059218.1	455.215	-1.93657	0.18407	-10.5208	6.93e-26	7.28e-24	PREDICTED: UPF0562 protein C7orf55 homolog
106561942	NC_027310.1	9221212	9225660	+	XM_014126399.1	XP_013981874.1	520.336	-1.27106	0.12082	-10.5203	6.96e-26	7.31e-24	PREDICTED: NADH dehydrogenase
100195808	NC_027312.1	5758883	5760104	+	XM_014134357.1	XP_013989832.1	43148.8	1.47764	0.140476	10.5188	7.08e-26	7.41e-24	PREDICTED: natterin-like protein isoform X1
XR_001322620.1	NA	NA	NA	NA	NA	NA	501.444	-2.49597	0.237318	-10.5174	7.18e-26	7.51e-24	NA
106590115	NC_027301.1	55927940	55946765	-	XM_014180723.1	XP_014036198.1	624.338	1.10698	0.105272	10.5154	7.34e-26	7.65e-24	PREDICTED: low-density lipoprotein receptor-like isoform X2
106590570	NC_027301.1	57691309	57697577	-	XM_014181694.1	XP_014037171.1	159.696	-1.3539	0.128785	-10.5129	7.53e-26	7.84e-24	PREDICTED: dnaJ homolog subfamily A member 3, mitochondrial-like isoform X3
106604275	NC_027304.1	10603055	10610289	+	XM_014198764.1	XP_014054239.1	732.895	1.29517	0.12322	10.511	7.69e-26	7.97e-24	PREDICTED: uncharacterized protein LOC106604275
106576286	NC_027316.1	44845320	44866575	-	XM_014153377.1	XP_014008852.1	1501.08	-2.52809	0.240582	-10.5082	7.92e-26	8.19e-24	PREDICTED: nuclear receptor-interacting protein 2-like
100302030	NC_027324.1	43582582	43588314	-	NM_001161693.1	NP_001155165.1	396.318	1.33739	0.127378	10.4994	8.7e-26	8.96e-24	TLR8-like precursor
106613977	NC_027309.1	28977137	28990903	+	XM_014216869.1	XP_014072344.1	303.199	-1.36408	0.129962	-10.496	9.01e-26	9.27e-24	PREDICTED: transmembrane emp24 domain-containing protein 5-like
106602261	NC_027303.1	5505369	5507306	+	XM_014194783.1	XP_014050258.1	156.711	-1.53963	0.146834	-10.4856	1.01e-25	1.03e-23	PREDICTED: B-cell CLL/lymphoma 6 member B protein-like isoform X1
106597174	NC_027302.1	5563777	5622397	-	XM_014188406.1	XP_014043877.1	127.842	-1.64051	0.156595	-10.4761	1.11e-25	1.14e-23	PREDICTED: nuclear receptor-binding protein 2-like isoform X1
106564527	NC_027311.1	14502569	14506404	-	XM_014130650.1	XP_013986125.1	1592.62	1.18795	0.113408	10.475	1.12e-25	1.15e-23	PREDICTED: hematopoietic lineage cell-specific protein-like
106588322	NC_027326.1	12160505	12267400	-	XM_014177183.1	XP_014032659.1	323.197	-2.31226	0.220747	-10.4747	1.13e-25	1.15e-23	PREDICTED: atrial natriuretic peptide receptor 1-like
106586130	NC_027324.1	9791071	9812625	-	XM_014173022.1	XP_014028497.1	123.407	-1.80371	0.172205	-10.4742	1.13e-25	1.15e-23	PREDICTED: sterol 26-hydroxylase, mitochondrial-like
106572202	NC_027314.1	66559124	66567015	-	XM_014146169.1	XP_014001644.1	496.061	1.07778	0.102904	10.4736	1.14e-25	1.16e-23	PREDICTED: tumor protein p63-regulated gene 1-like protein
106607206	NC_027305.1	32170630	32177405	+	XM_014203926.1	XP_014059399.1	1712.4	1.11161	0.106193	10.4679	1.21e-25	1.23e-23	PREDICTED: hemicentin-1-like isoform X1
106602576	NC_027303.1	16299048	16304104	+	XM_014195274.1	XP_014050749.1	572.833	1.60042	0.152976	10.4619	1.29e-25	1.3e-23	PREDICTED: GTPase IMAP family member 4-like isoform X1
106581790	NC_027320.1	15879512	15905078	+	XM_014164092.1	XP_014019568.1	92.4018	-1.74714	0.167055	-10.4585	1.34e-25	1.35e-23	PREDICTED: ceramide synthase 6 isoform X2
106594936	NC_027300.1	3006204	3011245	+	XM_014186579.1	XP_014042949.1	1660.98	1.33754	0.12797	10.452	1.43e-25	1.44e-23	PREDICTED: nucleolar and spindle-associated protein 1-like isoform X3
100194965	NC_027322.1	32462895	32470856	-	NM_001139994.1	XP_014024748.1	8170.19	1.07926	0.103414	10.4363	1.69e-25	1.69e-23	PREDICTED: elongation factor 2 isoform X1
106585052	NC_027323.1	13960470	13964144	-	XM_014170808.1	XP_014026283.1	1175.61	-2.10031	0.201349	-10.4312	1.79e-25	1.78e-23	PREDICTED: 3-ketoacyl-CoA thiolase, mitochondrial-like
106614002	NC_027309.1	18771278	18775229	+	XM_014216896.1	XP_014072371.1	46.4292	2.00167	0.191908	10.4304	1.8e-25	1.79e-23	PREDICTED: granzyme-like protein 2
106611589	NC_027308.1	57227918	57229078	-	XM_014211964.1	XP_014067439.1	15116.4	1.84701	0.177119	10.4281	1.85e-25	1.83e-23	PREDICTED: leukocyte cell-derived chemotaxin-2-like isoform X2
106582121	NC_027320.1	28256291	28264708	+	XM_014164875.1	XP_014020350.1	172.815	-2.43805	0.233858	-10.4253	1.9e-25	1.89e-23	PREDICTED: protein MAATS1
100194641	NC_027312.1	69537242	69544131	-	NM_001139726.1	NP_001133198.1	2250.43	-1.41133	0.135409	-10.4227	1.95e-25	1.94e-23	malate dehydrogenase 2-2, NAD (mitochondrial)
106589359	NC_027301.1	53771145	53773323	-	XM_014179221.1	XP_014034696.1	86.5951	1.946	0.18673	10.4215	1.98e-25	1.96e-23	PREDICTED: prostaglandin E2 receptor EP1 subtype-like
106583542	NC_027321.1	37564494	37581148	-	XM_014167847.1	XP_014023322.1	459.442	-2.91499	0.279859	-10.4159	2.1e-25	2.07e-23	PREDICTED: sodium- and chloride-dependent GABA transporter 2-like isoform X2
106570094	NC_027313.1	52707593	52731329	+	XM_014142087.1	XP_013997559.1	36.1917	-2.84094	0.272962	-10.4078	2.28e-25	2.25e-23	PREDICTED: leucine-rich repeat-containing protein 71 isoform X1
106603928	NC_027303.1	75445875	75467891	-	XM_014198181.1	XP_014053656.1	999.385	1.20546	0.115854	10.405	2.35e-25	2.31e-23	PREDICTED: protein spinster homolog 3-like
106563196	NC_027310.1	72320978	72322162	-	XM_014128526.1	XP_013984002.1	50.8015	-1.58775	0.152617	-10.4035	2.39e-25	2.35e-23	PREDICTED: extensin-like
106609208	NC_027306.1	35578069	35585031	-	XM_014207730.1	XP_014063205.1	1338.77	1.01892	0.0979568	10.4017	2.44e-25	2.39e-23	PREDICTED: phosphatidylinositol 4,5-bisphosphate 3-kinase catalytic subunit gamma isoform-like
100194434	NC_027312.1	35631708	35633580	+	NM_001139526.1	NP_001132998.1	17.5738	-2.57025	0.247167	-10.3989	2.51e-25	2.44e-23	homeobox protein HoxC9aa
106578551	NC_027318.1	18787671	18791067	+	XM_014157506.1	XP_014012981.1	280.25	-1.13225	0.108896	-10.3975	2.54e-25	2.47e-23	PREDICTED: BMP and activin membrane-bound inhibitor homolog
106602924	NC_027303.1	32117981	32141219	-	XM_014195935.1	XP_014051411.1	905.72	1.11513	0.107265	10.3961	2.58e-25	2.51e-23	PREDICTED: regulator of G-protein signaling 14-like isoform X3
106605422	NC_027304.1	60116534	60135927	-	XM_014201063.1	XP_014056539.1	290.23	-1.1819	0.113705	-10.3944	2.63e-25	2.55e-23	PREDICTED: protein TBRG4-like
106572373	NC_027314.1	81867391	81872345	-	XM_014146453.1	XP_014001926.1	582.133	-1.3259	0.127599	-10.3912	2.72e-25	2.63e-23	PREDICTED: WD repeat-containing protein 13-like isoform X2
106583071	NC_027321.1	27768384	27770880	-	XM_014166857.1	XP_014022332.1	378.859	-1.83142	0.176312	-10.3874	2.83e-25	2.73e-23	PREDICTED: interferon regulatory factor 6-like
106581221	NC_027319.1	64279291	64329745	-	XM_014163134.1	XP_014018609.1	227.446	-1.35829	0.130793	-10.3851	2.9e-25	2.79e-23	PREDICTED: serine/threonine-protein kinase ULK2-like isoform X2
100196023	NC_027313.1	45283011	45295696	+	NM_001141052.2	NP_001134524.1	454.596	-1.20552	0.116097	-10.3837	2.94e-25	2.83e-23	peroxisomal trans-2-enoyl-CoA reductase
106580319	NC_027319.1	27510567	27552765	+	XM_014161199.1	XP_014016673.1	157.69	-2.37261	0.228533	-10.3819	3e-25	2.88e-23	PREDICTED: WSC domain-containing protein 2-like
106575208	NC_027316.1	7381277	7389273	+	XM_014151553.1	XP_014007030.1	252.535	1.21126	0.116675	10.3815	3.01e-25	2.88e-23	PREDICTED: centrosomal protein of 70 kDa-like isoform X5
106563318	NC_027310.1	64281352	64284278	+	XM_014128823.1	XP_013984298.1	1333.71	1.30567	0.125793	10.3795	3.07e-25	2.94e-23	PREDICTED: G2/mitotic-specific cyclin-B1
100380477	NC_027313.1	25493590	25494705	+	NM_001173762.1	NP_001167233.1	303.791	1.23847	0.119399	10.3726	3.3e-25	3.14e-23	C-C chemokine receptor type 3
106582771	NC_027321.1	11173588	11176164	-	XM_014166183.1	XP_014021660.1	846.869	1.38662	0.133679	10.3727	3.3e-25	3.14e-23	PREDICTED: high mobility group protein HMGI-C-like
100286668	NC_027313.1	33799325	33799579	-	NM_001146608.1	NP_001140080.1	133.585	-1.92437	0.185557	-10.3707	3.37e-25	3.19e-23	Aldehyde dehydrogenase family 9 member A1-B
106588407	NC_027326.1	9997001	10002037	+	XM_014177349.1	XP_014032824.1	1818	1.29173	0.124578	10.3688	3.44e-25	3.25e-23	PREDICTED: carboxy-terminal kinesin 2-like
106590447	NC_027328.1	26165510	26183945	-	XM_014181504.1	XP_014036979.1	161.876	-1.81662	0.175304	-10.3627	3.67e-25	3.46e-23	PREDICTED: ligand of Numb protein X 2-like
106579362	NC_027318.1	57543801	57545087	+	XM_014159201.1	XP_014014676.1	29.5566	-2.88052	0.278013	-10.3611	3.73e-25	3.51e-23	PREDICTED: C-C chemokine receptor type 10-like
106567434	NC_027312.1	50420916	50422151	-	XM_014136680.1	XP_013992155.1	68.3693	-2.22253	0.21458	-10.3576	3.87e-25	3.63e-23	PREDICTED: beta-2 adrenergic receptor
106567761	NC_027312.1	82712081	82712938	+	XM_014137467.1	XP_013992942.1	1876.12	1.27248	0.122875	10.3559	3.93e-25	3.69e-23	PREDICTED: uncharacterized protein LOC106567761
106580749	NC_027319.1	46001882	46003000	-	XM_014162115.1	XP_014017590.1	150.332	1.08213	0.104514	10.3539	4.02e-25	3.76e-23	PREDICTED: G-protein coupled receptor 4-like
100137052	NC_027317.1	24412255	24436359	+	XM_014154820.1	XP_014010295.1	5487.29	-1.62454	0.157002	-10.3473	4.31e-25	4.02e-23	PREDICTED: reticulon-4 isoform X1
100196780	NC_027327.1	27234288	27241148	+	XM_014180126.1	NP_001135274.1	976.983	-1.70573	0.164861	-10.3465	4.34e-25	4.05e-23	Glutamate--cysteine ligase catalytic subunit
106599887	NC_027302.1	32165577	32167106	-	XM_014191239.1	XP_014046714.1	247.572	-3.45865	0.334503	-10.3397	4.66e-25	4.34e-23	PREDICTED: 5-beta-cholestane-3-alpha,7-alpha-diol 12-alpha-hydroxylase
106563505	NC_027310.1	75258724	75261929	+	XM_014129157.1	XP_013984632.1	31339.4	1.13242	0.109592	10.3331	4.99e-25	4.63e-23	PREDICTED: cofilin-2-like
106613741	NC_027309.1	18786996	18792212	-	XM_014216311.1	XP_014071786.1	8515.04	1.11967	0.108379	10.3311	5.1e-25	4.72e-23	PREDICTED: cold-inducible RNA-binding protein B-like isoform X3
106561169	NC_027309.1	84089973	84121988	-	XM_014124836.1	XP_013980311.1	547.103	1.06703	0.103317	10.3277	5.28e-25	4.88e-23	PREDICTED: Bloom syndrome protein isoform X2
100500786	NC_027318.1	47439722	47444239	-	XM_014158368.1	XP_014013843.1	1321.01	1.93892	0.187859	10.3211	5.66e-25	5.22e-23	PREDICTED: arginase-1 isoform X1
106572705	NC_027314.1	91432896	91450002	-	XM_014147110.1	XP_014002585.1	152.042	-3.17128	0.307326	-10.3189	5.79e-25	5.33e-23	PREDICTED: glucose-6-phosphate 1-dehydrogenase-like isoform X3
106590301	NC_027328.1	17642169	17647005	-	XM_014181154.1	XP_014036629.1	330.907	1.34971	0.130832	10.3163	5.95e-25	5.47e-23	PREDICTED: serine/threonine-protein kinase greatwall-like isoform X1
106561943	NC_027310.1	9277935	9288597	-	XM_014126400.1	XP_013981875.1	63.7747	-2.25663	0.218753	-10.3159	5.97e-25	5.48e-23	PREDICTED: protein kinase C and casein kinase II substrate protein 3-like
106579972	NC_027319.1	18524495	18530818	+	XM_014160442.1	XP_014015917.1	363.014	-6.1137	0.59274	-10.3143	6.07e-25	5.57e-23	PREDICTED: calcium-binding mitochondrial carrier protein SCaMC-2-A-like
XR_001330113.1	NA	NA	NA	NA	NA	NA	94.6792	-1.42545	0.138207	-10.3139	6.1e-25	5.58e-23	NA
106607159	NC_027305.1	33684207	33685133	+	XM_014203799.1	XP_014059274.1	227.074	-2.16685	0.210234	-10.3069	6.56e-25	5.98e-23	PREDICTED: cold shock domain-containing protein C2-like
XR_001325073.1	NA	NA	NA	NA	NA	NA	128.184	-1.63576	0.158765	-10.303	6.83e-25	6.22e-23	NA
106613309	NC_027308.1	135924282	135929050	-	XM_014215399.1	XP_014070874.1	202.138	1.60038	0.155363	10.3009	6.98e-25	6.35e-23	PREDICTED: P2Y purinoceptor 13-like
106575522	NC_027316.1	17729346	17731500	+	XM_014152058.1	XP_014007533.1	443.85	-1.24524	0.120892	-10.3004	7.02e-25	6.37e-23	PREDICTED: adrenodoxin-like
106564415	NC_027311.1	10116942	10154019	+	XM_014130505.1	XP_013985980.1	44.0844	-1.35733	0.131829	-10.2962	7.33e-25	6.64e-23	PREDICTED: zinc finger protein 271-like
106562220	NC_027310.1	21028327	21034414	+	XM_014126949.1	XP_013982424.1	69.6107	-2.58409	0.251072	-10.2922	7.64e-25	6.91e-23	PREDICTED: dyslexia susceptibility 1 candidate gene 1 protein
106575760	NC_027316.1	24711466	24716700	+	XM_014152438.1	XP_014007914.1	146.915	-2.39284	0.232511	-10.2913	7.71e-25	6.96e-23	PREDICTED: IQ calmodulin-binding motif-containing protein 1-like isoform X3
106573756	NC_027315.1	29871606	29879545	-	XM_014149093.1	XP_014004568.1	1849.82	-1.85791	0.180583	-10.2884	7.95e-25	7.16e-23	PREDICTED: aspartate aminotransferase, mitochondrial-like
106607741	NC_027305.1	54939006	54998528	-	XM_014205019.1	XP_014060494.1	177.506	-1.90774	0.185472	-10.2859	8.16e-25	7.34e-23	PREDICTED: monocarboxylate transporter 10-like isoform X1
100195610	NC_027300.1	60460757	60471207	-	NM_001140639.1	NP_001134111.1	2705.12	1.27596	0.124097	10.282	8.5e-25	7.62e-23	pleckstrin
106605415	NC_027304.1	60311727	60365357	-	XM_014201045.1	XP_014056515.1	113.405	-1.39287	0.135499	-10.2795	8.72e-25	7.8e-23	PREDICTED: growth factor receptor-bound protein 10-like isoform X2
106611320	NC_027308.1	40674771	40682348	+	XM_014211392.1	XP_014066862.1	51.5365	-1.70875	0.16631	-10.2745	9.18e-25	8.21e-23	PREDICTED: D-aspartate oxidase isoform X2
XR_001321170.1	NA	NA	NA	NA	NA	NA	77.6275	-3.76061	0.366438	-10.2626	1.04e-24	9.26e-23	NA
106606739	NC_027300.1	57422284	57429583	-	XM_014203104.1	XP_014058579.1	1426.76	-1.02476	0.0998718	-10.2607	1.06e-24	9.43e-23	PREDICTED: sphingolipid delta(4)-desaturase DES1-like
106609766	NC_027300.1	75698725	75700700	+	XM_014208785.1	XP_014064254.1	421.752	-1.08583	0.105892	-10.2541	1.13e-24	1.01e-22	PREDICTED: ATP synthase mitochondrial F1 complex assembly factor 2-like isoform X1
106561196	NC_027309.1	83363795	83365147	-	XM_014124886.1	XP_013980361.1	25.8308	-5.45164	0.531679	-10.2536	1.14e-24	1.01e-22	PREDICTED: C2 calcium-dependent domain-containing protein 4C-like
106611151	NC_027308.1	30283467	30284385	+	XM_014211053.1	XP_014066528.1	10.7142	-5.04761	0.492304	-10.253	1.15e-24	1.01e-22	PREDICTED: interleukin-17F-like
100380633	NC_027316.1	19041350	19055136	-	XM_014152158.1	XP_014007633.1	4831.03	-1.79316	0.175019	-10.2455	1.24e-24	1.09e-22	PREDICTED: sodium/potassium-transporting ATPase subunit alpha-1
106563863	NC_027310.1	87724109	87754878	+	XM_014129784.1	XP_013985259.1	117.735	-2.29123	0.223639	-10.2452	1.24e-24	1.1e-22	PREDICTED: arfaptin-2 isoform X1
106597692	NW_012367804.1	2506	3225	+	XM_014188849.1	XP_014044324.1	73.8911	2.05467	0.200597	10.2428	1.27e-24	1.12e-22	PREDICTED: pleckstrin homology-like domain family A member 1
106610844	NC_027308.1	20071330	20078705	+	XM_014210472.1	XP_014065949.1	1018.85	1.17829	0.115056	10.241	1.3e-24	1.14e-22	PREDICTED: rho GTPase-activating protein 11A-like isoform X3
106582868	NC_027321.1	15469078	15489330	-	XM_014166435.1	XP_014021910.1	315.414	-4.07431	0.397987	-10.2373	1.35e-24	1.18e-22	PREDICTED: macrophage-stimulating protein receptor-like
100195267	NC_027317.1	64787331	64798975	+	XM_014156593.1	NP_001133768.1	1242.66	1.06639	0.104184	10.2357	1.37e-24	1.2e-22	G2/mitotic-specific cyclin-B3
106562935	NC_027310.1	50661117	50726113	-	XM_014128055.1	XP_013983531.1	386.352	-3.69392	0.3609	-10.2353	1.38e-24	1.2e-22	PREDICTED: electrogenic sodium bicarbonate cotransporter 1-like isoform X3
106575953	NC_027316.1	30716567	30741026	+	XM_014152724.1	XP_014008199.1	492.793	-3.62313	0.354009	-10.2346	1.39e-24	1.21e-22	PREDICTED: sodium- and chloride-dependent GABA transporter 2-like
106560985	NC_027309.1	73006567	73025556	-	XM_014124496.1	XP_013979971.1	81.6843	1.72812	0.169005	10.2252	1.53e-24	1.33e-22	PREDICTED: DENN domain-containing protein 2A-like
106571570	NC_027314.1	47999721	48009995	+	XM_014144779.1	XP_014000256.1	140.608	-1.27725	0.124915	-10.2249	1.53e-24	1.33e-22	PREDICTED: leucine-rich repeat and fibronectin type-III domain-containing protein 5-like
106567791	NC_027312.1	80950931	80975165	+	XM_014137531.1	XP_013993006.1	7009.64	1.08098	0.105749	10.2221	1.58e-24	1.37e-22	PREDICTED: moesin isoform X1
106565172	NC_027311.1	44358053	44366008	-	XM_014132010.1	XP_013987484.1	219.681	-1.37193	0.134316	-10.2141	1.71e-24	1.49e-22	PREDICTED: ras association domain-containing protein 1-like isoform X1
106609124	NC_027306.1	32940024	32961712	-	XM_014207580.1	XP_014063051.1	1347.45	1.16485	0.114132	10.2062	1.86e-24	1.6e-22	PREDICTED: lamina-associated polypeptide 2, isoforms beta/delta/epsilon/gamma-like isoform X3
106560241	NC_027309.1	30098218	30126406	+	XM_014122893.1	XP_013978367.1	155.355	-1.3251	0.129904	-10.2006	1.97e-24	1.7e-22	PREDICTED: coiled-coil and C2 domain-containing protein 2A isoform X1
106594784	NW_012353671.1	2366	9513	+	XM_014186171.1	XP_014041646.1	794.62	1.16481	0.114214	10.1984	2.01e-24	1.73e-22	PREDICTED: structural maintenance of chromosomes protein 2-like
100196707	NC_027318.1	63702185	63876166	-	NM_001141729.1	NP_001135201.1	5357.37	1.7377	0.170454	10.1946	2.1e-24	1.8e-22	carboxypeptidase N catalytic chain precursor
100196329	NC_027312.1	19588283	19591751	-	XM_014134954.1	XP_013990429.1	26.9772	-2.02278	0.198444	-10.1932	2.13e-24	1.82e-22	PREDICTED: SCO4629 isoform X2
106596367	NC_027302.1	1786079	1856286	-	XM_014187669.1	XP_014043144.1	138.053	-2.1683	0.212791	-10.1898	2.2e-24	1.88e-22	PREDICTED: dnaJ homolog subfamily B member 4 isoform X1
106586236	NC_027324.1	14614813	14617673	+	XM_014173288.1	XP_014028763.1	739.943	1.23724	0.121423	10.1895	2.21e-24	1.88e-22	PREDICTED: cell division cycle-associated protein 7-like
106560694	NC_027309.1	59212268	59229397	+	XM_014123817.1	XP_013979292.1	227.455	-2.26523	0.222318	-10.1892	2.22e-24	1.89e-22	PREDICTED: junctional adhesion molecule A-like
106605328	NC_027304.1	56873908	56879517	+	XM_014200821.1	XP_014056296.1	25636.8	1.29302	0.126935	10.1864	2.28e-24	1.94e-22	PREDICTED: cathepsin S-like
106612565	NC_027308.1	106960210	106962627	-	XM_014213834.1	XP_014069309.1	319.961	-1.2974	0.127387	-10.1847	2.32e-24	1.97e-22	PREDICTED: 39S ribosomal protein L44, mitochondrial-like
106601564	NC_027302.1	74793707	74801199	+	XM_014193874.1	XP_014049349.1	363.197	-2.9326	0.288233	-10.1744	2.58e-24	2.18e-22	PREDICTED: 3 beta-hydroxysteroid dehydrogenase type 7
106602366	NC_027300.1	37135483	37146998	-	XM_014194969.1	XP_014050452.1	377.484	1.43933	0.141556	10.1679	2.76e-24	2.33e-22	PREDICTED: serine/threonine-protein kinase VRK1-like isoform X3
100195225	NC_027300.1	28224883	28229549	-	XM_014169495.1	NP_001133726.1	1976.55	1.08225	0.106447	10.167	2.78e-24	2.35e-22	tumor necrosis factor alpha-induced protein 2
106576060	NC_027316.1	36513416	36554253	-	XM_014152908.1	XP_014008384.1	535.554	-1.50099	0.147721	-10.161	2.96e-24	2.49e-22	PREDICTED: adenosylhomocysteinase 3 isoform X2
106579768	NC_027318.1	82635489	82727884	+	XM_014159933.1	XP_014015409.1	118.311	-3.05747	0.301098	-10.1544	3.17e-24	2.66e-22	PREDICTED: deleted in lung and esophageal cancer protein 1 isoform X2
106603375	NC_027303.1	45642534	45653036	+	XM_014196961.1	XP_014052436.1	752.014	1.24465	0.122581	10.1537	3.19e-24	2.67e-22	PREDICTED: DNA excision repair protein ERCC-6-like
106608611	NC_027306.1	14835621	14869209	+	XM_014206642.1	XP_014062117.1	280.922	-3.02413	0.297832	-10.1538	3.19e-24	2.67e-22	PREDICTED: inactive ubiquitin carboxyl-terminal hydrolase 53-like isoform X1
106582997	NC_027321.1	22103565	22106872	+	XM_014166690.1	XP_014022167.1	24.2312	-3.94541	0.388724	-10.1496	3.33e-24	2.77e-22	PREDICTED: specifically androgen-regulated gene protein
106561566	NC_027309.1	104341639	104344534	-	XM_014125672.1	XP_013981147.1	503.953	1.85713	0.182979	10.1494	3.33e-24	2.77e-22	PREDICTED: lymphatic vessel endothelial hyaluronic acid receptor 1-like
106563651	NC_027310.1	79569892	79571526	+	XM_014129417.1	XP_013984892.1	116.099	-2.51543	0.247869	-10.1482	3.37e-24	2.8e-22	PREDICTED: ZAR1-like protein
106562691	NC_027300.1	115355075	115356500	+	XM_014127678.1	XP_013983153.1	490.883	1.20814	0.119062	10.1471	3.41e-24	2.83e-22	PREDICTED: torsin-4A-like
106565806	NC_027311.1	69225845	69235643	-	XM_014133361.1	XP_013988836.1	3922.7	-1.34053	0.132109	-10.1471	3.41e-24	2.83e-22	PREDICTED: cytochrome b-c1 complex subunit 1, mitochondrial-like
106612386	NC_027308.1	94247336	94250916	+	XM_014213470.1	XP_014068945.1	221.134	-3.05055	0.300693	-10.1451	3.48e-24	2.88e-22	PREDICTED: probable zinc transporter protein DDB_G0282067
106588362	NC_027326.1	11017922	11056227	+	XM_014177265.1	XP_014032744.1	83.8123	1.48131	0.14606	10.1418	3.6e-24	2.97e-22	PREDICTED: leucine-rich repeat-containing protein 16A-like isoform X4
106613536	NC_027309.1	11009444	11013121	+	XM_014215899.1	XP_014071374.1	293.878	-1.81926	0.179473	-10.1367	3.8e-24	3.13e-22	PREDICTED: elongation of very long chain fatty acids protein 4-like isoform X1
106580308	NC_027319.1	27979024	27982416	+	XM_014161177.1	XP_014016652.1	193.492	-1.80421	0.178025	-10.1346	3.88e-24	3.19e-22	PREDICTED: peroxisomal membrane protein 2
XR_001323857.1	NA	NA	NA	NA	NA	NA	111.861	-3.21275	0.317391	-10.1224	4.4e-24	3.6e-22	NA
106594657	NW_012353303.1	4784	8709	-	XM_014186053.1	XP_014041528.1	570.766	-1.13733	0.112399	-10.1187	4.57e-24	3.73e-22	PREDICTED: propionyl-CoA carboxylase alpha chain, mitochondrial-like
106582174	NC_027320.1	32776613	32792072	-	XM_014164982.1	XP_014020457.1	133.49	-1.6296	0.161159	-10.1117	4.9e-24	4e-22	PREDICTED: dnaJ homolog subfamily C member 15-like
106609254	NC_027306.1	33706890	33766122	-	XM_014207843.1	XP_014063318.1	37.4004	-2.50485	0.247732	-10.1111	4.93e-24	4.02e-22	PREDICTED: ras-related and estrogen-regulated growth inhibitor-like
106580772	NC_027319.1	46686316	46705379	+	XM_014162170.1	XP_014017645.1	401.574	-2.42855	0.240257	-10.1081	5.09e-24	4.14e-22	PREDICTED: tumor necrosis factor alpha-induced protein 2-like
106571199	NC_027314.1	23824793	23829750	-	XM_014143982.1	XP_013999457.1	208.237	1.2428	0.122961	10.1072	5.13e-24	4.17e-22	PREDICTED: serine/threonine-protein kinase Nek2-like
106602683	NC_027303.1	19439548	19457326	-	XM_014195444.1	XP_014050919.1	227.061	-2.48169	0.245537	-10.1072	5.13e-24	4.17e-22	PREDICTED: butyrophilin subfamily 1 member A1-like
106574121	NC_027315.1	50937213	51091918	+	XM_014149735.1	XP_014005211.1	193.996	-1.18365	0.117127	-10.1057	5.21e-24	4.22e-22	PREDICTED: tyrosine-protein kinase RYK-like isoform X3
106604296	NC_027304.1	11812179	11823730	-	XM_014198797.1	XP_014054268.1	144.56	-1.3856	0.137118	-10.1051	5.24e-24	4.24e-22	PREDICTED: cytoplasmic polyadenylation element-binding protein 4-like isoform X1
106590404	NC_027328.1	24980899	24987401	+	XM_014181390.1	XP_014036866.1	19.1313	-2.00352	0.198335	-10.1017	5.43e-24	4.39e-22	PREDICTED: protein phosphatase 1 regulatory subunit 16A-like
100195487	NC_027318.1	29465207	29469749	-	NM_001140516.1	NP_001133988.1	1002.42	1.20677	0.119511	10.0975	5.67e-24	4.57e-22	mitochondrial enolase superfamily member 1
106564805	NC_027300.1	121432693	121458055	+	XM_014131217.1	XP_013986700.1	164.59	-1.05752	0.104764	-10.0942	5.86e-24	4.72e-22	PREDICTED: oxysterol-binding protein 2-like isoform X2
106592588	NW_012348489.1	3183	9355	+	XM_014183930.1	XP_014039405.1	2569.55	1.12847	0.111858	10.0884	6.22e-24	4.99e-22	PREDICTED: protein FAM49B-like
106563520	NC_027310.1	74773388	74800472	+	XM_014129181.1	XP_013984657.1	233.05	1.20242	0.119306	10.0784	6.88e-24	5.51e-22	PREDICTED: kinesin-like protein KIF18A isoform X2
106612674	NC_027308.1	102655331	102678563	+	XM_014214078.1	XP_014069553.1	986.933	-2.68446	0.266371	-10.0779	6.92e-24	5.53e-22	PREDICTED: tumor necrosis factor alpha-induced protein 2-like
106579538	NC_027318.1	67935122	67953025	+	XM_014159538.1	XP_014015013.1	243.743	-1.0258	0.101797	-10.0769	6.99e-24	5.58e-22	PREDICTED: YTH domain-containing family protein 3-like isoform X1
106560620	NC_027309.1	50330803	50379196	-	XM_014123673.1	XP_013979148.1	9121.89	-1.65018	0.163774	-10.0759	7.06e-24	5.63e-22	PREDICTED: sodium/potassium-transporting ATPase subunit beta-233-like
106561496	NC_027309.1	101231279	101246691	-	XM_014125537.1	XP_013981010.1	1527.45	1.29283	0.12838	10.0703	7.47e-24	5.93e-22	PREDICTED: AMP deaminase 3-like isoform X1
XR_001329592.1	NA	NA	NA	NA	NA	NA	51.4392	-3.25699	0.323736	-10.0607	8.25e-24	6.53e-22	NA
106597306	NW_012364862.1	2527	3329	-	XM_014188513.1	XP_014043988.1	47.0664	-1.60505	0.159572	-10.0585	8.43e-24	6.67e-22	PREDICTED: cGMP-dependent 3\',5\'-cyclic phosphodiesterase-like
106609625	NC_027306.1	49710547	49721610	-	XM_014208580.1	XP_014064055.1	1127.28	1.36006	0.135217	10.0583	8.44e-24	6.67e-22	PREDICTED: ras and EF-hand domain-containing protein homolog isoform X1
106600411	NC_027302.1	34309854	34310804	+	XM_014191729.1	XP_014047204.1	231.385	-1.25558	0.124873	-10.0549	8.74e-24	6.89e-22	PREDICTED: transcription factor AP-1
106564343	NC_027300.1	120452297	120471760	+	XM_014130401.1	XP_013985876.1	85.8601	-1.24405	0.123745	-10.0533	8.88e-24	6.99e-22	PREDICTED: protein phosphatase Slingshot homolog 1-like isoform X1
106586701	NC_027324.1	36908883	36945411	+	XM_014174247.1	XP_014029722.1	96.9204	-1.27877	0.127301	-10.0453	9.64e-24	7.57e-22	PREDICTED: discoidin, CUB and LCCL domain-containing protein 2
106585058	NC_027323.1	13842185	13849679	-	XM_014170817.1	XP_014026291.1	96.6997	-2.18716	0.217743	-10.0447	9.69e-24	7.59e-22	PREDICTED: tissue-type plasminogen activator-like isoform X1
106574934	NC_027315.1	81768797	81771745	+	XM_014151068.1	XP_014006543.1	92.2095	-1.71757	0.171044	-10.0417	9.99e-24	7.81e-22	PREDICTED: growth hormone-regulated TBC protein 1-A-like
106586260	NC_027324.1	15479371	15484707	+	XM_014173336.1	XP_014028811.1	1027.07	-1.26755	0.126247	-10.0402	1.01e-23	7.92e-22	PREDICTED: NADH-ubiquinone oxidoreductase 75 kDa subunit, mitochondrial-like
106583034	NC_027321.1	18598900	18612571	-	XM_014166788.1	XP_014022263.1	111.075	1.56223	0.155713	10.0328	1.09e-23	8.53e-22	PREDICTED: monocarboxylate transporter 2-like
106585613	NC_027323.1	19063082	19073235	+	XM_014172025.1	XP_014027500.1	349.109	1.33094	0.132671	10.0319	1.1e-23	8.59e-22	PREDICTED: AT-rich interactive domain-containing protein 5A-like isoform X2
106604699	NC_027304.1	32142350	32161563	+	XM_014199619.1	XP_014055094.1	42.8406	-3.27268	0.326287	-10.0301	1.12e-23	8.72e-22	PREDICTED: GDNF family receptor alpha-4-like
106567730	NC_027312.1	66001719	66430795	-	XM_014137379.1	XP_013992856.1	61.8574	-2.56186	0.255469	-10.0281	1.15e-23	8.88e-22	PREDICTED: cell adhesion molecule 1-like isoform X4
106584529	NC_027322.1	36155729	36260206	-	XM_014169929.1	XP_014025404.1	153.013	-1.89889	0.189355	-10.0282	1.15e-23	8.88e-22	PREDICTED: voltage-dependent calcium channel subunit alpha-2/delta-4-like
106572951	NC_027314.1	101837977	101871795	-	XM_014147542.1	XP_014003017.1	532.868	-1.77159	0.17669	-10.0265	1.17e-23	8.99e-22	PREDICTED: ATP-binding cassette sub-family D member 1-like
106581001	NC_027319.1	54976148	54984246	-	XM_014162646.1	XP_014018121.1	52.8836	1.73818	0.173367	10.026	1.17e-23	9.03e-22	PREDICTED: inverted formin-2-like
106573863	NC_027315.1	41786376	41892467	+	XM_014149275.1	XP_014004750.1	54.2125	-1.39072	0.138748	-10.0233	1.2e-23	9.26e-22	PREDICTED: xyloside xylosyltransferase 1-like
106580081	NC_027319.1	14402973	14440881	-	XM_014160701.1	XP_014016175.1	260.11	-1.61833	0.161476	-10.0221	1.22e-23	9.36e-22	PREDICTED: proprotein convertase subtilisin/kexin type 5-like isoform X1
106583035	NC_027321.1	18407286	18527848	+	XM_014166789.1	XP_014022266.1	1079.78	-1.04509	0.104369	-10.0135	1.33e-23	1.02e-21	PREDICTED: succinyl-CoA ligase
106574536	NC_027315.1	71468751	71492870	+	XM_014150485.1	XP_014005962.1	376.187	1.0351	0.103393	10.0113	1.36e-23	1.04e-21	PREDICTED: radixin-like isoform X2
106612580	NC_027308.1	106362856	106364610	-	XM_014213868.1	XP_014069343.1	20.5119	-2.88079	0.287807	-10.0094	1.39e-23	1.06e-21	PREDICTED: frizzled-9-like
106613130	NC_027308.1	123910923	123929105	-	XM_014215088.1	XP_014070563.1	83.2868	-1.15841	0.115845	-9.99964	1.53e-23	1.17e-21	PREDICTED: solute carrier family 25 member 36-A-like
106607078	NC_027305.1	30724525	30738192	+	XM_014203668.1	XP_014059143.1	907.271	-3.42078	0.342181	-9.99698	1.57e-23	1.2e-21	PREDICTED: ral guanine nucleotide dissociation stimulator-like 1 isoform X1
100195342	NC_027310.1	10458983	10461098	-	NM_001140371.1	NP_001133843.1	922.929	1.03358	0.103456	9.99062	1.68e-23	1.27e-21	Spermatogenesis-associated protein 2
106603798	NC_027303.1	67526530	67588699	+	XM_014197912.1	XP_014053388.1	3304.05	1.00944	0.101073	9.98729	1.73e-23	1.32e-21	PREDICTED: vasodilator-stimulated phosphoprotein-like isoform X2
106586112	NC_027324.1	7722369	7750666	+	XM_014172983.1	XP_014028458.1	4498.27	1.0683	0.106973	9.98659	1.74e-23	1.32e-21	PREDICTED: actin-related protein 3-like
106573948	NC_027315.1	44933096	44944288	+	XM_014149425.1	XP_014004900.1	37.8911	1.90255	0.190542	9.98493	1.77e-23	1.34e-21	PREDICTED: vascular cell adhesion protein 1
106563466	NC_027310.1	75883922	75895207	+	XM_014129074.1	XP_013984551.1	142.741	-2.69171	0.269661	-9.98182	1.83e-23	1.38e-21	PREDICTED: solute carrier family 25 member 45 isoform X1
106612639	NC_027308.1	104764532	104770389	-	XM_014213993.1	XP_014069468.1	133.759	-2.008	0.201167	-9.98179	1.83e-23	1.38e-21	PREDICTED: myelin protein zero-like protein 3
106560816	NC_027309.1	80832861	80836924	+	XM_014124143.1	XP_013979618.1	777.867	-1.48448	0.148764	-9.9788	1.89e-23	1.42e-21	PREDICTED: aspartate aminotransferase, mitochondrial-like
106565979	NC_027311.1	75678014	75680094	+	XM_014133706.1	XP_013989180.1	264.271	-1.4307	0.143375	-9.97879	1.89e-23	1.42e-21	PREDICTED: cytokine-inducible SH2-containing protein-like isoform X1
106585119	NC_027323.1	10218872	10226712	+	XM_014170968.1	XP_014026443.1	804.798	1.19557	0.119831	9.97716	1.92e-23	1.44e-21	PREDICTED: condensin complex subunit 2-like
106589356	NC_027327.1	4848786	4861539	-	XM_014179205.1	XP_014034680.1	696.455	-1.27595	0.127952	-9.9721	2.02e-23	1.52e-21	PREDICTED: ubiquitin domain-containing protein 1 isoform X1
106597035	NW_012363199.1	7	2481	-	XM_014188273.1	XP_014043748.1	1214.56	1.42999	0.143413	9.97114	2.04e-23	1.53e-21	PREDICTED: latent-transforming growth factor beta-binding protein 1-like, partial
106575211	NC_027316.1	7257408	7269986	+	XM_014151567.1	XP_014007042.1	102.377	-3.18403	0.319451	-9.96719	2.12e-23	1.59e-21	PREDICTED: 1-phosphatidylinositol 4,5-bisphosphate phosphodiesterase delta-4-like isoform X1
106565135	NC_027311.1	45644874	45650459	+	XM_014131916.1	XP_013987391.1	912.659	-1.39176	0.139639	-9.96685	2.13e-23	1.59e-21	PREDICTED: mitochondrial carnitine/acylcarnitine carrier protein
106605735	NC_027304.1	68778596	68782329	-	XM_014201635.1	XP_014057110.1	313.514	1.12361	0.112736	9.96674	2.13e-23	1.59e-21	PREDICTED: inhibitor of growth protein 4-like
106606971	NC_027305.1	27759159	27760078	+	XM_014203490.1	XP_014058963.1	46.7456	-1.86856	0.187528	-9.96418	2.19e-23	1.63e-21	PREDICTED: nucleoplasmin ATPase-like
106608835	NC_027306.1	20321892	20335179	+	XM_014207006.1	XP_014062480.1	192.098	-1.51019	0.151574	-9.96336	2.2e-23	1.64e-21	PREDICTED: Y+L amino acid transporter 2-like
100270811	NC_027328.1	24461461	24467397	-	NM_001145423.1	NP_001138895.1	1389.73	1.28063	0.12862	9.9567	2.36e-23	1.75e-21	neutrophil cytosol factor 2
106580303	NC_027319.1	28094042	28109566	+	XM_014161159.1	XP_014016634.1	239.788	-1.15844	0.116348	-9.95669	2.36e-23	1.75e-21	PREDICTED: sodium/potassium/calcium exchanger 6, mitochondrial isoform X1
106563181	NC_027310.1	72610232	72628064	-	XM_014128491.1	XP_013983965.1	638.772	-2.00843	0.201735	-9.95576	2.38e-23	1.76e-21	PREDICTED: TBC1 domain family member 10A-like
106580061	NC_027319.1	15172534	15185908	-	XM_014160665.1	XP_014016138.1	407.599	-4.80879	0.483195	-9.95207	2.47e-23	1.83e-21	PREDICTED: guanine deaminase-like isoform X1
106578682	NC_027318.1	30534586	30537179	+	XM_014157774.1	XP_014013249.1	189.012	1.29138	0.129798	9.94912	2.54e-23	1.88e-21	PREDICTED: transcriptional regulator Myc-like
106586330	NC_027324.1	17905234	17955859	+	XM_014173506.1	XP_014028981.1	2499.37	1.04832	0.105447	9.94168	2.74e-23	2.02e-21	PREDICTED: rho GTPase-activating protein 15-like
106612669	NC_027308.1	102771806	102774657	+	XM_014214069.1	XP_014069544.1	312.798	1.33698	0.134508	9.93973	2.8e-23	2.06e-21	PREDICTED: protein FAM57A-like
106589546	NC_027327.1	14178602	14182115	+	XM_014179663.1	XP_014035137.1	229.894	-1.22501	0.123264	-9.93813	2.84e-23	2.09e-21	PREDICTED: mitochondrial import receptor subunit TOM22 homolog isoform X1
106608565	NC_027300.1	71491124	71519378	+	XM_014206549.1	XP_014062024.1	40.4665	-2.38375	0.239889	-9.93689	2.88e-23	2.11e-21	PREDICTED: cysteine-rich protein 2-like isoform X2
106561027	NC_027309.1	70074344	70101766	+	XM_014124582.1	XP_013980059.1	81.5288	-2.79991	0.281796	-9.93594	2.9e-23	2.13e-21	PREDICTED: neural Wiskott-Aldrich syndrome protein isoform X2
106586390	NC_027324.1	21531913	21542333	+	XM_014173612.1	XP_014029088.1	184.469	1.34012	0.134885	9.93527	2.92e-23	2.14e-21	PREDICTED: RNA-binding protein 44 isoform X2
106564076	NC_027311.1	2506189	2506845	+	XM_014130061.1	XP_013985536.1	16.7156	-1.83554	0.184896	-9.92739	3.16e-23	2.3e-21	PREDICTED: immunoglobulin superfamily DCC subclass member 3-like
106598628	NW_012381772.1	1063	1719	+	XM_014189653.1	XP_014045128.1	16.7156	-1.83554	0.184896	-9.92739	3.16e-23	2.3e-21	PREDICTED: immunoglobulin superfamily DCC subclass member 3-like
106598717	NW_012385475.1	688	1344	+	XM_014189734.1	XP_014045209.1	16.7156	-1.83554	0.184896	-9.92739	3.16e-23	2.3e-21	PREDICTED: immunoglobulin superfamily DCC subclass member 3-like
106602389	NC_027303.1	11115037	11116057	-	XM_014194992.1	XP_014050467.1	16779.3	1.2229	0.123178	9.92787	3.15e-23	2.3e-21	PREDICTED: high mobility group protein B2-like isoform X2
106605502	NC_027304.1	62344176	62344703	-	XM_014201230.1	XP_014056705.1	343.153	1.84507	0.185858	9.92733	3.17e-23	2.3e-21	PREDICTED: uncharacterized protein LOC106605502
106581301	NC_027319.1	67639182	67645947	+	XM_014163264.1	XP_014018739.1	36.7451	-2.88184	0.290311	-9.92672	3.19e-23	2.31e-21	PREDICTED: protein FAM131A-like
106576957	NC_027317.1	14806009	14819894	-	XM_014154530.1	XP_014010005.1	147.346	-2.21091	0.22283	-9.92194	3.34e-23	2.42e-21	PREDICTED: sphingolipid delta(4)-desaturase DES1-like
106570226	NC_027313.1	64759548	64760793	+	XM_014142323.1	XP_013997798.1	29.6685	-2.13563	0.215321	-9.91837	3.46e-23	2.5e-21	PREDICTED: thioredoxin-like protein 4A
106610238	NC_027307.1	15468701	15471418	+	XM_014209460.1	XP_014064935.1	103.579	-1.43082	0.144293	-9.9161	3.54e-23	2.56e-21	PREDICTED: ELMO domain-containing protein 2-like
106578829	NC_027318.1	38450928	38451677	-	XM_014158024.1	XP_014013499.1	22.3029	-2.85337	0.287762	-9.91573	3.56e-23	2.56e-21	PREDICTED: proline-rich protein 18-like
106569334	NC_027313.1	31584722	31586649	+	XM_014140576.1	XP_013996051.1	583.284	-1.92047	0.193699	-9.91471	3.59e-23	2.58e-21	PREDICTED: HIG1 domain family member 1A, mitochondrial-like
100196541	NC_027313.1	49595819	49599940	-	XM_014141413.1	XP_013996888.1	195.083	-1.41691	0.142941	-9.91253	3.67e-23	2.64e-21	PREDICTED: crystallin J1A isoform X1
100286475	NW_012348009.1	2014	15983	-	NM_001146414.1	NP_001139886.1	5061.59	1.14196	0.115218	9.9113	3.72e-23	2.66e-21	Src kinase-associated phosphoprotein 2
106563586	NC_027310.1	78301662	78311844	-	XM_014129302.1	XP_013984778.1	1815.04	-1.00447	0.101348	-9.91112	3.72e-23	2.66e-21	PREDICTED: pyruvate dehydrogenase E1 component subunit alpha, mitochondrial-like isoform X2
100380379	NC_027300.1	25156671	25158044	+	XM_014170612.1	XP_014026087.1	118.65	-5.77312	0.582669	-9.90807	3.84e-23	2.74e-21	PREDICTED: neuroglobin isoform X1
106589036	NC_027301.1	52985839	52989692	+	XM_014178687.1	XP_014034162.1	990.076	-4.00056	0.403767	-9.90807	3.84e-23	2.74e-21	PREDICTED: mpv17-like protein
106576552	NC_027316.1	52848876	52870370	-	XM_014153777.1	XP_014009252.1	131.218	-2.61664	0.26411	-9.90738	3.87e-23	2.75e-21	PREDICTED: tetraspanin-11-like
106570842	NC_027314.1	2490042	2493542	+	XM_014143409.1	XP_013998885.1	25.3418	-2.16842	0.21893	-9.90463	3.97e-23	2.82e-21	PREDICTED: MARVEL domain-containing protein 2
106565439	NC_027311.1	53402842	53413510	-	XM_014132580.1	XP_013988055.1	17.913	-3.08064	0.311052	-9.90395	4e-23	2.84e-21	PREDICTED: tubulin alpha chain-like
106574283	NC_027301.1	5336604	5339516	-	XM_014150081.1	XP_014005556.1	1764.86	1.13154	0.114288	9.90078	4.13e-23	2.92e-21	PREDICTED: acidic leucine-rich nuclear phosphoprotein 32 family member E-like
100380800	NC_027311.1	24725720	24736308	+	XM_014131121.1	XP_013986596.1	1814.41	1.11119	0.112235	9.90063	4.14e-23	2.92e-21	PREDICTED: ras GTPase-activating protein nGAP isoform X1
106571422	NC_027314.1	34989688	34993162	-	XM_014144507.1	XP_013999983.1	784.406	1.3579	0.137218	9.89589	4.34e-23	3.06e-21	PREDICTED: kinetochore-associated protein NSL1 homolog isoform X2
106583222	NC_027321.1	28446281	28451364	+	XM_014167146.1	XP_014022621.1	378.552	-3.19877	0.323249	-9.89569	4.35e-23	3.06e-21	PREDICTED: coiled-coil domain-containing protein 65
100195468	NC_027316.1	34597710	34601594	-	NM_001140497.1	NP_001133969.1	2715.61	-2.05858	0.208033	-9.89544	4.36e-23	3.07e-21	L-lactate dehydrogenase B chain
106564950	NC_027311.1	23066512	23067440	+	XM_014131498.1	XP_013986973.1	221.996	-1.32385	0.133786	-9.89528	4.36e-23	3.07e-21	PREDICTED: CDGSH iron-sulfur domain-containing protein 3, mitochondrial-like
106592182	NW_012347787.1	14920	15936	-	XM_014183497.1	XP_014038972.1	470.169	-2.33656	0.236216	-9.89162	4.53e-23	3.18e-21	PREDICTED: protein Tob1-like
106565346	NC_027311.1	49826689	49834955	-	XM_014132345.1	XP_013987820.1	5029.79	-2.13208	0.215564	-9.89071	4.57e-23	3.2e-21	PREDICTED: peptidyl-prolyl cis-trans isomerase FKBP5-like
106584033	NC_027322.1	9406067	9409381	+	XM_014168832.1	XP_014024304.1	202.442	-2.00099	0.202362	-9.88817	4.69e-23	3.28e-21	PREDICTED: adenylate kinase 4, mitochondrial-like
106571948	NC_027314.1	62151695	62178097	-	XM_014145547.1	XP_014001022.1	35.7093	-1.58212	0.160014	-9.88736	4.72e-23	3.3e-21	PREDICTED: glutaminase kidney isoform, mitochondrial-like
106583015	NC_027321.1	21123467	21203486	-	XM_014166753.1	XP_014022227.1	1160.2	1.10393	0.111663	9.8863	4.77e-23	3.33e-21	PREDICTED: calcium/calmodulin-dependent protein kinase type 1-like isoform X1
106579730	NC_027318.1	79412064	79421288	+	XM_014159894.1	XP_014015369.1	185.953	1.22403	0.123814	9.88598	4.79e-23	3.33e-21	PREDICTED: telomeric repeat-binding factor 1
106583313	NC_027321.1	35246496	35253723	+	XM_014167362.1	XP_014022836.1	38.4704	-2.11363	0.213799	-9.88608	4.78e-23	3.33e-21	PREDICTED: phospholipase DDHD2-like isoform X2
106576724	NC_027317.1	11857202	11891657	+	XM_014154069.1	XP_014009544.1	138.136	-1.61839	0.163732	-9.88438	4.87e-23	3.38e-21	PREDICTED: synapse differentiation-inducing gene protein 1
106562050	NC_027310.1	14487529	14491820	-	XM_014126590.1	XP_013982065.1	930.578	1.05898	0.107167	9.88158	5e-23	3.47e-21	PREDICTED: probable G-protein coupled receptor 97
106609466	NC_027306.1	42441274	42442044	+	XM_014208329.1	XP_014063804.1	29.855	-4.13829	0.418853	-9.88007	5.08e-23	3.52e-21	PREDICTED: bcl-2-like protein 13
106593680	NW_012350691.1	10089	11321	+	XM_014185052.1	XP_014040527.1	176.031	-3.04572	0.308344	-9.87767	5.2e-23	3.6e-21	PREDICTED: LOW QUALITY PROTEIN: zinc finger protein 583-like
106577556	NC_027317.1	47979774	47983160	+	XM_014155693.1	XP_014011167.1	43.2444	-2.08363	0.211034	-9.87345	5.43e-23	3.75e-21	PREDICTED: eukaryotic translation initiation factor 5A-1
106572020	NC_027314.1	75700311	75714465	-	XM_014145720.1	XP_014001195.1	276.158	-1.62997	0.16517	-9.86844	5.7e-23	3.93e-21	PREDICTED: ATPase family AAA domain-containing protein 3-like
106589870	NC_027301.1	55334003	55342883	-	XM_014180293.1	XP_014035756.1	1189.02	-1.30773	0.132543	-9.8665	5.82e-23	4e-21	PREDICTED: paralemmin-3-like isoform X1
106587345	NC_027325.1	20947157	20971269	+	XM_014175666.1	XP_014031141.1	784.962	-2.48722	0.252091	-9.86634	5.83e-23	4.01e-21	PREDICTED: retinal dehydrogenase 2-like
XR_001322894.1	NA	NA	NA	NA	NA	NA	149.624	-1.35935	0.137782	-9.86594	5.85e-23	4.02e-21	NA
106576686	NC_027317.1	13152867	13161853	-	XM_014153993.1	XP_014009468.1	459.25	1.3767	0.139547	9.86549	5.87e-23	4.03e-21	PREDICTED: lymphocyte-specific helicase-like isoform X2
106602982	NC_027303.1	33743238	33747193	+	XM_014196073.1	XP_014051548.1	434.195	1.35647	0.137529	9.86317	6.01e-23	4.12e-21	PREDICTED: equilibrative nucleoside transporter 2-like
106603706	NC_027303.1	62066957	62086050	+	XM_014197707.1	XP_014053183.1	306.095	-1.52952	0.155105	-9.8612	6.13e-23	4.19e-21	PREDICTED: protein FAM168A isoform X1
100196422	NC_027308.1	58660232	58665354	-	NM_001141451.1	NP_001134923.1	178.69	-1.52418	0.154666	-9.85471	6.54e-23	4.47e-21	Centrin-1
100306800	NC_027327.1	15638995	15645562	-	XM_014178906.1	XP_014034381.1	143.952	1.09601	0.111264	9.85051	6.82e-23	4.65e-21	PREDICTED: mismatch repair endonuclease PMS2 isoform X1
106583386	NC_027301.1	30930222	30937331	+	XM_014167511.1	XP_014022990.1	730.231	1.43516	0.145705	9.84974	6.87e-23	4.67e-21	PREDICTED: cell division cycle-associated protein 3-like
106604565	NC_027304.1	27055226	27124165	+	XM_014199324.1	XP_014054802.1	753.156	-1.95464	0.198447	-9.84967	6.88e-23	4.67e-21	PREDICTED: E3 ubiquitin-protein ligase RNF130-like isoform X4
106561976	NC_027310.1	10248137	10249962	+	XM_014126474.1	XP_013981949.1	198.804	-4.42582	0.449381	-9.84872	6.94e-23	4.71e-21	PREDICTED: GTP-binding protein RAD-like
106587452	NC_027325.1	23862177	23863543	+	XM_014175852.1	XP_014031327.1	102.716	-1.53302	0.155659	-9.8486	6.95e-23	4.71e-21	PREDICTED: uncharacterized protein C16orf46 homolog
106564295	NC_027300.1	120136739	120164183	-	XM_014130334.1	XP_013985809.1	44.1512	-3.1193	0.31677	-9.8472	7.05e-23	4.77e-21	PREDICTED: calcium-binding protein 7-like
XR_001326363.1	NA	NA	NA	NA	NA	NA	317.224	4.00519	0.406752	9.84674	7.08e-23	4.79e-21	NA
100194761	NC_027315.1	56893132	56899156	+	NM_001139790.1	NP_001133262.1	713.696	-1.11171	0.112917	-9.8454	7.18e-23	4.85e-21	Homocysteine S-methyltransferase
106613690	NC_027309.1	16819055	16825338	-	XM_014216218.1	XP_014071693.1	106.404	1.42089	0.14434	9.84409	7.27e-23	4.9e-21	PREDICTED: protein FAM32A-like
106609052	NC_027306.1	27287451	27418844	+	XM_014207397.1	XP_014062874.1	637.4	1.10741	0.11252	9.84189	7.43e-23	5.01e-21	PREDICTED: diacylglycerol kinase delta-like isoform X1
106566984	NC_027312.1	32508176	32520841	-	XM_014135704.1	XP_013991181.1	74.1273	-2.35851	0.239782	-9.83605	7.87e-23	5.3e-21	PREDICTED: UPF0577 protein KIAA1324 homolog isoform X2
106585813	NC_027301.1	42360388	42371153	+	XM_014172466.1	XP_014027941.1	30.2258	2.14953	0.218589	9.83366	8.06e-23	5.42e-21	PREDICTED: protocadherin Fat 4-like
106608724	NC_027306.1	18855229	18863387	-	XM_014206825.1	XP_014062300.1	71.2169	-2.02653	0.206167	-9.82956	8.4e-23	5.63e-21	PREDICTED: claudin-7-A
106588086	NC_027301.1	45818401	45854681	+	XM_014176755.1	XP_014032228.1	5243.57	1.11503	0.113467	9.82691	8.62e-23	5.77e-21	PREDICTED: integrin alpha-L-like isoform X1
106575554	NC_027316.1	18606539	18609687	-	XM_014152132.1	XP_014007607.1	217.605	-1.73232	0.176373	-9.82187	9.06e-23	6.06e-21	PREDICTED: calcium-binding protein 39-like
106579408	NC_027318.1	62221660	62283389	-	XM_014159297.1	XP_014014772.1	4940.66	1.13964	0.116047	9.82051	9.19e-23	6.13e-21	PREDICTED: integrin alpha-X-like
100196345	NC_027300.1	29322842	29324591	+	NM_001141374.1	NP_001134846.1	58.2223	-2.03195	0.206984	-9.81695	9.52e-23	6.35e-21	CB050 protein
106611545	NC_027308.1	53137775	53141819	+	XM_014211847.1	XP_014067323.1	709.177	1.30277	0.132709	9.81677	9.53e-23	6.35e-21	PREDICTED: cyclin-A2-like
106574226	NC_027301.1	4960628	4962228	-	XM_014149920.1	XP_014005405.1	45.1311	-1.52847	0.155754	-9.81338	9.86e-23	6.56e-21	PREDICTED: transmembrane protein 107-like isoform X2
106603451	NC_027303.1	55161275	55194280	-	XM_014197158.1	XP_014052633.1	322.748	1.25098	0.127625	9.80202	1.1e-22	7.3e-21	PREDICTED: nuclear pore complex protein Nup88-like isoform X2
106590425	NC_027328.1	24471426	24479441	+	XM_014181444.1	XP_014036918.1	129.707	-1.00423	0.10257	-9.79064	1.24e-22	8.14e-21	PREDICTED: GRB2-associated and regulator of MAPK protein-like isoform X1
106604718	NC_027304.1	32506865	32507917	+	XM_014199661.1	XP_014055136.1	18.6625	-2.69949	0.275722	-9.79064	1.24e-22	8.14e-21	PREDICTED: transmembrane protein 121-like
106607158	NC_027305.1	33689150	33696252	-	XM_014203796.1	XP_014059271.1	251.873	-2.47386	0.252727	-9.78864	1.26e-22	8.3e-21	PREDICTED: phosphomannomutase 1-like isoform X1
106605215	NC_027304.1	54331000	54333877	-	XM_014200621.1	XP_014056096.1	180.33	-2.16475	0.221157	-9.78827	1.26e-22	8.32e-21	PREDICTED: tetraspanin-13-like
106579263	NC_027318.1	51932812	51984630	+	XM_014159019.1	XP_014014494.1	45.9211	-1.85087	0.189147	-9.78532	1.3e-22	8.55e-21	PREDICTED: integrin alpha-3
100194955	NC_027321.1	52527892	52885926	-	NM_001139984.1	NP_001133456.1	1489.19	-2.0948	0.214093	-9.78453	1.31e-22	8.61e-21	acid-sensing ion channel 1
106581654	NC_027320.1	5537965	5599795	+	XM_014163834.1	XP_014019308.1	342.12	1.02939	0.105263	9.77923	1.38e-22	9.04e-21	PREDICTED: serine/threonine-protein phosphatase 2A regulatory subunit B\'\' subunit beta-like isoform X2
106606967	NC_027305.1	27726196	27729731	+	XM_014203483.1	XP_014058952.1	13774.7	1.13774	0.116406	9.77395	1.46e-22	9.51e-21	PREDICTED: rho GDP-dissociation inhibitor 1-like isoform X1
XR_001326020.1	NA	NA	NA	NA	NA	NA	297.285	1.44523	0.147897	9.7719	1.49e-22	9.69e-21	NA
106586264	NC_027324.1	15772406	15783513	-	XM_014173364.1	XP_014028839.1	21.0163	-3.52508	0.360768	-9.77105	1.5e-22	9.76e-21	PREDICTED: ras-related protein Rap-2a
106606886	NC_027305.1	24687285	24689751	+	XM_014203339.1	XP_014058814.1	22393.9	1.44647	0.148058	9.76959	1.52e-22	9.89e-21	PREDICTED: coronin-1A-like
106573547	NC_027315.1	39676004	39693260	-	XM_014148680.1	XP_014004156.1	245.64	-1.27527	0.130565	-9.76731	1.56e-22	1.01e-20	PREDICTED: tropomyosin alpha-4 chain-like isoform X2
106607574	NC_027305.1	46994120	46998266	-	XM_014204645.1	XP_014060120.1	86.2058	-1.68312	0.172347	-9.76586	1.58e-22	1.02e-20	PREDICTED: zinc transporter 1-like
106600987	NC_027302.1	59212390	59216768	+	XM_014192811.1	XP_014048287.1	148.358	-1.70857	0.174975	-9.76468	1.6e-22	1.03e-20	PREDICTED: alpha-2,8-sialyltransferase 8F-like isoform X2
106608192	NC_027305.1	75319123	75321282	+	XM_014205991.1	XP_014061466.1	53.6244	-1.20277	0.12318	-9.76434	1.6e-22	1.04e-20	PREDICTED: fos-related antigen 2-like
100196260	NW_012343351.1	23693	24626	+	NM_001141289.1	NP_001134761.1	98.6215	-1.74059	0.178268	-9.7639	1.61e-22	1.04e-20	GTP-binding protein RAY-like
106606634	NC_027305.1	16575179	16583922	+	XM_014202975.1	XP_014058452.1	104.778	-1.69918	0.174133	-9.75798	1.71e-22	1.1e-20	PREDICTED: uncharacterized protein LOC106606634 isoform X3
106590561	NC_027328.1	29641386	29651426	+	XM_014181671.1	XP_014037146.1	379.435	1.05492	0.108125	9.75645	1.73e-22	1.12e-20	PREDICTED: histone-lysine N-methyltransferase EZH2-like isoform X1
106583830	NC_027301.1	33355752	33363962	+	XM_014168431.1	XP_014023914.1	1132.72	1.40357	0.143888	9.75464	1.76e-22	1.13e-20	PREDICTED: dual specificity protein kinase Ttk-like isoform X1
100195418	NC_027324.1	31023432	31056489	-	XM_014173969.1	XP_014029444.1	948.695	-1.65405	0.169589	-9.75331	1.79e-22	1.15e-20	PREDICTED: lambda-crystallin homolog isoform X1
106572894	NC_027314.1	98199605	98208922	+	XM_014147475.1	XP_014002949.1	115.559	-1.50891	0.154761	-9.74997	1.85e-22	1.18e-20	PREDICTED: probable G-protein coupled receptor 157 isoform X1
106606374	NC_027305.1	6353068	6468328	+	XM_014202524.1	XP_014057999.1	2910.95	1.89671	0.194577	9.74789	1.88e-22	1.21e-20	PREDICTED: immunoglobulin lambda-like polypeptide 1
106576835	NC_027317.1	5925743	5928138	-	XM_014154284.1	XP_014009759.1	1560.64	-2.43665	0.250018	-9.74591	1.92e-22	1.23e-20	PREDICTED: cytochrome c oxidase subunit 5B, mitochondrial-like
106612860	NC_027308.1	111541829	111553491	+	XM_014214437.1	XP_014069912.1	550.404	1.32229	0.135707	9.74373	1.96e-22	1.25e-20	PREDICTED: RILP-like protein 1
106576419	NC_027316.1	47668195	47671457	+	XM_014153587.1	XP_014009065.1	190.275	1.1487	0.117905	9.74258	1.98e-22	1.27e-20	PREDICTED: forkhead box protein M1-like isoform X3
106588202	NC_027326.1	2806591	2914619	+	XM_014176962.1	XP_014032437.1	374.815	-1.22309	0.125553	-9.7416	2e-22	1.28e-20	PREDICTED: dolichyl-diphosphooligosaccharide--protein glycosyltransferase subunit STT3B-like isoform X2
106574016	NC_027315.1	48349564	48361044	-	XM_014149523.1	XP_014004996.1	163.205	-1.57758	0.161946	-9.74142	2.01e-22	1.28e-20	PREDICTED: acyl-coenzyme A thioesterase 11-like isoform X2
106602574	NC_027303.1	16691671	16699329	+	XM_014195273.1	XP_014050748.1	525.758	-1.28916	0.132346	-9.74087	2.02e-22	1.28e-20	PREDICTED: thioredoxin-related transmembrane protein 2-B-like
106606485	NC_027305.1	11395270	11400339	+	XM_014202713.1	XP_014058188.1	104.449	-3.24787	0.333508	-9.73849	2.07e-22	1.31e-20	PREDICTED: protein FAM195A-like
100195811	NC_027308.1	36558981	36586577	+	NM_001140840.1	NP_001134312.1	1760.96	1.03203	0.105985	9.73749	2.09e-22	1.32e-20	serine/threonine-protein kinase VRK1
100194792	NC_027302.1	67729127	67733612	+	NM_001139821.1	NP_001133293.1	774.637	1.56683	0.160916	9.73696	2.1e-22	1.33e-20	DNA replication licensing factor MCM5
106588677	NC_027326.1	20420738	20449559	+	XM_014177903.1	XP_014033378.1	41.3589	-2.65956	0.273173	-9.73583	2.12e-22	1.34e-20	PREDICTED: endonuclease/exonuclease/phosphatase family domain-containing protein 1-like
106611322	NC_027308.1	40600916	40608104	+	XM_014211396.1	XP_014066871.1	95.6518	-1.0152	0.104308	-9.7327	2.19e-22	1.38e-20	PREDICTED: required for meiotic nuclear division protein 1 homolog
106577388	NC_027317.1	37131635	37137834	-	XM_014155354.1	XP_014010829.1	1011.15	-1.22321	0.125714	-9.73012	2.24e-22	1.42e-20	PREDICTED: malate dehydrogenase, cytoplasmic-like
106575514	NC_027316.1	17125842	17175796	+	XM_014152054.1	XP_014007529.1	101.94	-1.77344	0.182312	-9.72753	2.3e-22	1.45e-20	PREDICTED: prostaglandin F2 receptor negative regulator-like
100195359	NC_027318.1	10227034	10230549	+	XM_014157167.1	NP_001133860.1	1014.64	1.06823	0.109845	9.72493	2.36e-22	1.49e-20	Toll-like receptor 13
106576273	NC_027316.1	44549057	44562990	+	XM_014153357.1	XP_014008832.1	267.617	-1.76658	0.1817	-9.72249	2.42e-22	1.52e-20	PREDICTED: cholinephosphotransferase 1
106586608	NC_027324.1	31700503	31704538	-	XM_014174074.1	XP_014029549.1	311.771	1.3685	0.140759	9.72232	2.42e-22	1.52e-20	PREDICTED: tripartite motif-containing protein 45
106565610	NC_027300.1	125192089	125197637	+	XM_014132913.1	XP_013988388.1	59.5299	-1.99066	0.204828	-9.7187	2.51e-22	1.58e-20	PREDICTED: threonine synthase-like 2
106580120	NC_027319.1	12936406	12938572	-	XM_014160813.1	XP_014016288.1	791.817	-2.04854	0.210859	-9.71521	2.6e-22	1.63e-20	PREDICTED: glutathione S-transferase theta-1-like
100194856	NC_027320.1	22141502	22147169	+	NM_001139885.1	NP_001133357.1	719.793	1.17206	0.120644	9.71505	2.6e-22	1.63e-20	deleted in autism-related protein 1 precursor
106583412	NC_027321.1	43730997	43751381	-	XM_014167543.1	XP_014023016.1	154.201	-1.10084	0.113321	-9.71432	2.62e-22	1.64e-20	PREDICTED: receptor-type tyrosine-protein phosphatase alpha-like isoform X1
100286461	NC_027326.1	42477408	42478595	-	NM_001146400.1	NP_001139872.1	302.818	-1.95106	0.200964	-9.7085	2.77e-22	1.73e-20	Thioesterase superfamily member 2
106603140	NC_027303.1	37349485	37366423	+	XM_014196421.1	XP_014051896.1	775.516	-1.98299	0.204276	-9.7074	2.8e-22	1.75e-20	PREDICTED: EH domain-containing protein 1-like
106572230	NC_027314.1	65259211	65267147	+	XM_014146236.1	XP_014001712.1	925.421	1.25396	0.129235	9.70297	2.93e-22	1.82e-20	PREDICTED: targeting protein for Xklp2-A-like isoform X2
106606764	NC_027305.1	20551070	20564389	-	XM_014203123.1	XP_014058598.1	1003.27	1.16477	0.120046	9.70273	2.94e-22	1.82e-20	PREDICTED: uncharacterized protein LOC106606764
100141317	NC_027301.1	13834055	13857495	+	NM_001123723.1	NP_001117195.1	4499.98	1.02315	0.105455	9.70218	2.95e-22	1.83e-20	FXYD domain containing ion transport regulator 5a precursor
100195934	NC_027309.1	88591928	88594960	-	XM_014125036.1	XP_013980511.1	237.876	-1.66068	0.171167	-9.7021	2.95e-22	1.83e-20	PREDICTED: peroxisomal coenzyme A diphosphatase NUDT7 isoform X1
106582031	NC_027320.1	24210837	24220268	+	XM_014164703.1	XP_014020177.1	1378.24	-1.23626	0.127426	-9.70176	2.96e-22	1.83e-20	PREDICTED: inosine-uridine preferring nucleoside hydrolase-like isoform X1
100286506	NC_027320.1	36073540	36094609	-	NM_001146445.1	NP_001139917.1	23.1364	-2.88664	0.297614	-9.69927	3.04e-22	1.88e-20	phosphatase 1 regulatory subunit 1C
106569848	NC_027300.1	15164081	15170312	-	XM_014141551.1	XP_013997026.1	1303.76	-1.40367	0.144753	-9.69697	3.11e-22	1.92e-20	PREDICTED: dimethyladenosine transferase 2, mitochondrial
100380850	NW_012356958.1	2587	4138	+	XM_014187123.1	XP_014042598.1	350.391	-2.242	0.231257	-9.69485	3.17e-22	1.95e-20	PREDICTED: beta-1-syntrophin
106580430	NC_027319.1	30104575	30108177	-	XM_014161485.1	XP_014016960.1	1537.42	-1.55172	0.160058	-9.69477	3.17e-22	1.95e-20	PREDICTED: 3-ketoacyl-CoA thiolase, mitochondrial-like
106596446	NW_012360196.1	49	1418	+	XM_014187729.1	XP_014043204.1	32.911	-4.09417	0.422422	-9.69214	3.26e-22	2e-20	PREDICTED: plakophilin-2-like
106589381	NC_027327.1	6714199	6738756	+	XM_014179274.1	XP_014034749.1	605.876	1.17593	0.121389	9.68731	3.41e-22	2.1e-20	PREDICTED: kinesin-like protein KIF20A
100195151	NC_027314.1	15767141	15789293	+	NM_001140180.1	NP_001133652.1	1782.18	1.16752	0.12054	9.68579	3.47e-22	2.12e-20	DNA replication licensing factor MCM3
106598568	NC_027302.1	10275377	10323131	-	XM_014189605.1	XP_014045080.1	65.5704	2.33149	0.240725	9.68527	3.48e-22	2.13e-20	PREDICTED: potassium channel subfamily T member 2 isoform X2
106573846	NC_027315.1	41304682	41308158	-	XM_014149248.1	XP_014004723.1	1719.89	-2.17804	0.225096	-9.67608	3.81e-22	2.33e-20	PREDICTED: tubulin alpha-1A chain-like
100195899	NC_027323.1	30504611	30514647	-	XM_014172043.1	XP_014027518.1	2474.98	1.02214	0.105685	9.67153	3.98e-22	2.43e-20	PREDICTED: osteoclast-stimulating factor 1 isoform X1
106607899	NC_027305.1	62677338	62681820	-	XM_014205382.1	XP_014060857.1	118.8	-2.85602	0.295408	-9.66804	4.12e-22	2.51e-20	PREDICTED: radial spoke head protein 9 homolog
100380523	NC_027312.1	80057290	80062454	+	XM_014137454.1	XP_013992929.1	24.3437	-2.65833	0.275011	-9.66627	4.19e-22	2.56e-20	PREDICTED: protein phosphatase 1A, magnesium dependent, alpha isoform X2
100195479	NC_027300.1	149691606	149704493	+	XM_014143203.1	XP_013998678.1	303.327	-2.05435	0.212549	-9.66529	4.23e-22	2.57e-20	PREDICTED: SH2 domain-containing protein 4A isoform X1
106572589	NC_027314.1	88145186	88167036	-	XM_014146911.1	XP_014002386.1	272.915	-1.38835	0.14366	-9.66413	4.28e-22	2.59e-20	PREDICTED: phosphatidylinositol 5-phosphate 4-kinase type-2 gamma-like
106591275	NW_012343665.1	40520	44937	+	XM_014182492.1	XP_014037967.1	106.498	1.74997	0.181103	9.66287	4.34e-22	2.62e-20	PREDICTED: trem-like transcript 4 protein
106603721	NC_027303.1	62912708	62917894	-	XM_014197751.1	XP_014053226.1	28.9762	-1.68248	0.174181	-9.65938	4.49e-22	2.71e-20	PREDICTED: adapter molecule crk-like
106586597	NC_027324.1	31183171	31187472	-	XM_014174049.1	XP_014029524.1	349.957	1.29259	0.133821	9.65912	4.5e-22	2.72e-20	PREDICTED: spindle and kinetochore-associated protein 3 isoform X1
106570124	NC_027313.1	51298045	51299022	-	XM_014142156.1	XP_013997630.1	1135.51	1.05235	0.108975	9.65679	4.6e-22	2.77e-20	PREDICTED: basic salivary proline-rich protein 4-like
106572176	NC_027314.1	68218341	68223995	+	XM_014146095.1	XP_014001570.1	205.606	-1.66284	0.172262	-9.65298	4.77e-22	2.88e-20	PREDICTED: serine/threonine-protein kinase 35
100195588	NC_027320.1	16102344	16109005	+	XM_014163951.1	NP_001134089.1	192.555	-1.89707	0.196535	-9.65258	4.79e-22	2.88e-20	Bardet-Biedl syndrome 5 protein homolog
106572044	NC_027314.1	75208904	75211151	+	XM_014145765.1	XP_014001240.1	708.058	-1.59724	0.165477	-9.65234	4.8e-22	2.89e-20	PREDICTED: NADH dehydrogenase
106613779	NC_027309.1	20327049	20334484	+	XM_014216387.1	XP_014071862.1	711.821	1.19357	0.123674	9.6509	4.87e-22	2.93e-20	PREDICTED: pseudopodium-enriched atypical kinase 1-like
106570337	NC_027313.1	71056821	71071315	+	XM_014142531.1	XP_013998006.1	45.7102	-3.39656	0.35198	-9.64985	4.92e-22	2.95e-20	PREDICTED: ubiquitin-conjugating enzyme E2Q-like protein 1
106579709	NC_027318.1	77750950	77789500	+	XM_014159856.1	XP_014015332.1	196.317	-1.10416	0.114435	-9.64878	4.97e-22	2.98e-20	PREDICTED: abl interactor 1-like isoform X2
106564354	NC_027311.1	9161595	9166710	+	XM_014130413.1	XP_013985888.1	91.0497	-1.45961	0.151327	-9.64544	5.14e-22	3.08e-20	PREDICTED: soluble calcium-activated nucleotidase 1-like
106589839	NC_027327.1	28810362	28815411	+	XM_014180235.1	XP_014035710.1	8153.16	2.05964	0.213631	9.64112	5.36e-22	3.2e-20	PREDICTED: metalloproteinase inhibitor 2-like
106606067	NC_027304.1	76264253	76268526	+	XM_014202152.1	XP_014057627.1	56.9612	-2.93276	0.304259	-9.63901	5.47e-22	3.26e-20	PREDICTED: T-cell activation inhibitor, mitochondrial-like isoform X2
106565720	NC_027311.1	74260026	74268580	-	XM_014133133.1	XP_013988608.1	113.345	1.50343	0.156012	9.63665	5.6e-22	3.34e-20	PREDICTED: myb-related protein B-like
106585337	NC_027323.1	23889660	23903303	+	XM_014171428.1	XP_014026903.1	46.4269	-1.97922	0.205475	-9.6324	5.84e-22	3.47e-20	PREDICTED: transmembrane protein 233-like
106578494	NC_027318.1	14104529	14111456	+	XM_014157354.1	XP_014012828.1	594.4	-1.15638	0.120058	-9.63182	5.87e-22	3.49e-20	PREDICTED: cytochrome c-type heme lyase-like isoform X2
106610712	NC_027308.1	11872634	11884920	-	XM_014210214.1	XP_014065689.1	477.739	-1.24229	0.128989	-9.63099	5.92e-22	3.51e-20	PREDICTED: ADP-dependent glucokinase-like
106583508	NC_027321.1	39921549	39925992	-	XM_014167776.1	XP_014023249.1	134.281	1.26109	0.130968	9.62899	6.03e-22	3.58e-20	PREDICTED: protein aurora borealis isoform X2
106564367	NC_027311.1	9355031	9361766	+	XM_014130426.1	XP_013985901.1	43.6218	-2.32726	0.241814	-9.6242	6.32e-22	3.74e-20	PREDICTED: aspartate aminotransferase, cytoplasmic-like, partial
106589859	NC_027327.1	29162759	29196766	-	XM_014180262.1	XP_014035734.1	101.384	-1.27597	0.132599	-9.62278	6.41e-22	3.79e-20	PREDICTED: ras-related protein Rab-40B-like
106601239	NC_027302.1	65497704	65504555	-	XM_014193285.1	XP_014048760.1	626.345	-1.48522	0.154383	-9.62037	6.56e-22	3.87e-20	PREDICTED: aconitate hydratase, mitochondrial-like
100196532	NC_027308.1	65374581	65380018	-	XM_014212158.1	XP_014067633.1	614.707	-1.43627	0.1493	-9.62004	6.58e-22	3.88e-20	PREDICTED: tetraspanin-7 isoform X1
100286653	NC_027321.1	6070906	6078686	+	NM_001146593.1	NP_001140065.1	1430.87	-1.8729	0.194711	-9.61886	6.66e-22	3.92e-20	Cytidine deaminase
106612890	NC_027308.1	110049288	110062963	-	XM_014214512.1	XP_014069987.1	305.139	-2.26545	0.235564	-9.61711	6.77e-22	3.98e-20	PREDICTED: PHD finger protein 23B-like
100306857	NC_027309.1	113951682	113967883	+	NM_001165396.1	NP_001158868.1	2177.27	1.30026	0.135236	9.6147	6.93e-22	4.07e-20	Inner centromere protein B
106585919	NC_027323.1	42817299	42832213	+	XM_014172661.1	XP_014028136.1	309.084	-1.4747	0.153393	-9.61388	6.99e-22	4.1e-20	PREDICTED: LMBR1 domain-containing protein 2-B-like isoform X2
106581747	NC_027320.1	17395405	17420527	+	XM_014163995.1	XP_014019470.1	147.898	-1.35393	0.140856	-9.61216	7.1e-22	4.17e-20	PREDICTED: KDEL motif-containing protein 1
100195955	NC_027317.1	53460533	53461250	-	NM_001140984.1	NP_001134456.1	92.5878	-3.058	0.318152	-9.61176	7.13e-22	4.18e-20	RING finger protein 182
106583719	NC_027321.1	54496032	54511115	-	XM_014168247.1	XP_014023722.1	988.362	1.14107	0.118758	9.60835	7.37e-22	4.31e-20	PREDICTED: DNA replication licensing factor mcm2
106569596	NC_027313.1	40775796	40786652	-	XM_014141110.1	XP_013996586.1	51.0399	-1.57534	0.163965	-9.60778	7.41e-22	4.33e-20	PREDICTED: NAD kinase-like isoform X2
106586278	NC_027324.1	16689254	16696877	+	XM_014173404.1	XP_014028879.1	962.884	-1.13127	0.117748	-9.60756	7.43e-22	4.33e-20	PREDICTED: NADH dehydrogenase
106606416	NC_027305.1	8279779	8297345	-	XM_014202590.1	XP_014058065.1	418.258	1.10374	0.11493	9.60354	7.72e-22	4.5e-20	PREDICTED: cyclin-F-like
106601421	NC_027302.1	71178740	71188843	-	XM_014193628.1	XP_014049103.1	1888.81	-1.26545	0.131815	-9.60016	7.98e-22	4.64e-20	PREDICTED: Na(+)/H(+) exchange regulatory cofactor NHE-RF1-like
106602954	NC_027303.1	33252330	33268993	-	XM_014196009.1	XP_014051484.1	97.0149	-1.20501	0.125575	-9.59594	8.32e-22	4.83e-20	PREDICTED: H(+)/Cl(-) exchange transporter 5
106601351	NC_027302.1	68239948	68247736	+	XM_014193506.1	XP_014048979.1	523.25	-1.06257	0.110844	-9.58621	9.14e-22	5.28e-20	PREDICTED: glutaryl-CoA dehydrogenase, mitochondrial-like
106581859	NC_027320.1	11616404	11634141	+	XM_014164283.1	XP_014019758.1	955.58	1.11482	0.116297	9.58595	9.16e-22	5.29e-20	PREDICTED: integrin beta-2-like
106607855	NC_027305.1	60701460	60706526	+	XM_014205290.1	XP_014060765.1	89.6306	-1.38978	0.145036	-9.5823	9.49e-22	5.48e-20	PREDICTED: mitochondrial uncoupling protein 4 isoform X2
106584891	NC_027323.1	927667	1046184	-	XM_014170511.1	XP_014025987.1	218.309	-1.51941	0.158611	-9.57952	9.75e-22	5.62e-20	PREDICTED: tight junction protein ZO-2-like isoform X2
106579220	NC_027301.1	16556037	16568540	+	XM_014158920.1	XP_014014395.1	40.0178	-2.73444	0.285499	-9.57778	9.92e-22	5.7e-20	PREDICTED: lysosomal-associated transmembrane protein 4B-like
106612053	NC_027308.1	76158503	76176050	+	XM_014212870.1	XP_014068345.1	550.836	1.28444	0.134108	9.57759	9.93e-22	5.71e-20	PREDICTED: hyaluronan mediated motility receptor
106613301	NC_027308.1	135120555	135121622	+	XM_014215389.1	XP_014070864.1	197.488	1.14371	0.119433	9.57618	1.01e-21	5.78e-20	PREDICTED: P2Y purinoceptor 1-like
106572696	NC_027314.1	91815348	91818145	+	XM_014147081.1	XP_014002558.1	309.845	-1.63633	0.170896	-9.57499	1.02e-21	5.83e-20	PREDICTED: prostaglandin E synthase 3-like isoform X2
106586371	NC_027324.1	21004105	21017891	-	XM_014173570.1	XP_014029045.1	492.236	-1.49624	0.156266	-9.57497	1.02e-21	5.83e-20	PREDICTED: coenzyme Q-binding protein COQ10 homolog B, mitochondrial-like
XR_001321107.1	NA	NA	NA	NA	NA	NA	102.305	-3.96962	0.414723	-9.57174	1.05e-21	6.01e-20	NA
106577270	NC_027317.1	31538428	31546751	-	XM_014155207.1	XP_014010682.1	2032.78	1.84935	0.193223	9.57106	1.06e-21	6.05e-20	PREDICTED: prostaglandin reductase 1-like isoform X2
106585812	NC_027323.1	37647087	37660093	-	XM_014172464.1	XP_014027939.1	19.8199	-6.64346	0.69414	-9.57077	1.06e-21	6.06e-20	PREDICTED: trichohyalin-like, partial
106579032	NC_027318.1	49483264	49495447	+	XM_014158463.1	XP_014013937.1	985.678	-1.02141	0.106749	-9.56834	1.09e-21	6.19e-20	PREDICTED: granulins-like isoform X1
106607688	NC_027305.1	52113834	52115326	-	XM_014204900.1	XP_014060375.1	299.632	-1.66009	0.17362	-9.56162	1.16e-21	6.6e-20	PREDICTED: cytochrome c oxidase subunit 7A2, mitochondrial
106589411	NC_027327.1	8126501	8139037	+	XM_014179373.1	XP_014034848.1	65.0068	-1.78376	0.186557	-9.56149	1.16e-21	6.6e-20	PREDICTED: protein kinase C epsilon type-like
106610718	NC_027308.1	11590777	11605608	+	XM_014210227.1	XP_014065702.1	207.152	1.14607	0.119884	9.55975	1.18e-21	6.7e-20	PREDICTED: zinc finger protein 395-like isoform X2
106613535	NC_027309.1	11014782	11128578	-	XM_014215898.1	XP_014071372.1	27.7654	-2.05643	0.2153	-9.55148	1.28e-21	7.24e-20	PREDICTED: zinc finger protein GLIS1-like isoform X1
106612431	NC_027308.1	95931251	95949638	+	XM_014213543.1	XP_014069017.1	76.4955	-2.88567	0.302144	-9.55066	1.29e-21	7.29e-20	PREDICTED: IQ domain-containing protein G
100380381	NC_027300.1	41513641	41514522	+	XM_014195744.1	NP_001167137.1	1911.32	1.18097	0.123695	9.54742	1.33e-21	7.51e-20	Syntaxin-11
106588599	NC_027301.1	51511545	51513863	+	XM_014177757.1	XP_014033232.1	443.949	1.09446	0.114706	9.54148	1.41e-21	7.93e-20	PREDICTED: inositol 1,4,5-trisphosphate receptor-interacting protein-like
100380573	NC_027319.1	58446025	58524931	-	NM_001173858.1	NP_001167329.1	143.121	-1.76747	0.185248	-9.5411	1.41e-21	7.95e-20	Tryparedoxin
100195166	NC_027301.1	55471534	55475940	+	NM_001140195.1	NP_001133667.1	96.9885	-2.36512	0.247905	-9.54041	1.42e-21	7.99e-20	Ras-related protein Rab-3D
106580110	NC_027319.1	13137659	13178489	+	XM_014160783.1	XP_014016262.1	443.995	-2.37265	0.248701	-9.54017	1.43e-21	8e-20	PREDICTED: acetyl-CoA carboxylase 2 isoform X2
100195293	NC_027309.1	72216792	72267973	+	XM_014124076.1	NP_001133794.1	901.748	1.32457	0.138852	9.53945	1.44e-21	8.05e-20	fibulin-1 precursor
106589037	NC_027326.1	36320230	36328748	+	XM_014178689.1	XP_014034164.1	825.352	-6.79108	0.711916	-9.53916	1.44e-21	8.06e-20	PREDICTED: serine/threonine-protein kinase Sgk1-like
100195565	NC_027317.1	24901138	24907486	+	NM_001140594.2	NP_001134066.1	590.648	1.05932	0.11107	9.53743	1.46e-21	8.19e-20	Sulfotransferase 6B1
100306861	NC_027324.1	19615742	19661215	+	XM_014173419.1	XP_014028896.1	253.598	-1.38727	0.145499	-9.53454	1.51e-21	8.4e-20	PREDICTED: band 4.1-like protein 5 isoform X1
106567537	NC_027312.1	56038812	56046606	-	XM_014136921.1	XP_013992395.1	99.7031	-1.54129	0.161661	-9.53411	1.51e-21	8.43e-20	PREDICTED: coiled-coil domain-containing protein 83 isoform X2
106604943	NC_027304.1	40758507	40761494	+	XM_014200093.1	XP_014055565.1	30.3132	-2.01176	0.211027	-9.5332	1.53e-21	8.49e-20	PREDICTED: nucleotide exchange factor SIL1-like isoform X1
100195951	NC_027310.1	75842326	75844525	+	NM_001140980.1	NP_001134452.1	212.448	-1.60772	0.168695	-9.53029	1.57e-21	8.73e-20	transmembrane protein 261
106583436	NC_027321.1	42835874	42841002	+	XM_014167594.1	XP_014023070.1	1406.45	1.00954	0.105933	9.53	1.57e-21	8.74e-20	PREDICTED: hyaluronidase-2-like
106578950	NC_027318.1	45126946	45131221	-	XM_014158257.1	XP_014013733.1	77.4464	-1.5216	0.159686	-9.52866	1.59e-21	8.84e-20	PREDICTED: cGMP-dependent protein kinase 1-like isoform X2
106579392	NC_027318.1	61358734	61363009	-	XM_014159234.1	XP_014014710.1	77.4464	-1.5216	0.159686	-9.52866	1.59e-21	8.84e-20	PREDICTED: cGMP-dependent protein kinase 1-like isoform X2
106574730	NC_027315.1	76780715	76784480	-	XM_014150748.1	XP_014006223.1	421.088	1.20983	0.126974	9.52822	1.6e-21	8.87e-20	PREDICTED: protein downstream neighbor of Son
106570829	NC_027314.1	1794175	1806648	-	XM_014143377.1	XP_013998852.1	78.3504	-2.47697	0.259982	-9.52749	1.61e-21	8.92e-20	PREDICTED: 3-hydroxy-3-methylglutaryl-Coenzyme A reductase
106577654	NC_027317.1	53876889	53877829	+	XM_014155964.1	XP_014011439.1	188.43	-3.12932	0.32866	-9.52144	1.71e-21	9.43e-20	PREDICTED: uncharacterized protein LOC106577654
100196540	NC_027300.1	22076543	22087097	+	NM_001141569.1	NP_001135041.1	177.699	-2.14614	0.225433	-9.52009	1.73e-21	9.55e-20	Kunitz-type protease inhibitor 1 precursor
106587235	NC_027325.1	16724383	16728260	+	XM_014175432.1	XP_014030908.1	16.0152	-2.50518	0.263172	-9.51918	1.75e-21	9.62e-20	PREDICTED: secretory carrier-associated membrane protein 5-like isoform X2
106613482	NC_027309.1	7506843	7557136	-	XM_014215756.1	XP_014071231.1	184.425	1.23048	0.129295	9.51688	1.78e-21	9.83e-20	PREDICTED: kinesin-like protein KIF14 isoform X1
106600834	NC_027302.1	57456866	57459521	-	XM_014192542.1	XP_014048017.1	24.7574	-2.63248	0.276736	-9.5126	1.86e-21	1.02e-19	PREDICTED: homeobox protein Hox-B10a-like
106608122	NC_027305.1	72873635	72877942	-	XM_014205861.1	XP_014061336.1	459.282	1.27422	0.133966	9.51152	1.88e-21	1.03e-19	PREDICTED: protein FAM49A-like isoform X1
106585043	NC_027301.1	38986653	38997713	+	XM_014170798.1	XP_014026273.1	372.343	1.27443	0.133993	9.51113	1.89e-21	1.03e-19	PREDICTED: TNF receptor-associated factor 5-like isoform X1
106590406	NC_027328.1	25003518	25021638	+	XM_014181394.1	XP_014036869.1	442.958	-2.49758	0.262594	-9.51119	1.88e-21	1.03e-19	PREDICTED: alanine aminotransferase 2-like isoform X1
106585631	NC_027323.1	32096849	32102360	+	XM_014172052.1	XP_014027528.1	286.511	1.57454	0.165693	9.50278	2.04e-21	1.12e-19	PREDICTED: caspase recruitment domain-containing protein 9-like isoform X2
106563772	NC_027310.1	84294001	84304841	+	XM_014129622.1	XP_013985097.1	538.343	-3.47374	0.365593	-9.50166	2.07e-21	1.13e-19	PREDICTED: bicaudal D-related protein 2-like
106608881	NC_027306.1	21651721	21656888	+	XM_014207078.1	XP_014062553.1	977.49	-1.80918	0.190472	-9.49839	2.13e-21	1.16e-19	PREDICTED: microfibrillar-associated protein 3-like
106568372	NC_027312.1	94071572	94081848	+	XM_014138664.1	XP_013994139.1	297.513	1.59432	0.167884	9.49657	2.17e-21	1.18e-19	PREDICTED: C3a anaphylatoxin chemotactic receptor
106586127	NC_027324.1	9760282	9782811	+	XM_014173019.1	XP_014028493.1	188.239	-1.6591	0.174719	-9.49583	2.18e-21	1.19e-19	PREDICTED: villin-1-like isoform X1
106576872	NC_027317.1	3596450	3600470	+	XM_014154374.1	XP_014009849.1	1305.92	1.68905	0.177875	9.49569	2.19e-21	1.19e-19	PREDICTED: C-X-C motif chemokine 9-like
106612955	NC_027308.1	119627264	119628322	-	XM_014214670.1	XP_014070146.1	340.932	-1.86936	0.196869	-9.49545	2.19e-21	1.19e-19	PREDICTED: tsukushin-like isoform X2
106573308	NC_027315.1	16555555	16586472	-	XM_014148250.1	XP_014003725.1	125.178	-2.03678	0.214515	-9.49482	2.21e-21	1.2e-19	PREDICTED: pleckstrin homology domain-containing family G member 7-like
100195547	NC_027323.1	8683206	8685669	-	NM_001140576.1	NP_001134048.1	6504.75	1.03036	0.108534	9.49343	2.24e-21	1.21e-19	Leukocyte surface antigen CD53
106609461	NC_027306.1	42740604	42765941	-	XM_014208325.1	XP_014063800.1	196.213	-2.49582	0.262912	-9.49301	2.24e-21	1.21e-19	PREDICTED: nuclear receptor-interacting protein 2-like
106603369	NC_027303.1	45381583	45390911	-	XM_014196944.1	XP_014052419.1	135.836	-1.37129	0.144468	-9.49198	2.27e-21	1.23e-19	PREDICTED: rho GTPase-activating protein 35-like
106591957	NW_012347449.1	20632	24499	-	XM_014183231.1	XP_014038707.1	474.104	-1.81638	0.191369	-9.49153	2.28e-21	1.23e-19	PREDICTED: short coiled-coil protein B isoform X2
106600554	NC_027302.1	44481775	44484143	-	XM_014192002.1	XP_014047474.1	8780.9	1.3113	0.138194	9.48886	2.34e-21	1.26e-19	PREDICTED: glycine-rich RNA-binding protein-like isoform X2
106580729	NC_027319.1	45396660	45398256	+	XM_014162073.1	XP_014017548.1	1236.2	1.07424	0.113212	9.48873	2.34e-21	1.26e-19	PREDICTED: zinc finger protein 36, C3H1 type-like 1
106575275	NC_027316.1	10296355	10297416	-	XM_014151701.1	XP_014007176.1	315.921	-1.81092	0.190957	-9.48338	2.46e-21	1.33e-19	PREDICTED: protein sprouty homolog 2-like
106569876	NC_027313.1	61558384	61571030	-	XM_014141584.1	XP_013997059.1	52.1007	-1.86905	0.197093	-9.48313	2.47e-21	1.33e-19	PREDICTED: transcription intermediary factor 1-beta-like isoform X2
XR_001321008.1	NA	NA	NA	NA	NA	NA	86.5764	-4.87685	0.514318	-9.48217	2.49e-21	1.34e-19	NA
106602774	NC_027303.1	20460135	20462332	+	XM_014195628.1	XP_014051104.1	119	1.37693	0.145332	9.47438	2.68e-21	1.44e-19	PREDICTED: protein NLRC3-like isoform X2
106611473	NC_027308.1	47484114	47491199	+	XM_014211713.1	XP_014067187.1	1009.28	1.27093	0.134202	9.47027	2.79e-21	1.49e-19	PREDICTED: nucleolar and spindle-associated protein 1-like isoform X1
106566902	NC_027312.1	23083038	23121272	-	XM_014135474.1	XP_013990948.1	356.302	1.05953	0.111928	9.46617	2.9e-21	1.55e-19	PREDICTED: beta-catenin-like protein 1 isoform X1
106584332	NC_027301.1	36560156	36577651	+	XM_014169511.1	XP_014024986.1	333.672	-1.07061	0.113112	-9.46504	2.93e-21	1.56e-19	PREDICTED: serine incorporator 2-like isoform X1
106583664	NC_027321.1	49964817	49988509	-	XM_014168121.1	XP_014023598.1	251.186	1.07285	0.113454	9.45628	3.19e-21	1.7e-19	PREDICTED: eyes absent homolog 2-like
106589571	NC_027327.1	15197667	15202648	+	XM_014179703.1	XP_014035179.1	303.561	-1.13695	0.120324	-9.44906	3.42e-21	1.81e-19	PREDICTED: ATP synthase mitochondrial F1 complex assembly factor 2-like isoform X2
106613126	NC_027308.1	123631976	123632503	+	XM_014215082.1	XP_014070557.1	68.1204	-2.31888	0.245408	-9.44908	3.42e-21	1.81e-19	PREDICTED: potassium voltage-gated channel subfamily E member 4-like
106589652	NC_027301.1	54911503	54918816	+	XM_014179895.1	XP_014035377.1	182.828	-6.13806	0.649636	-9.44846	3.44e-21	1.82e-19	PREDICTED: uncharacterized protein LOC106589652
106575472	NC_027316.1	16638139	16644622	+	XM_014151984.1	XP_014007459.1	123.279	-1.53539	0.162521	-9.44731	3.48e-21	1.84e-19	PREDICTED: disintegrin and metalloproteinase domain-containing protein 9-like
106566251	NC_027311.1	90396536	90519606	+	XM_014134142.1	XP_013989617.1	8448.01	1.23985	0.131261	9.44566	3.53e-21	1.86e-19	PREDICTED: stabilin-1-like
106577937	NC_027317.1	61869096	61890370	+	XM_014156410.1	XP_014011887.1	301.155	-1.01189	0.107144	-9.44427	3.58e-21	1.88e-19	PREDICTED: solute carrier family 12 member 6-like isoform X3
106569256	NC_027313.1	23745322	23799518	+	XM_014140444.1	XP_013995919.1	81.6986	-1.75316	0.185634	-9.44416	3.58e-21	1.88e-19	PREDICTED: zinc finger SWIM domain-containing protein 5-like isoform X3
106599468	NC_027302.1	20528125	20674636	+	XM_014190720.1	XP_014046195.1	81.3844	-1.8926	0.200412	-9.44355	3.6e-21	1.89e-19	PREDICTED: receptor-type tyrosine-protein phosphatase N2-like isoform X1
106580033	NC_027319.1	16664634	16680573	+	XM_014160592.1	XP_014016067.1	378.294	-3.06852	0.324978	-9.44223	3.65e-21	1.91e-19	PREDICTED: glycine dehydrogenase (decarboxylating), mitochondrial-like
100195722	NC_027303.1	28566125	28567973	+	NM_001140751.1	NP_001134223.1	169.533	-1.61827	0.171392	-9.44192	3.66e-21	1.92e-19	rab-like protein 5
106571529	NC_027314.1	36312651	36411451	+	XM_014144694.1	XP_014000169.1	117.405	-1.67286	0.177215	-9.43971	3.74e-21	1.96e-19	PREDICTED: protein enabled homolog
106563768	NC_027310.1	84223186	84232390	+	XM_014129613.1	XP_013985088.1	93.319	-2.79897	0.296533	-9.43898	3.76e-21	1.96e-19	PREDICTED: CLOCK-interacting pacemaker-like isoform X1
106578977	NC_027318.1	46307915	46316079	-	XM_014158337.1	XP_014013810.1	151.901	1.3781	0.146	9.43905	3.76e-21	1.96e-19	PREDICTED: centrosomal protein of 55 kDa-like isoform X1
106580940	NC_027301.1	23657906	23658633	+	XM_014162530.1	XP_014018005.1	1025.23	1.07234	0.113607	9.43906	3.76e-21	1.96e-19	PREDICTED: tumor necrosis factor, alpha-induced protein 8-like protein 2 B
106584019	NC_027322.1	7718967	7752369	+	XM_014168778.1	XP_014024252.1	177.69	1.19517	0.126618	9.43917	3.76e-21	1.96e-19	PREDICTED: AP-1 complex subunit mu-1-like isoform X1
106587338	NC_027325.1	20682837	20685081	-	XM_014175648.1	XP_014031123.1	452.602	1.18147	0.125174	9.43863	3.78e-21	1.97e-19	PREDICTED: G2/mitotic-specific cyclin-B2 isoform X2
106590505	NC_027328.1	27263740	27278044	+	XM_014181590.1	XP_014037066.1	549.76	1.17248	0.124233	9.43774	3.81e-21	1.98e-19	PREDICTED: protein CIP2A isoform X2
106566621	NC_027312.1	18146070	18164016	-	XM_014134818.1	XP_013990293.1	205.034	-2.4986	0.264751	-9.43756	3.82e-21	1.98e-19	PREDICTED: interleukin-17 receptor C-like isoform X2
106612394	NC_027300.1	94323259	94346123	-	XM_014213490.1	XP_014068965.1	305.232	1.16131	0.123064	9.43662	3.85e-21	2e-19	PREDICTED: DNA replication ATP-dependent helicase/nuclease DNA2
106561430	NC_027300.1	109783436	109785127	-	XM_014125400.1	XP_013980875.1	85.619	-1.84272	0.195336	-9.43356	3.96e-21	2.05e-19	PREDICTED: melanoma antigen recognized by T-cells 1
106603693	NC_027300.1	4958970	4986927	-	XM_014197720.1	XP_014053195.1	1095.8	1.17228	0.124325	9.42911	4.14e-21	2.14e-19	PREDICTED: protein-tyrosine kinase 2-beta-like
106614011	NC_027309.1	20317174	20318775	-	XM_014216901.1	XP_014072376.1	60.537	-3.14465	0.3336	-9.4264	4.24e-21	2.2e-19	PREDICTED: uncharacterized protein LOC106614011
106583306	NC_027301.1	30579260	30588486	-	XM_014167350.1	XP_014022825.1	317.752	-1.6215	0.172048	-9.42472	4.31e-21	2.23e-19	PREDICTED: cytochrome P450 4B1-like
100195598	NC_027317.1	9801334	9802244	-	XM_014153929.1	NP_001134099.1	295.818	-1.52251	0.161547	-9.42455	4.32e-21	2.23e-19	multiple coagulation factor deficiency protein 2 precursor
106563590	NC_027310.1	78334850	78341671	-	XM_014129306.1	XP_013984781.1	35.5652	-2.51658	0.267227	-9.41739	4.62e-21	2.38e-19	PREDICTED: apolipoprotein O-like
106592104	NW_012347662.1	1204	17713	-	XM_014183407.1	XP_014038882.1	812.54	1.24588	0.132337	9.41442	4.76e-21	2.45e-19	PREDICTED: non-syndromic hearing impairment protein 5 homolog
106561922	NC_027310.1	8139763	8149016	+	XM_014126321.1	XP_013981795.1	674.808	1.22411	0.130062	9.41169	4.88e-21	2.51e-19	PREDICTED: transcription factor E2F8-like isoform X1
106606771	NC_027305.1	21510662	21643179	-	XM_014203129.1	XP_014058604.1	1899.29	1.31291	0.139507	9.41105	4.91e-21	2.52e-19	PREDICTED: adhesion G protein-coupled receptor E2-like
106605085	NC_027304.1	49697078	49699468	+	XM_014200374.1	XP_014055850.1	52.2856	-2.80425	0.298002	-9.41019	4.95e-21	2.54e-19	PREDICTED: uncharacterized protein LOC106605085 isoform X2
106611776	NC_027308.1	62833328	62839010	-	XM_014212338.1	XP_014067813.1	457.708	-1.83829	0.195355	-9.41	4.96e-21	2.54e-19	PREDICTED: malate synthase-like isoform X2
100195192	NC_027300.1	121944308	121946053	+	NM_001140221.1	NP_001133693.1	369.494	-1.62313	0.172495	-9.40971	4.98e-21	2.55e-19	14-3-3 protein eta
106609289	NC_027306.1	39265423	39289525	+	XM_014207926.1	XP_014063401.1	2481.85	1.29758	0.137906	9.40918	5e-21	2.56e-19	PREDICTED: plexin-C1-like isoform X1
106575342	NC_027301.1	7682023	7684073	+	XM_014151825.1	XP_014007300.1	47.9281	-1.57849	0.167762	-9.40907	5.01e-21	2.56e-19	PREDICTED: acyl-coenzyme A thioesterase THEM4-like
106611062	NC_027308.1	21845442	21850134	-	XM_014210916.1	XP_014066391.1	83.7207	-1.61015	0.171157	-9.40742	5.08e-21	2.6e-19	PREDICTED: protein O-mannosyl-transferase 2 isoform X1
106570289	NC_027313.1	69110350	69135858	-	XM_014142444.1	XP_013997920.1	353.601	-1.28787	0.136935	-9.40503	5.2e-21	2.65e-19	PREDICTED: succinate dehydrogenase assembly factor 3, mitochondrial-like isoform X2
100196320	NC_027317.1	22461848	22467716	-	XM_014154831.1	XP_014010306.1	208.513	1.02902	0.109453	9.40147	5.38e-21	2.74e-19	PREDICTED: rhotekin-2 isoform X1
106560938	NC_027309.1	75460253	75490212	-	XM_014124411.1	XP_013979886.1	56.2819	-2.05592	0.218717	-9.3999	5.46e-21	2.77e-19	PREDICTED: zinc finger CCHC domain-containing protein 14 isoform X2
106573060	NC_027315.1	3555017	3577268	-	XM_014147713.1	XP_014003188.1	119.169	-1.40313	0.14928	-9.39931	5.49e-21	2.79e-19	PREDICTED: probable 2-oxoglutarate dehydrogenase E1 component DHKTD1, mitochondrial
106584725	NC_027322.1	43603006	43630505	+	XM_014170253.1	XP_014025728.1	125.633	-1.91063	0.203288	-9.39865	5.53e-21	2.8e-19	PREDICTED: very long-chain acyl-CoA synthetase
106569014	NC_027313.1	15508003	15509843	-	XM_014139945.1	XP_013995420.1	53.0868	1.50538	0.160204	9.39663	5.63e-21	2.85e-19	PREDICTED: uncharacterized protein LOC106569014
106565678	NC_027311.1	59173297	59198588	+	XM_014133043.1	XP_013988518.1	615.168	1.28457	0.136813	9.38918	6.05e-21	3.06e-19	PREDICTED: separin
100136533	NC_027318.1	43987365	44014648	+	XM_014158174.1	NP_001117108.1	6829.65	-1.19796	0.127607	-9.38789	6.12e-21	3.09e-19	glutamate dehydrogenase
106609083	NC_027306.1	29441430	29445723	+	XM_014207480.1	XP_014062951.1	80.6685	-2.01171	0.214356	-9.38492	6.3e-21	3.17e-19	PREDICTED: coiled-coil domain-containing protein 166
106607436	NC_027305.1	43675922	43676930	+	XM_014204374.1	XP_014059849.1	65.7701	-1.5474	0.164895	-9.38412	6.34e-21	3.2e-19	PREDICTED: dynein light chain 4, axonemal-like
XR_001324913.1	NA	NA	NA	NA	NA	NA	19523.9	1.40564	0.149794	9.38381	6.36e-21	3.2e-19	NA
106593648	NW_012350637.1	1807	10395	+	XM_014185009.1	XP_014040484.1	87.7183	-3.13817	0.334444	-9.38327	6.4e-21	3.21e-19	PREDICTED: DEP domain-containing protein 7-like
106598797	NC_027302.1	10641664	10647918	-	XM_014189803.1	XP_014045278.1	648.947	-1.43649	0.153189	-9.37723	6.77e-21	3.4e-19	PREDICTED: profilin-2-like isoform X1
106588291	NC_027326.1	8050149	8053617	-	XM_014177126.1	XP_014032600.1	312.984	1.19006	0.126938	9.37514	6.91e-21	3.46e-19	PREDICTED: C-type lectin domain family 4 member E-like isoform X1
106575530	NC_027301.1	8338786	8339398	-	XM_014152083.1	XP_014007566.1	2531.1	-1.99899	0.213333	-9.37026	7.24e-21	3.62e-19	PREDICTED: protein S100-A16-like
106593429	NW_012350148.1	720	4252	+	XM_014184762.1	XP_014040237.1	424.501	-1.90955	0.203806	-9.36946	7.29e-21	3.64e-19	PREDICTED: pyruvate dehydrogenase E1 component subunit beta, mitochondrial-like
106612445	NC_027308.1	96627076	96643280	+	XM_014213569.1	XP_014069044.1	180.472	-2.15175	0.229806	-9.36336	7.72e-21	3.85e-19	PREDICTED: transmembrane protein 120A-like
106569683	NC_027313.1	43961495	43975413	-	XM_014141246.1	XP_013996721.1	43.2127	-1.97905	0.21138	-9.36254	7.78e-21	3.88e-19	PREDICTED: mitochondrial coenzyme A transporter SLC25A42
106563991	NC_027311.1	467650	470287	-	XM_014129949.1	XP_013985425.1	2266.37	1.0965	0.117158	9.35914	8.04e-21	4e-19	PREDICTED: actin-related protein 2/3 complex subunit 1B-like isoform X4
106570417	NC_027313.1	75789070	75811383	+	XM_014142719.1	XP_013998194.1	2181.36	1.1293	0.120677	9.35806	8.12e-21	4.04e-19	PREDICTED: src-like-adapter
106568976	NC_027313.1	11646285	11666470	+	XM_014139892.1	XP_013995367.1	22233.6	1.33573	0.142739	9.35785	8.14e-21	4.04e-19	PREDICTED: gelsolin-like
106560548	NC_027309.1	46307165	46329722	+	XM_014123543.1	XP_013979018.1	946.77	1.1921	0.12742	9.35572	8.3e-21	4.12e-19	PREDICTED: abnormal spindle-like microcephaly-associated protein homolog
106583925	NC_027301.1	33787138	33848173	+	XM_014168618.1	XP_014024108.1	68.1463	-4.21891	0.450947	-9.35567	8.31e-21	4.12e-19	PREDICTED: clathrin coat assembly protein AP180-like isoform X3
106599111	NC_027302.1	15129377	15195366	+	XM_014190180.1	XP_014045655.1	594.81	1.03977	0.111145	9.35503	8.36e-21	4.14e-19	PREDICTED: cyclic AMP-dependent transcription factor ATF-6 alpha-like isoform X3
106600502	NC_027302.1	40717886	40750844	-	XM_014191900.1	XP_014047375.1	121.665	-1.34246	0.143503	-9.35494	8.36e-21	4.14e-19	PREDICTED: ski-like protein
100380846	NC_027310.1	39865960	39868962	+	NM_001173968.1	NP_001167439.1	901.294	-2.488	0.265963	-9.35469	8.38e-21	4.14e-19	Solute carrier family 22 member 18
XR_001326756.1	NA	NA	NA	NA	NA	NA	23.196	3.32475	0.355624	9.34907	8.84e-21	4.35e-19	NA
XR_001326921.1	NA	NA	NA	NA	NA	NA	23.196	3.32475	0.355624	9.34907	8.84e-21	4.35e-19	NA
XR_001326956.1	NA	NA	NA	NA	NA	NA	23.196	3.32475	0.355624	9.34907	8.84e-21	4.35e-19	NA
XR_001326999.1	NA	NA	NA	NA	NA	NA	23.196	3.32475	0.355624	9.34907	8.84e-21	4.35e-19	NA
106561234	NC_027309.1	87314746	87462246	+	XM_014124954.1	XP_013980430.1	29.0036	-2.32729	0.248975	-9.34748	8.98e-21	4.42e-19	PREDICTED: C-Jun-amino-terminal kinase-interacting protein 2-like isoform X3
106602820	NC_027303.1	24987129	25025283	+	XM_014195713.1	XP_014051189.1	2947.67	-1.00639	0.107668	-9.34719	9e-21	4.42e-19	PREDICTED: very long-chain specific acyl-CoA dehydrogenase, mitochondrial isoform X2
106588797	NC_027326.1	24216850	24271159	-	XM_014178231.1	XP_014033706.1	70.447	-1.48042	0.15842	-9.34488	9.2e-21	4.51e-19	PREDICTED: rap guanine nucleotide exchange factor 5-like isoform X2
106598941	NC_027302.1	12661812	12672273	-	XM_014189968.1	XP_014045443.1	89.1335	1.37743	0.147426	9.3432	9.35e-21	4.58e-19	PREDICTED: ATP-dependent DNA helicase PIF1
106569705	NC_027313.1	44657519	44674588	-	XM_014141273.1	XP_013996749.1	1094.52	-1.74289	0.186582	-9.34114	9.53e-21	4.67e-19	PREDICTED: non-specific lipid-transfer protein isoform X2
106596614	NW_012361085.1	9	1484	+	XM_014187888.1	XP_014043363.1	104.065	1.18312	0.12667	9.34015	9.62e-21	4.71e-19	PREDICTED: toll-like receptor 13, partial
106573458	NC_027315.1	25399574	25401591	-	XM_014148522.1	XP_014003997.1	159.47	1.3823	0.148011	9.33916	9.71e-21	4.74e-19	PREDICTED: uncharacterized protein LOC106573458
106571112	NC_027314.1	20073945	20189485	-	XM_014143792.1	XP_013999269.1	680.19	-1.53897	0.164799	-9.33847	9.77e-21	4.77e-19	PREDICTED: serine/threonine-protein kinase MRCK beta-like isoform X3
106611602	NC_027308.1	55995508	56003710	+	XM_014211991.1	XP_014067466.1	551.237	-4.23671	0.453698	-9.33817	9.8e-21	4.78e-19	PREDICTED: alcohol dehydrogenase class-3-like
106562705	NC_027310.1	40046281	40054533	+	XM_014127691.1	XP_013983166.1	98.5029	-1.06549	0.114109	-9.33747	9.87e-21	4.8e-19	PREDICTED: stAR-related lipid transfer protein 5-like
106609281	NC_027306.1	39379924	39389498	-	XM_014207911.1	XP_014063385.1	547.611	1.12631	0.120645	9.33572	1e-20	4.88e-19	PREDICTED: protein MCM10 homolog isoform X1
106573745	NC_027315.1	30357430	30364568	-	XM_014149077.1	XP_014004552.1	126.01	-1.51076	0.161828	-9.33558	1e-20	4.88e-19	PREDICTED: translin-associated factor X-interacting protein 1
106560444	NC_027309.1	40333367	40345008	+	XM_014123358.1	XP_013978831.1	83.5845	-1.81349	0.194263	-9.33522	1.01e-20	4.89e-19	PREDICTED: G-protein-signaling modulator 2 isoform X4
XR_001326716.1	NA	NA	NA	NA	NA	NA	532.915	4.20302	0.450251	9.33485	1.01e-20	4.91e-19	NA
106580236	NC_027301.1	21306377	21316145	+	XM_014161061.1	XP_014016536.1	54.2456	-1.52375	0.163273	-9.33254	1.03e-20	5.01e-19	PREDICTED: tetratricopeptide repeat protein 24-like
106604248	NC_027304.1	9770804	9776526	+	XM_014198714.1	XP_014054189.1	28.5827	-2.06895	0.221718	-9.33141	1.04e-20	5.05e-19	PREDICTED: sterol-4-alpha-carboxylate 3-dehydrogenase, decarboxylating-like
106567116	NC_027312.1	36904563	36945201	-	XM_014136030.1	XP_013991505.1	201.717	-1.93641	0.207676	-9.32419	1.12e-20	5.4e-19	PREDICTED: probable phospholipid-transporting ATPase IIA
106587651	NC_027325.1	32865537	32876011	+	XM_014176229.1	XP_014031704.1	3171	1.252	0.13428	9.32382	1.12e-20	5.41e-19	PREDICTED: transaldolase-like
106599720	NC_027302.1	28723970	28781734	+	XM_014191019.1	XP_014046494.1	181.8	-1.79378	0.19239	-9.32364	1.12e-20	5.41e-19	PREDICTED: tensin-3-like
106560248	NC_027309.1	30060943	30079803	+	XM_014122912.1	XP_013978385.1	38.7103	-1.90113	0.20391	-9.32334	1.13e-20	5.43e-19	PREDICTED: cytoplasmic polyadenylation element-binding protein 2-like isoform X2
106586549	NC_027301.1	51289729	51294813	-	XM_014173986.1	XP_014029461.1	266.025	1.03163	0.110669	9.32184	1.14e-20	5.5e-19	PREDICTED: centromere protein K-like
100196496	NC_027310.1	2957391	2996864	+	XM_014126167.1	XP_013981642.1	254.124	-1.57189	0.16864	-9.32097	1.15e-20	5.54e-19	PREDICTED: molybdenum cofactor biosynthesis protein 1 isoform X1
106584026	NC_027322.1	8409821	8518935	-	XM_014168813.1	XP_014024275.1	80.1901	-1.59037	0.17068	-9.31787	1.19e-20	5.69e-19	PREDICTED: dedicator of cytokinesis protein 7 isoform X2
106574721	NC_027315.1	76694621	76697163	-	XM_014150736.1	XP_014006211.1	865.762	-1.50309	0.161355	-9.31543	1.21e-20	5.81e-19	PREDICTED: calcipressin-1-like
100380718	NC_027318.1	52454993	52479152	-	XM_014158994.1	XP_014014469.1	4681.22	1.14693	0.123129	9.31484	1.22e-20	5.84e-19	PREDICTED: DNA topoisomerase 2-alpha isoform X2
106577060	NC_027317.1	21508601	21517703	+	XM_014154771.1	XP_014010246.1	254.05	-1.69083	0.181559	-9.31285	1.24e-20	5.95e-19	PREDICTED: prolyl 4-hydroxylase subunit alpha-1-like
100194939	NC_027303.1	48307921	48309749	-	XM_014197051.1	NP_001133440.1	472.103	-1.50648	0.161769	-9.31252	1.25e-20	5.96e-19	Serpin H1 precursor
106582467	NC_027320.1	50736477	50736892	+	XM_014165615.1	XP_014021092.1	1579.08	-1.80982	0.19435	-9.31218	1.25e-20	5.97e-19	PREDICTED: cytochrome c
106569070	NC_027313.1	21528125	21544875	-	XM_014140028.1	XP_013995503.1	235.433	1.28005	0.137485	9.31051	1.27e-20	6.06e-19	PREDICTED: centromere protein L-like
106605612	NC_027304.1	66847517	66849247	-	XM_014201447.1	XP_014056922.1	246.251	1.14778	0.123277	9.31053	1.27e-20	6.06e-19	PREDICTED: C3a anaphylatoxin chemotactic receptor-like
106603038	NC_027303.1	34531496	34539059	+	XM_014196162.1	XP_014051637.1	460.246	1.23109	0.132231	9.3101	1.28e-20	6.07e-19	PREDICTED: kinesin-like protein KIF20A isoform X1
106567242	NC_027312.1	41369392	41374079	+	XM_014136301.1	XP_013991776.1	181.848	-1.18267	0.127119	-9.30363	1.36e-20	6.45e-19	PREDICTED: WD repeat-containing protein 13-like
106604342	NC_027300.1	47336530	47365410	+	XM_014198881.1	XP_014054362.1	503.505	-1.81773	0.195398	-9.30273	1.37e-20	6.5e-19	PREDICTED: suppressor of fused homolog isoform X2
100286487	NW_012349174.1	9480	16553	+	NM_001146426.1	NP_001139898.1	17471.9	1.47976	0.15908	9.30197	1.38e-20	6.53e-19	Transaldolase
106576999	NC_027317.1	17391484	17404985	-	XM_014154628.1	XP_014010103.1	23.8238	3.14847	0.338497	9.30131	1.39e-20	6.57e-19	PREDICTED: filensin
106579570	NC_027301.1	19081672	19294681	+	XM_014159613.1	XP_014015083.1	35.5636	-3.25567	0.350082	-9.29972	1.41e-20	6.66e-19	PREDICTED: regulating synaptic membrane exocytosis protein 2-like isoform X1
106609295	NC_027306.1	39194814	39206580	-	XM_014207951.1	XP_014063426.1	617.026	1.23953	0.133471	9.2869	1.59e-20	7.5e-19	PREDICTED: condensin-2 complex subunit H2-like isoform X2
106604067	NC_027303.1	82302123	82320259	+	XM_014198425.1	XP_014053900.1	353.005	-1.11864	0.120517	-9.28203	1.66e-20	7.84e-19	PREDICTED: dihydrolipoyllysine-residue acetyltransferase component of pyruvate dehydrogenase complex, mitochondrial
100195790	NC_027305.1	24591997	24599913	-	XM_014203303.1	XP_014058778.1	21326.7	1.30628	0.140749	9.28092	1.68e-20	7.91e-19	PREDICTED: coronin-1A isoform X1
100136428	NC_027303.1	43582449	43626073	-	XM_014196828.1	XP_014052303.1	95.5316	-2.53407	0.273092	-9.27917	1.71e-20	8.03e-19	PREDICTED: androgen receptor isoform X2
106606511	NC_027305.1	12225337	12235700	-	XM_014202770.1	XP_014058245.1	48.5693	-2.61852	0.282308	-9.27543	1.77e-20	8.31e-19	PREDICTED: protein FAM195A-like
106588596	NC_027326.1	16512294	16528059	-	XM_014177753.1	XP_014033226.1	97.703	-2.26966	0.244708	-9.27497	1.78e-20	8.34e-19	PREDICTED: CMP-N-acetylneuraminate-beta-galactosamide-alpha-2,3-sialyltransferase 1-like
106604733	NC_027304.1	32933302	32939987	-	XM_014199699.1	XP_014055174.1	31.1923	-4.701	0.506923	-9.2736	1.8e-20	8.44e-19	PREDICTED: PCTP-like protein
106572550	NC_027314.1	85502326	85506061	-	XM_014146827.1	XP_014002302.1	1805.87	-1.1662	0.12576	-9.27322	1.81e-20	8.46e-19	PREDICTED: serine/threonine-protein kinase PINK1, mitochondrial
106609026	NC_027306.1	25648602	25652232	+	XM_014207359.1	XP_014062834.1	70.4709	1.08421	0.116942	9.27132	1.84e-20	8.61e-19	PREDICTED: uncharacterized protein LOC106609026
106612671	NC_027308.1	102718136	102741313	+	XM_014214072.1	XP_014069546.1	103.21	-1.73624	0.187279	-9.27087	1.85e-20	8.63e-19	PREDICTED: ubiquitin carboxyl-terminal hydrolase 2-like isoform X1
101448052	NC_027300.1	149771940	149780676	+	XM_014143380.1	NP_001266058.1	19.474	-3.31895	0.358035	-9.26989	1.86e-20	8.71e-19	probable ATP-dependent RNA helicase DDX4
XR_001330130.1	NA	NA	NA	NA	NA	NA	21.1052	-2.14385	0.231274	-9.26975	1.87e-20	8.71e-19	NA
XR_001323517.1	NA	NA	NA	NA	NA	NA	90.0295	-1.81979	0.196323	-9.26936	1.87e-20	8.73e-19	NA
106565068	NC_027311.1	35460846	35551737	+	XM_014131693.1	XP_013987166.1	90.6912	-1.21477	0.131103	-9.26578	1.94e-20	9.02e-19	PREDICTED: protein TMEPAI isoform X1
100194940	NC_027305.1	58790896	58794389	-	NM_001139969.1	NP_001133441.1	858.261	1.18722	0.128158	9.26378	1.97e-20	9.18e-19	N-acetyltransferase ESCO1
106565686	NC_027300.1	125318712	125333487	+	XM_014133059.1	XP_013988534.1	520.781	1.13702	0.122744	9.26341	1.98e-20	9.2e-19	PREDICTED: protein FAM78A isoform X1
106581821	NC_027301.1	24836185	24857323	-	XM_014164203.1	XP_014019686.1	41.0918	-1.87122	0.202004	-9.2633	1.98e-20	9.21e-19	PREDICTED: myotubularin-related protein 11-like isoform X2
106576087	NC_027316.1	37647426	37673493	+	XM_014152973.1	XP_014008448.1	626.56	-1.14418	0.123524	-9.26283	1.99e-20	9.24e-19	PREDICTED: ataxin-7-like protein 1 isoform X1
106612490	NC_027308.1	99443129	99449598	+	XM_014213674.1	XP_014069149.1	68.8561	-2.26132	0.244157	-9.26175	2.01e-20	9.32e-19	PREDICTED: protein fosB isoform X3
106585891	NC_027323.1	41064027	41095113	-	XM_014172614.1	XP_014028089.1	38.6309	-2.02875	0.219105	-9.25928	2.06e-20	9.53e-19	PREDICTED: iporin-like isoform X1
106565331	NC_027311.1	49028682	49075608	+	XM_014132319.1	XP_013987795.1	38.1505	-2.20872	0.238545	-9.25916	2.06e-20	9.54e-19	PREDICTED: uncharacterized protein C3orf67 homolog isoform X2
100194543	NC_027303.1	79508392	79517771	-	NM_001139629.1	XP_014053798.1	1671.56	1.04235	0.112624	9.25514	2.14e-20	9.89e-19	PREDICTED: high mobility group protein B1 isoform X1
106571411	NC_027314.1	34337496	34338215	-	XM_014144469.1	XP_013999944.1	352.104	-1.04868	0.11331	-9.25499	2.14e-20	9.9e-19	PREDICTED: cbp/p300-interacting transactivator 2-like
106590083	NC_027328.1	8474704	8489445	-	XM_014180631.1	XP_014036105.1	1849.03	-1.4914	0.161159	-9.25418	2.16e-20	9.96e-19	PREDICTED: enoyl-CoA delta isomerase 2, mitochondrial-like isoform X1
106612569	NC_027308.1	106919502	106932683	+	XM_014213845.1	XP_014069320.1	173.351	-2.51238	0.271501	-9.25368	2.17e-20	1e-18	PREDICTED: thiamine transporter 2-like
106571119	NC_027314.1	21868772	21888375	-	XM_014143804.1	XP_013999278.1	127.069	1.88027	0.203246	9.25118	2.22e-20	1.02e-18	PREDICTED: tumor necrosis factor alpha-induced protein 2-like isoform X2
100196403	NC_027309.1	20335630	20339636	-	NM_001141432.2	NP_001134904.2	5555.53	-2.30285	0.248959	-9.24994	2.25e-20	1.03e-18	ornithine decarboxylase antizyme 1
100194586	NC_027320.1	43356742	43360231	+	XM_014165255.1	XP_014020730.1	2138.11	-1.88032	0.203345	-9.24692	2.31e-20	1.06e-18	PREDICTED: heat shock protein 10 isoform X1
100195484	NC_027303.1	46247548	46253641	+	NM_001140513.1	NP_001133985.1	3346.49	1.43135	0.154795	9.24672	2.31e-20	1.06e-18	Ribonucleoside-diphosphate reductase large subunit
106569084	NC_027313.1	22764352	22783365	-	XM_014140072.1	XP_013995548.1	183.045	1.11682	0.12078	9.24678	2.31e-20	1.06e-18	PREDICTED: kinesin-like protein KIF2C isoform X2
106589936	NC_027327.1	34967120	34969715	-	XM_014180386.1	XP_014035861.1	907.081	-1.76854	0.191295	-9.24508	2.35e-20	1.08e-18	PREDICTED: CDGSH iron-sulfur domain-containing protein 1-like isoform X1
106575112	NC_027316.1	3675566	3680230	+	XM_014151316.1	XP_014006791.1	663.346	-1.48042	0.160203	-9.24094	2.44e-20	1.12e-18	PREDICTED: ATP synthase-coupling factor 6, mitochondrial-like
100195079	NC_027320.1	30569908	30582516	+	NM_001140108.1	NP_001133580.1	1340.05	1.1646	0.126044	9.23962	2.47e-20	1.13e-18	Kelch-like protein 13
100195345	NC_027319.1	17064774	17085870	+	XM_014160048.1	XP_014015523.1	525.295	1.35466	0.146707	9.23375	2.61e-20	1.19e-18	PREDICTED: prostaglandin G/H synthase 1 isoform X1
106563621	NC_027310.1	79010921	79016212	-	XM_014129361.1	XP_013984835.1	682.98	1.23449	0.133735	9.2308	2.69e-20	1.22e-18	PREDICTED: kinesin-like protein KIF20A
100195737	NC_027309.1	87467441	87489212	-	XM_014124952.1	XP_013980427.1	125.49	-1.00446	0.108832	-9.22947	2.72e-20	1.24e-18	PREDICTED: arylsulfatase A
106565419	NC_027311.1	52722006	52732820	+	XM_014132531.1	XP_013988004.1	33.4106	-1.89083	0.2049	-9.2281	2.75e-20	1.25e-18	PREDICTED: uncharacterized protein C1orf106 homolog isoform X1
106601313	NC_027302.1	68191191	68202822	-	XM_014193421.1	XP_014048896.1	98.5957	-3.47497	0.376598	-9.22728	2.78e-20	1.26e-18	PREDICTED: ral guanine nucleotide dissociation stimulator-like 1
106610016	NC_027307.1	6652469	6659680	-	XM_014209115.1	XP_014064590.1	584.916	1.04957	0.113762	9.22605	2.81e-20	1.27e-18	PREDICTED: TNFAIP3-interacting protein 2-like
106584497	NC_027322.1	35238298	35249908	-	XM_014169872.1	XP_014025347.1	109.229	1.09706	0.118919	9.22525	2.83e-20	1.28e-18	PREDICTED: transcription intermediary factor 1-alpha-like isoform X2
106609897	NC_027307.1	743789	761982	+	XM_014208942.1	XP_014064417.1	49.125	-1.5071	0.16338	-9.2245	2.85e-20	1.29e-18	PREDICTED: V-type proton ATPase 116 kDa subunit a isoform 3-like
100195587	NC_027326.1	7538921	7543668	-	NM_001140616.1	NP_001134088.1	955.755	1.14125	0.123751	9.22215	2.91e-20	1.32e-18	Borealin
106561786	NC_027309.1	112755996	112765904	+	XM_014126029.1	XP_013981504.1	47.6255	-2.43875	0.264453	-9.22187	2.92e-20	1.32e-18	PREDICTED: guanine nucleotide-binding protein subunit beta-5
106584289	NC_027322.1	23686513	23699273	-	XM_014169362.1	XP_014024837.1	169.398	-1.2687	0.137612	-9.21944	2.99e-20	1.35e-18	PREDICTED: E3 ubiquitin-protein ligase RNF170-like
106568507	NC_027312.1	100684359	100747954	+	XM_014138925.1	XP_013994402.1	123.789	-1.50127	0.162853	-9.21851	3.01e-20	1.35e-18	PREDICTED: AF4/FMR2 family member 1-like isoform X3
106576819	NC_027317.1	6373458	6374882	-	XM_014154259.1	XP_014009734.1	187.834	1.07938	0.117087	9.21862	3.01e-20	1.35e-18	PREDICTED: tripartite motif-containing protein 35-like
106577850	NC_027317.1	59381681	59396045	-	XM_014156243.1	XP_014011718.1	526.652	1.34921	0.146359	9.21849	3.01e-20	1.35e-18	PREDICTED: SLAM family member 8-like
106601042	NC_027302.1	61011825	61012468	+	XM_014192915.1	XP_014048390.1	30.5685	-3.632	0.394013	-9.21796	3.03e-20	1.36e-18	PREDICTED: cytolysin RTX-A-like
106609279	NC_027306.1	39414562	39470253	-	XM_014207908.1	XP_014063383.1	34.1732	-1.38714	0.150487	-9.21766	3.04e-20	1.36e-18	PREDICTED: calcium/calmodulin-dependent protein kinase type 1D-like
106574458	NC_027301.1	5574818	5610612	-	XM_014150357.1	XP_014005832.1	20.3992	-1.98845	0.21577	-9.21561	3.1e-20	1.38e-18	PREDICTED: nuclear receptor subfamily 4 group A member 3-like
106579962	NC_027319.1	18740408	18743103	-	XM_014160421.1	XP_014015896.1	212.936	1.13793	0.123478	9.21566	3.09e-20	1.38e-18	PREDICTED: adenosine receptor A2a
100194613	NC_027307.1	11741204	11742225	+	NM_001139698.1	NP_001133170.1	16495.3	1.21469	0.131864	9.21171	3.21e-20	1.43e-18	high-mobility group box 2
106601793	NC_027302.1	81573143	81579929	-	XM_014194160.1	XP_014049634.1	131.545	-1.06944	0.116162	-9.20642	3.37e-20	1.5e-18	PREDICTED: protein Njmu-R1-like isoform X1
106577132	NC_027317.1	22682746	22684154	+	XM_014154889.1	XP_014010364.1	83.8443	-2.22855	0.242076	-9.20599	3.39e-20	1.51e-18	PREDICTED: protein phosphatase 1 regulatory subunit 3C-B-like
106582992	NC_027321.1	22233449	22245666	-	XM_014166678.1	XP_014022153.1	865.17	-1.40813	0.153001	-9.20342	3.47e-20	1.54e-18	PREDICTED: endothelin-converting enzyme 1-like
106567838	NC_027312.1	79392545	79399357	+	XM_014137624.1	XP_013993096.1	71.7276	-1.4187	0.154207	-9.2	3.58e-20	1.59e-18	PREDICTED: rho GTPase-activating protein 35-like isoform X1
106599708	NC_027302.1	28540215	28551686	-	XM_014191009.1	XP_014046483.1	149.195	-1.77916	0.193392	-9.19976	3.59e-20	1.59e-18	PREDICTED: desmocollin-2-like isoform X1
106602979	NC_027303.1	33681601	33698388	-	XM_014196069.1	XP_014051543.1	91.4065	-1.47034	0.159885	-9.19628	3.71e-20	1.64e-18	PREDICTED: phosphofurin acidic cluster sorting protein 1-like isoform X1
106588754	NC_027326.1	23549466	23554032	-	XM_014178095.1	XP_014033570.1	192.951	-1.33145	0.144797	-9.19527	3.74e-20	1.66e-18	PREDICTED: cartilage-associated protein-like
106561953	NC_027310.1	9703989	9725254	-	XM_014126428.1	XP_013981903.1	36.0757	-2.06092	0.224205	-9.1921	3.85e-20	1.7e-18	PREDICTED: cyclic AMP-responsive element-binding protein 3-like protein 1
106581348	NC_027319.1	70420517	70422130	+	XM_014163350.1	XP_014018824.1	758.305	-2.08479	0.22682	-9.19141	3.88e-20	1.71e-18	PREDICTED: inward rectifier potassium channel 13-like isoform X1
100380782	NC_027311.1	24392141	24413604	-	XM_014131412.1	XP_013986886.1	1858.48	-1.8308	0.199207	-9.19047	3.91e-20	1.73e-18	PREDICTED: peroxisomal acyl-coenzyme A oxidase 1 isoform X1
106565453	NC_027311.1	53879230	53898492	-	XM_014132607.1	XP_013988080.1	255.753	-1.886	0.205233	-9.18958	3.94e-20	1.74e-18	PREDICTED: LIM domain and actin-binding protein 1-like isoform X1
106601896	NC_027302.1	85336251	85339930	+	XM_014194326.1	XP_014049801.1	26.3592	-4.71906	0.513593	-9.18833	3.99e-20	1.76e-18	PREDICTED: palmitoleoyl-protein carboxylesterase notum1a-like
106587381	NC_027325.1	22990935	23011857	+	XM_014175733.1	XP_014031207.1	149.085	-1.01049	0.110006	-9.18577	4.09e-20	1.8e-18	PREDICTED: differentially expressed in FDCP 8-like isoform X1
106561604	NC_027309.1	105305010	105310448	+	XM_014125721.1	XP_013981196.1	1155.19	1.23274	0.134222	9.18437	4.14e-20	1.82e-18	PREDICTED: aurora kinase B-like
106582247	NC_027320.1	35460114	35477468	+	XM_014165125.1	XP_014020600.1	116.163	-2.64111	0.287575	-9.18407	4.15e-20	1.82e-18	PREDICTED: serine/threonine-protein kinase Nek5 isoform X1
106605271	NC_027304.1	55394138	55452768	-	XM_014200729.1	XP_014056204.1	190.67	1.35852	0.14792	9.18412	4.15e-20	1.82e-18	PREDICTED: inactive phospholipase C-like protein 2
106575789	NC_027316.1	25235054	25239215	+	XM_014152474.1	XP_014007949.1	86.4921	-2.18695	0.238202	-9.18104	4.27e-20	1.87e-18	PREDICTED: mitochondrial pyruvate carrier 2-like
106581644	NC_027320.1	4653853	4691144	+	XM_014163805.1	XP_014019280.1	35.7696	-1.20833	0.131623	-9.18029	4.3e-20	1.88e-18	PREDICTED: regulator of nonsense transcripts 3A-like isoform X6
106570862	NC_027300.1	146665034	146695607	+	XM_014143433.1	XP_013998908.1	743.078	-1.01936	0.11107	-9.17764	4.41e-20	1.93e-18	PREDICTED: carnitine O-acetyltransferase-like
106604520	NC_027304.1	25800530	25806268	-	XM_014199197.1	XP_014054672.1	179.441	1.14343	0.124624	9.17507	4.51e-20	1.97e-18	PREDICTED: endonuclease 8-like 3
106596936	NW_012362673.1	739	1167	+	XM_014188181.1	XP_014043656.1	39.9982	3.41403	0.372233	9.17174	4.65e-20	2.03e-18	PREDICTED: CD209 antigen-like protein C
106613163	NC_027308.1	127115417	127117059	+	XM_014215152.1	XP_014070627.1	118.959	-2.89617	0.31583	-9.17004	4.73e-20	2.06e-18	PREDICTED: inward rectifier potassium channel 13-like
106575536	NC_027316.1	18021341	18024834	+	XM_014152093.1	XP_014007568.1	771.108	-3.82666	0.417409	-9.16765	4.83e-20	2.11e-18	PREDICTED: tubulin alpha-1A chain-like
XR_001329993.1	NA	NA	NA	NA	NA	NA	413.453	-1.28215	0.13986	-9.16743	4.84e-20	2.11e-18	NA
106610865	NC_027308.1	19318082	19328037	+	XM_014210509.1	XP_014065984.1	518.926	-3.20664	0.349828	-9.16635	4.89e-20	2.13e-18	PREDICTED: kunitz-type protease inhibitor 1-like
106570126	NC_027300.1	144924483	144927074	-	XM_014142170.1	XP_013997636.1	205.251	-1.30116	0.141996	-9.16339	5.03e-20	2.19e-18	PREDICTED: dolichol kinase isoform X1
106567028	NC_027312.1	34109841	34150256	+	XM_014135831.1	XP_013991303.1	37.5156	-1.68504	0.1839	-9.16282	5.06e-20	2.2e-18	PREDICTED: neural cell adhesion molecule L1-like isoform X1
106561666	NC_027309.1	108123281	108131869	+	XM_014125834.1	XP_013981309.1	639.238	1.19872	0.130832	9.16228	5.08e-20	2.2e-18	PREDICTED: neuroepithelial cell-transforming gene 1 protein-like
100196650	NC_027310.1	70611617	70623844	-	NM_001141679.1	NP_001135151.1	1321.41	-1.40165	0.152983	-9.16214	5.09e-20	2.2e-18	BCL2/adenovirus E1B interacting protein 3-like
106581788	NC_027320.1	15909250	15913503	+	XM_014164090.1	XP_014019565.1	303.294	-3.23429	0.353105	-9.15957	5.21e-20	2.26e-18	PREDICTED: nostrin
106560519	NC_027309.1	44206910	44241897	-	XM_014123491.1	XP_013978967.1	44.5688	1.41483	0.154489	9.15817	5.28e-20	2.28e-18	PREDICTED: AP-1 complex subunit mu-1-like isoform X2
106574724	NC_027315.1	76627343	76644939	-	XM_014150739.1	XP_014006214.1	9672.41	-2.29278	0.250353	-9.15818	5.28e-20	2.28e-18	PREDICTED: sodium/potassium-transporting ATPase subunit alpha-1
106591806	NW_012347252.1	30183	30425	+	XM_014183068.1	XP_014038543.1	97.4371	-1.81024	0.197736	-9.1548	5.45e-20	2.35e-18	PREDICTED: Krueppel-like factor 13
100196583	NC_027319.1	3175730	3179619	+	NM_001141612.1	NP_001135084.1	651.01	-1.76006	0.192305	-9.15244	5.57e-20	2.4e-18	phosphatidylethanolamine binding protein
106612023	NC_027308.1	75101297	75143569	-	XM_014212798.1	XP_014068279.1	260.484	-1.14084	0.124657	-9.1519	5.59e-20	2.41e-18	PREDICTED: sorbin and SH3 domain-containing protein 2 isoform X5
100195046	NC_027308.1	108054179	108056480	-	XM_014213704.1	XP_014069180.1	536.051	1.52153	0.166263	9.15133	5.62e-20	2.42e-18	PREDICTED: POU domain class 2-associating factor 1 isoform X2
106566397	NC_027312.1	6043686	6051780	-	XM_014134374.1	XP_013989849.1	752.97	-1.92369	0.210255	-9.14935	5.73e-20	2.46e-18	PREDICTED: ragulator complex protein LAMTOR5-like isoform X2
106571597	NC_027314.1	46328006	46340474	+	XM_014144848.1	XP_014000323.1	104.386	-2.23956	0.244849	-9.1467	5.87e-20	2.51e-18	PREDICTED: consortin-like
106602746	NC_027303.1	22773912	22801768	-	XM_014195582.1	XP_014051057.1	325.067	1.40653	0.153817	9.14419	6.01e-20	2.57e-18	PREDICTED: meiotic nuclear division protein 1 homolog
106603456	NC_027303.1	54845553	54884205	-	XM_014197166.1	XP_014052641.1	806.794	-1.21875	0.133309	-9.14229	6.11e-20	2.61e-18	PREDICTED: 3-methyl-2-oxobutanoate dehydrogenase
106566827	NC_027312.1	26681246	26685550	-	XM_014135277.1	XP_013990752.1	458.892	1.10772	0.121247	9.13608	6.48e-20	2.77e-18	PREDICTED: histone-lysine N-methyltransferase SUV39H1-like
106612893	NC_027308.1	109871742	109933170	-	XM_014214523.1	XP_014070007.1	188.248	-2.17808	0.238479	-9.13322	6.65e-20	2.84e-18	PREDICTED: stAR-related lipid transfer protein 13 isoform X8
106596153	NW_012358620.1	1345	2103	-	XM_014187472.1	XP_014042947.1	160.906	1.45958	0.159819	9.13268	6.68e-20	2.85e-18	PREDICTED: CASP8 and FADD-like apoptosis regulator
100196351	NC_027311.1	26236471	26237121	-	NM_001141380.2	NP_001134852.1	208.79	-1.20757	0.132238	-9.13178	6.74e-20	2.87e-18	TsetseEP
106603455	NC_027303.1	54886168	54897182	-	XM_014197165.1	XP_014052640.1	209.685	1.08925	0.119323	9.12858	6.94e-20	2.95e-18	PREDICTED: leucine-rich repeat and WD repeat-containing protein 1
100195736	NC_027312.1	21459955	21461606	+	NM_001140765.1	NP_001134237.1	251.155	-1.20276	0.131771	-9.12766	7e-20	2.97e-18	protein sprouty homolog 4
101448012	NC_027308.1	74663511	74666302	-	XM_014212672.1	XP_014068147.1	1826.75	1.09444	0.119905	9.12758	7e-20	2.97e-18	PREDICTED: histone RNA hairpin-binding protein isoform X1
106570414	NC_027313.1	75851366	75878194	-	XM_014142715.1	XP_013998190.1	139.132	-3.09354	0.338927	-9.12745	7.01e-20	2.98e-18	PREDICTED: alpha-catulin-like
XR_001319190.1	NA	NA	NA	NA	NA	NA	33.7969	-2.23138	0.244499	-9.12633	7.09e-20	3e-18	NA
106580323	NC_027319.1	27321036	27325732	-	XM_014161207.1	XP_014016682.1	104.863	-2.00696	0.219931	-9.1254	7.15e-20	3.03e-18	PREDICTED: tectonic-2
106582447	NC_027320.1	49522099	49556532	+	XM_014165571.1	XP_014021047.1	340.891	-1.55667	0.170602	-9.12458	7.2e-20	3.05e-18	PREDICTED: muscleblind-like protein 2 isoform X7
106574134	NC_027315.1	52912235	52913637	+	XM_014149762.1	XP_014005237.1	313.039	-1.98523	0.217586	-9.12386	7.25e-20	3.07e-18	PREDICTED: uncharacterized protein C2orf72 homolog
106577840	NC_027317.1	58149879	58162538	+	XM_014156204.1	XP_014011679.1	623.48	1.50134	0.164603	9.12094	7.45e-20	3.15e-18	PREDICTED: UPF0687 protein C20orf27 homolog
106575267	NC_027316.1	10059903	10080027	+	XM_014151685.1	XP_014007160.1	76.0176	-2.68883	0.294834	-9.11981	7.53e-20	3.18e-18	PREDICTED: cilia- and flagella-associated protein 221
106605450	NC_027304.1	59271329	59285796	+	XM_014201121.1	XP_014056597.1	403.868	1.09733	0.120363	9.11688	7.73e-20	3.26e-18	PREDICTED: ras GTPase-activating-like protein IQGAP3 isoform X2
XR_001322693.1	NA	NA	NA	NA	NA	NA	356.915	1.38011	0.151448	9.11273	8.03e-20	3.38e-18	NA
106611624	NC_027308.1	58689316	58703864	-	XM_014212025.1	XP_014067500.1	97.1908	-1.78312	0.195735	-9.10988	8.25e-20	3.47e-18	PREDICTED: nucleoside diphosphate-linked moiety X motif 6
106605987	NC_027304.1	73916517	73922356	-	XM_014202029.1	XP_014057504.1	193.201	-1.82108	0.199929	-9.10861	8.34e-20	3.51e-18	PREDICTED: solute carrier family 25 member 40-like
106577993	NC_027317.1	63208734	63212727	+	XM_014156503.1	XP_014011978.1	456.336	1.29122	0.141767	9.10804	8.39e-20	3.52e-18	PREDICTED: uncharacterized protein LOC106577993
106610661	NC_027308.1	7448260	7465407	-	XM_014210106.1	XP_014065581.1	319.379	1.41374	0.15525	9.10622	8.53e-20	3.58e-18	PREDICTED: transcription factor E2F2-like
100196464	NC_027313.1	30231473	30232396	-	NM_001141493.1	NP_001134965.1	1216.63	-1.58158	0.17369	-9.10572	8.57e-20	3.59e-18	CCAAT/enhancer-binding protein delta
106589887	NC_027327.1	31521158	31534434	-	XM_014180301.1	XP_014035776.1	22.6714	-4.08899	0.449065	-9.10557	8.58e-20	3.6e-18	PREDICTED: fatty acid desaturase 6-like
106578835	NC_027318.1	38655894	38660242	+	XM_014158038.1	XP_014013513.1	247.655	-1.27997	0.140665	-9.09937	9.09e-20	3.8e-18	PREDICTED: CDGSH iron-sulfur domain-containing protein 1
106573105	NC_027315.1	6315377	6323733	-	XM_014147808.1	XP_014003283.1	416.835	1.30514	0.14345	9.0982	9.18e-20	3.84e-18	PREDICTED: aurora kinase B-like
106581018	NC_027319.1	54413656	54417514	-	XM_014162676.1	XP_014018150.1	10.7615	-2.75531	0.302915	-9.09597	9.37e-20	3.91e-18	PREDICTED: solute carrier family 35 member F2-like
106566829	NC_027312.1	26578782	26600067	-	XM_014135280.1	XP_013990755.1	173.793	-2.29066	0.251888	-9.09397	9.55e-20	3.98e-18	PREDICTED: semaphorin-3F-like
106607160	NC_027305.1	33660799	33667489	+	XM_014203800.1	XP_014059275.1	394.856	-1.43889	0.158228	-9.0938	9.56e-20	3.98e-18	PREDICTED: aconitate hydratase, mitochondrial-like
106602030	NC_027302.1	90561279	90564362	+	XM_014194479.1	XP_014049954.1	82.9994	1.8449	0.202887	9.09325	9.61e-20	4e-18	PREDICTED: toll-like receptor 13
106578991	NC_027318.1	47372734	47409493	+	XM_014158365.1	XP_014013840.1	404.181	-1.98188	0.217962	-9.09277	9.65e-20	4.02e-18	PREDICTED: serine protease HTRA1B isoform X1
106565842	NC_027311.1	67126835	67164647	-	XM_014133425.1	XP_013988900.1	17.4304	-3.10263	0.341299	-9.09066	9.84e-20	4.09e-18	PREDICTED: A disintegrin and metalloproteinase with thrombospondin motifs 9-like
106566304	NC_027312.1	486323	526504	-	XM_014134210.1	XP_013989685.1	97.7708	-1.60371	0.176425	-9.09003	9.9e-20	4.11e-18	PREDICTED: laminin subunit alpha-5-like, partial
106560844	NC_027309.1	79423863	79483604	-	XM_014124204.1	XP_013979679.1	150.278	1.10946	0.12207	9.08868	1e-19	4.16e-18	PREDICTED: core-binding factor subunit beta-like isoform X1
106573070	NC_027315.1	3816613	3832842	-	XM_014147736.1	XP_014003211.1	44.4591	-1.18211	0.130112	-9.08537	1.03e-19	4.29e-18	PREDICTED: phosphate carrier protein, mitochondrial isoform X1
106578431	NC_027318.1	11558048	11742152	-	XM_014157200.1	XP_014012675.1	22.358	-2.27008	0.249879	-9.08472	1.04e-19	4.31e-18	PREDICTED: neuropilin and tolloid-like protein 1 isoform X2
100217354	NC_027310.1	57908461	57911070	-	NM_001142721.1	NP_001136193.1	92.1759	-1.51089	0.166344	-9.08293	1.06e-19	4.38e-18	proteinase-activated receptor-2a precursor
106599606	NC_027302.1	23431275	23432569	-	XM_014190900.1	XP_014046375.1	87.9634	-1.69422	0.1866	-9.07942	1.09e-19	4.51e-18	PREDICTED: transmembrane protein 53-like
106576056	NC_027316.1	36469859	36470303	-	XM_014152901.1	XP_014008376.1	64.6449	-2.11037	0.232507	-9.07657	1.12e-19	4.63e-18	PREDICTED: small lysine-rich protein 1
106600731	NC_027300.1	29630747	29632679	-	XM_014192321.1	XP_014047804.1	80.2386	-2.28036	0.251324	-9.07338	1.15e-19	4.76e-18	PREDICTED: b(0,+)-type amino acid transporter 1-like isoform X2
106568131	NC_027300.1	135820287	135839116	-	XM_014138192.1	XP_013993641.1	195.95	1.53039	0.168711	9.0711	1.18e-19	4.86e-18	PREDICTED: lipoma HMGIC fusion partner-like 2 protein
106592304	NW_012347980.1	1061	2324	-	XM_014183637.1	XP_014039112.1	34.2866	3.10239	0.342012	9.071	1.18e-19	4.86e-18	PREDICTED: B-cell differentiation antigen CD72-like
106574707	NC_027315.1	76084110	76088790	-	XM_014150719.1	XP_014006194.1	87.4565	-1.54046	0.169831	-9.07051	1.18e-19	4.87e-18	PREDICTED: folate transporter 1-like
106584335	NC_027322.1	27276486	27284829	-	XM_014169510.1	XP_014024985.1	526.857	-1.8284	0.201584	-9.07017	1.19e-19	4.89e-18	PREDICTED: glutamate--cysteine ligase regulatory subunit-like
106606239	NC_027300.1	55452660	55457508	-	XM_014202390.1	XP_014057865.1	178.262	-1.72051	0.189796	-9.06507	1.25e-19	5.11e-18	PREDICTED: uncharacterized protein LOC106606239
106611784	NC_027308.1	61831711	61841861	+	XM_014212365.1	XP_014067840.1	169.027	-1.59272	0.175733	-9.06328	1.27e-19	5.19e-18	PREDICTED: protocadherin-10 isoform X3
106603448	NC_027303.1	55449665	55450687	-	XM_014197146.1	XP_014052623.1	1108.17	-1.82705	0.201596	-9.06293	1.27e-19	5.21e-18	PREDICTED: ATP-sensitive inward rectifier potassium channel 15-like
106611747	NC_027308.1	63472556	63488737	+	XM_014212287.1	XP_014067763.1	280.166	-2.4009	0.265047	-9.0584	1.32e-19	5.42e-18	PREDICTED: ligand of Numb protein X 2-like
106575510	NC_027316.1	17341353	17344465	-	XM_014152038.1	XP_014007513.1	149.313	-1.46959	0.162237	-9.0583	1.33e-19	5.42e-18	PREDICTED: calcium-binding protein 39-like
106578101	NC_027317.1	66695965	66708975	-	XM_014156694.1	XP_014012169.1	407.852	1.10283	0.121759	9.0575	1.33e-19	5.46e-18	PREDICTED: rab9 effector protein with kelch motifs-like
100380806	NC_027322.1	30311343	30314219	-	NM_001173928.1	NP_001167399.1	431.249	-1.88155	0.207746	-9.05699	1.34e-19	5.48e-18	Mannose-6-phosphate receptor-binding protein 1
106586020	NC_027324.1	78532	89427	-	XM_014172802.1	XP_014028277.1	150.914	-1.0992	0.121369	-9.05669	1.34e-19	5.49e-18	PREDICTED: fas apoptotic inhibitory molecule 1-like
106611334	NC_027308.1	40069421	40078989	+	XM_014211460.1	XP_014066935.1	2859.74	-1.11664	0.123327	-9.05423	1.38e-19	5.61e-18	PREDICTED: trifunctional enzyme subunit alpha, mitochondrial-like
106588348	NC_027326.1	11658292	11664984	-	XM_014177237.1	XP_014032714.1	127.004	1.25817	0.138984	9.0526	1.4e-19	5.69e-18	PREDICTED: GA-binding protein subunit beta-2-like isoform X2
106601075	NC_027300.1	33951985	33994608	-	XM_014192988.1	XP_014048472.1	144.387	-1.15549	0.127649	-9.05209	1.4e-19	5.71e-18	PREDICTED: disheveled-associated activator of morphogenesis 1-like isoform X1
106581272	NC_027319.1	66176993	66178997	+	XM_014163230.1	XP_014018705.1	159.842	-1.05241	0.116271	-9.05135	1.41e-19	5.74e-18	PREDICTED: nuclear fragile X mental retardation-interacting protein 2-like isoform X2
100846959	NC_027315.1	64679503	64692975	+	XM_014149913.1	XP_014005385.1	1405.57	1.01839	0.112542	9.04893	1.44e-19	5.87e-18	PREDICTED: CD99 molecule isoform X1
106566600	NC_027300.1	129757390	129762328	+	XM_014134762.1	XP_013990237.1	2730.9	1.60974	0.17794	9.04657	1.48e-19	5.98e-18	PREDICTED: complement component C7-like
106572462	NC_027314.1	82483408	82484175	+	XM_014146672.1	XP_014002147.1	37.3332	-3.06482	0.339012	-9.04043	1.56e-19	6.32e-18	PREDICTED: pancreatic progenitor cell differentiation and proliferation factor-like
106591125	NW_012343464.1	386	3516	+	XM_014182316.1	XP_014037791.1	508.349	-1.32549	0.14663	-9.03967	1.57e-19	6.36e-18	PREDICTED: serine/threonine-protein kinase Sgk1-like, partial
106594501	NW_012352888.1	3129	7838	+	XM_014185872.1	XP_014041347.1	86.0157	1.6393	0.181387	9.03753	1.6e-19	6.48e-18	PREDICTED: proprotein convertase subtilisin/kexin type 6-like
106603542	NC_027303.1	48919184	48924269	+	XM_014197375.1	XP_014052850.1	346.995	1.02394	0.113325	9.03542	1.63e-19	6.6e-18	PREDICTED: 52 kDa repressor of the inhibitor of the protein kinase-like
106592456	NW_012348244.1	8512	9928	-	XM_014183808.1	XP_014039283.1	472.531	-3.82898	0.423857	-9.03367	1.66e-19	6.7e-18	PREDICTED: liver-expressed antimicrobial peptide 2-like
106571374	NC_027314.1	32293275	32294063	-	XM_014144391.1	XP_013999866.1	58.212	-2.68926	0.297864	-9.02849	1.74e-19	7.02e-18	PREDICTED: gap junction Cx32.2 protein-like
100286610	NC_027318.1	62003387	62063316	-	XM_014159283.1	XP_014014760.1	2632.76	1.44398	0.159944	9.02805	1.75e-19	7.04e-18	PREDICTED: eukaryotic translation initiation factor 3 subunit C isoform X5
106579021	NC_027318.1	48968554	49001163	-	XM_014158423.1	XP_014013898.1	152.922	1.31687	0.145888	9.02661	1.77e-19	7.13e-18	PREDICTED: arf-GAP with dual PH domain-containing protein 1-like isoform X2
106579515	NC_027318.1	67627178	67636643	-	XM_014159483.1	XP_014014957.1	82.626	-1.98634	0.220109	-9.02436	1.81e-19	7.27e-18	PREDICTED: protein shisa-2-like
106613131	NC_027308.1	123952985	124001381	+	XM_014215089.1	XP_014070564.1	48.0007	-1.1631	0.12892	-9.0219	1.85e-19	7.43e-18	PREDICTED: 2-phosphoxylose phosphatase 1-like isoform X1
106581661	NC_027320.1	7300452	7302047	-	XM_014163863.1	XP_014019338.1	127.005	1.48302	0.164384	9.02168	1.85e-19	7.44e-18	PREDICTED: C-X-C chemokine receptor type 1-like
106608228	NC_027300.1	7605578	7616741	+	XM_014206096.1	XP_014061571.1	1309.09	-1.275	0.141388	-9.01771	1.92e-19	7.71e-18	PREDICTED: isovaleryl-CoA dehydrogenase, mitochondrial-like
106606723	NC_027305.1	19156652	19157214	+	XM_014203081.1	XP_014058556.1	168.853	-1.12552	0.124852	-9.01486	1.97e-19	7.9e-18	PREDICTED: C-Jun-amino-terminal kinase-interacting protein 4-like
106603022	NC_027300.1	43233212	43642982	-	XM_014196169.1	XP_014051657.1	64.1501	-2.439	0.270624	-9.01252	2.01e-19	8.06e-18	PREDICTED: neurexin 3 isoform X9
106580490	NC_027319.1	33385159	33395896	+	XM_014161615.1	XP_014017089.1	233.523	1.09916	0.121966	9.01208	2.02e-19	8.09e-18	PREDICTED: cell division cycle-associated protein 2-like
106602166	NC_027303.1	3468837	3483986	+	XM_014194638.1	XP_014050113.1	1465.39	1.28359	0.142466	9.00979	2.06e-19	8.25e-18	PREDICTED: CD209 antigen-like
106589508	NC_027301.1	54240948	54247293	-	XM_014179586.1	XP_014035061.1	386.565	1.39771	0.155207	9.00547	2.15e-19	8.57e-18	PREDICTED: choline transporter-like protein 2
106565974	NC_027311.1	75633286	75635232	-	XM_014133698.1	XP_013989174.1	249.391	-2.57132	0.28557	-9.00419	2.17e-19	8.66e-18	PREDICTED: glycerate kinase isoform X2
106587122	NC_027325.1	9897977	9918589	-	XM_014175161.1	XP_014030636.1	11.0745	-2.86457	0.318206	-9.00225	2.21e-19	8.81e-18	PREDICTED: synaptotagmin-13-like isoform X2
106570986	NC_027314.1	10918027	10920704	-	XM_014143603.1	XP_013999078.1	15.8785	-1.93918	0.215486	-8.99911	2.28e-19	9.06e-18	PREDICTED: protein FAM84A
106566858	NC_027312.1	25767378	25769475	-	XM_014135355.1	XP_013990830.1	89.4702	-1.81308	0.201533	-8.99644	2.33e-19	9.28e-18	PREDICTED: transmembrane protein 82-like
106581046	NC_027319.1	56503704	56525967	+	XM_014162722.1	XP_014018199.1	287.093	-1.40139	0.155834	-8.9928	2.41e-19	9.55e-18	PREDICTED: clustered mitochondria protein homolog isoform X2
XR_001330053.1	NA	NA	NA	NA	NA	NA	42.6604	-2.59648	0.288778	-8.99125	2.44e-19	9.68e-18	NA
106568922	NC_027313.1	14178037	14201246	+	XM_014139755.1	XP_013995232.1	150.123	1.07542	0.119629	8.98961	2.48e-19	9.82e-18	PREDICTED: leucine-rich repeat and coiled-coil domain-containing protein 1 isoform X2
100380297	NC_027324.1	7392540	7405638	+	XM_014172938.1	NP_001167053.1	407.99	1.36456	0.151821	8.98796	2.52e-19	9.96e-18	Serine/threonine-protein kinase 17B
106561543	NC_027309.1	102879917	102913438	-	XM_014125616.1	XP_013981091.1	20.6377	-3.09613	0.344485	-8.98772	2.52e-19	9.98e-18	PREDICTED: leucine-rich repeat-containing G-protein coupled receptor 5 isoform X1
106580998	NC_027319.1	55310993	55344484	+	XM_014162638.1	XP_014018113.1	232.845	1.0662	0.118648	8.98625	2.56e-19	1.01e-17	PREDICTED: Fanconi anemia group J protein
106564571	NC_027311.1	15570553	15575551	-	XM_014130714.1	XP_013986189.1	126.497	-2.56295	0.285257	-8.9847	2.59e-19	1.02e-17	PREDICTED: glutaryl-CoA dehydrogenase, mitochondrial-like
106564654	NC_027311.1	20995116	21001092	-	XM_014130836.1	XP_013986311.1	235.106	1.33121	0.148177	8.98387	2.61e-19	1.03e-17	PREDICTED: ATPase family AAA domain-containing protein 5-like isoform X4
106596605	NW_012361017.1	5489	6641	-	XM_014187878.1	XP_014043353.1	78.9227	2.92514	0.325599	8.98385	2.61e-19	1.03e-17	PREDICTED: GRIP domain-containing protein RUD3-like, partial
106585849	NC_027323.1	39783117	39796864	-	XM_014172544.1	XP_014028019.1	845.292	-1.23935	0.138012	-8.98	2.71e-19	1.07e-17	PREDICTED: peroxisomal multifunctional enzyme type 2
XR_001324389.1	NA	NA	NA	NA	NA	NA	413.998	-3.60742	0.401738	-8.97955	2.72e-19	1.07e-17	NA
106612695	NC_027300.1	92118118	92304516	+	XM_014214117.1	XP_014069640.1	711.849	-2.94827	0.328372	-8.97846	2.75e-19	1.08e-17	PREDICTED: dystonin-like isoform X7
100195744	NC_027327.1	6281134	6282383	-	NM_001140773.2	NP_001134245.1	1109.4	2.32652	0.259355	8.97041	2.95e-19	1.16e-17	retinol-binding protein 4 precursor
100380433	NC_027302.1	62031668	62042416	+	XM_014192951.1	XP_014048424.1	258.716	-1.16314	0.129681	-8.96931	2.98e-19	1.17e-17	PREDICTED: transmembrane protein 184A isoform X1
106561367	NC_027309.1	97901120	97905023	-	XM_014125241.1	XP_013980716.1	431.874	-1.08748	0.121251	-8.96882	3e-19	1.17e-17	PREDICTED: NADH dehydrogenase
100196417	NC_027310.1	27043903	27046262	+	XM_014127226.1	XP_013982701.1	163.844	-1.10821	0.12358	-8.96755	3.03e-19	1.19e-17	PREDICTED: transmembrane protein 188 isoform X1
106571448	NC_027314.1	36208636	36216024	+	XM_014144573.1	XP_014000045.1	278.941	-2.42989	0.270977	-8.96716	3.04e-19	1.19e-17	PREDICTED: sodium-dependent multivitamin transporter-like
106578838	NC_027318.1	38734745	38750819	+	XM_014158040.1	XP_014013515.1	428.714	-1.05274	0.117404	-8.96682	3.05e-19	1.19e-17	PREDICTED: WD repeat-containing protein 92 isoform X1
106612904	NC_027308.1	108985892	108994387	-	XM_014214561.1	XP_014070036.1	4627.38	1.40096	0.156348	8.96053	3.23e-19	1.26e-17	PREDICTED: high affinity immunoglobulin gamma Fc receptor I-like
106601961	NC_027302.1	87746770	87762915	+	XM_014194404.1	XP_014049879.1	618.52	1.20845	0.134888	8.95892	3.28e-19	1.28e-17	PREDICTED: LOW QUALITY PROTEIN: cytokine receptor-like factor 3
106613964	NC_027309.1	28609078	28613335	+	XM_014216829.1	XP_014072305.1	25.9604	-1.85406	0.206958	-8.95862	3.29e-19	1.28e-17	PREDICTED: presqualene diphosphate phosphatase-like isoform X2
106612972	NC_027308.1	117510496	117593901	-	XM_014214734.1	XP_014070208.1	77.8602	-2.66837	0.298106	-8.95108	3.52e-19	1.37e-17	PREDICTED: GRAM domain-containing protein 1B-like isoform X7
106581480	NC_027319.1	78591613	78623553	-	XM_014163552.1	XP_014019028.1	164.956	-2.78431	0.311155	-8.94832	3.61e-19	1.4e-17	PREDICTED: neprilysin-like isoform X2
106561819	NC_027309.1	113816801	113840035	-	XM_014126068.1	XP_013981545.1	126.24	-1.43169	0.160027	-8.94655	3.67e-19	1.43e-17	PREDICTED: guanine nucleotide exchange factor for Rab-3A-like isoform X3
106588860	NC_027326.1	28131260	28146869	+	XM_014178348.1	XP_014033825.1	17.1365	-2.41508	0.269974	-8.9456	3.7e-19	1.44e-17	PREDICTED: cyclic AMP-responsive element-binding protein 5-like isoform X2
106570905	NC_027314.1	5318564	5386975	-	XM_014143483.1	XP_013998958.1	183.118	-1.41901	0.158749	-8.93872	3.94e-19	1.53e-17	PREDICTED: ras-GEF domain-containing family member 1B-A-like isoform X1
106601832	NC_027302.1	82900764	82905202	-	XM_014194232.1	XP_014049707.1	223.284	-1.07028	0.119774	-8.93585	4.04e-19	1.56e-17	PREDICTED: serine/threonine-protein kinase LMTK2-like
106608563	NC_027306.1	10198436	10233236	+	XM_014206532.1	XP_014062007.1	393.696	1.12144	0.125564	8.93129	4.21e-19	1.63e-17	PREDICTED: RAS guanyl-releasing protein 2-like
106600723	NC_027302.1	50932127	50935824	+	XM_014192301.1	XP_014047776.1	66.0535	1.60557	0.179773	8.93105	4.22e-19	1.63e-17	PREDICTED: tryptase-like
106579292	NC_027318.1	51185309	51212992	-	XM_014159081.1	XP_014014556.1	1069.11	-1.94767	0.218109	-8.92977	4.27e-19	1.65e-17	PREDICTED: acyl-CoA synthetase family member 2, mitochondrial-like isoform X2
106612450	NC_027308.1	96777903	96802156	+	XM_014213580.1	XP_014069056.1	48.3578	-1.40661	0.157521	-8.92968	4.27e-19	1.65e-17	PREDICTED: protein FAM124B-like isoform X2
100380622	NC_027313.1	33753293	33760340	-	XM_014140669.1	XP_013996145.1	1479.99	1.24744	0.139708	8.92893	4.3e-19	1.66e-17	PREDICTED: HGV2 protein isoform X2
106612466	NC_027308.1	98016800	98038834	+	XM_014213614.1	XP_014069089.1	247.583	-2.07495	0.232486	-8.92504	4.46e-19	1.72e-17	PREDICTED: sperm surface protein Sp17 isoform X1
106581161	NC_027301.1	22914056	22928492	-	XM_014163044.1	XP_014018519.1	38.3009	2.29926	0.257666	8.92342	4.52e-19	1.74e-17	PREDICTED: T-box transcription factor TBX20-like isoform X2
106607865	NC_027305.1	61079985	61088297	+	XM_014205311.1	XP_014060787.1	1133.74	1.05926	0.118725	8.92193	4.58e-19	1.76e-17	PREDICTED: lamin-B receptor-like
106603288	NC_027303.1	41946579	42015840	+	XM_014196749.1	XP_014052224.1	359.908	-1.14893	0.128853	-8.91658	4.81e-19	1.85e-17	PREDICTED: neurofibromin-like isoform X1
XR_001322088.1	NA	NA	NA	NA	NA	NA	512.404	2.69472	0.302232	8.91607	4.83e-19	1.85e-17	NA
106571245	NC_027300.1	148305301	148332075	+	XM_014144058.1	XP_013999533.1	104.807	-1.21319	0.136122	-8.91257	4.99e-19	1.91e-17	PREDICTED: rab-like protein 6 isoform X2
106590872	NC_027300.1	24695541	24714605	-	XM_014182079.1	XP_014037554.1	67.1837	-1.31883	0.147983	-8.91203	5.01e-19	1.92e-17	PREDICTED: intraflagellar transport protein 43 homolog B isoform X1
106587066	NC_027325.1	6227744	6248324	+	XM_014174967.1	XP_014030443.1	241.322	-1.23783	0.138896	-8.91189	5.02e-19	1.92e-17	PREDICTED: src substrate protein p85-like isoform X2
106574465	NC_027315.1	70425164	70430454	+	XM_014150361.1	XP_014005836.1	12.6085	-3.86995	0.434278	-8.91121	5.05e-19	1.93e-17	PREDICTED: growth hormone-regulated TBC protein 1-A-like
106582013	NC_027320.1	24841966	24880331	-	XM_014164647.1	XP_014020122.1	163.347	-1.0842	0.121719	-8.9074	5.22e-19	2e-17	PREDICTED: SPRY domain-containing protein 7-like
106590847	NW_012342171.1	289	1376	+	XM_014182025.1	XP_014037500.1	12.2768	-2.55551	0.287101	-8.90109	5.53e-19	2.11e-17	PREDICTED: calponin-3-like, partial
106602757	NC_027303.1	21226741	21570845	+	XM_014195597.1	XP_014051072.1	13.2248	-2.10008	0.235943	-8.9008	5.54e-19	2.11e-17	PREDICTED: catenin alpha-2 isoform X2
106591477	NC_027301.1	60850688	60860911	-	XM_014182706.1	XP_014038181.1	150.827	-1.70514	0.191599	-8.89953	5.61e-19	2.14e-17	PREDICTED: protein O-GlcNAcase-like, partial
106602187	NC_027303.1	4756246	4759222	-	XM_014194677.1	XP_014050152.1	90.3862	1.08439	0.121853	8.8992	5.63e-19	2.14e-17	PREDICTED: zinc finger protein 2-like
106587436	NC_027325.1	21810762	21815749	+	XM_014175830.1	XP_014031305.1	119.114	-1.64928	0.185345	-8.89844	5.66e-19	2.16e-17	PREDICTED: meiosis-specific nuclear structural protein 1-like
106600745	NC_027302.1	51705323	51705772	+	XM_014192337.1	XP_014047812.1	1096.28	-1.64582	0.184974	-8.89761	5.71e-19	2.17e-17	PREDICTED: nuclear protein 1-like
XR_001325237.1	NA	NA	NA	NA	NA	NA	107.742	-2.08008	0.233806	-8.89659	5.76e-19	2.19e-17	NA
106583206	NC_027321.1	29021532	29039165	+	XM_014167111.1	XP_014022586.1	834.457	-1.0708	0.12037	-8.89597	5.79e-19	2.2e-17	PREDICTED: ras-related protein Rab-7a-like isoform X1
106605052	NC_027304.1	47460499	47468740	-	XM_014200301.1	XP_014055780.1	114.363	1.03015	0.115827	8.89382	5.9e-19	2.24e-17	PREDICTED: dual specificity protein kinase Ttk-like isoform X3
106612015	NC_027308.1	74970601	74981864	+	XM_014212782.1	XP_014068257.1	179.727	-2.1652	0.243483	-8.89263	5.97e-19	2.26e-17	PREDICTED: long-chain-fatty-acid--CoA ligase 1-like
100196235	NC_027300.1	88160971	88162365	-	NM_001141264.1	NP_001134736.1	74.0062	-3.19723	0.359552	-8.89227	5.99e-19	2.27e-17	1-acyl-sn-glycerol-3-phosphate acyltransferase delta
106612884	NC_027308.1	110099103	110101109	-	XM_014214499.1	XP_014069974.1	191.341	-3.29535	0.370585	-8.89229	5.99e-19	2.27e-17	PREDICTED: uncharacterized protein LOC106612884
XR_001328652.1	NA	NA	NA	NA	NA	NA	895.805	-2.08578	0.234662	-8.88846	6.2e-19	2.34e-17	NA
100196141	NC_027302.1	42582031	42592363	-	NM_001141170.1	NP_001134642.1	34.9033	-3.01335	0.339043	-8.88782	6.23e-19	2.35e-17	AP-1 complex subunit sigma-3
106606942	NC_027305.1	26093631	26094891	-	XM_014203437.1	XP_014058912.1	190.599	-1.5621	0.175762	-8.88757	6.25e-19	2.36e-17	PREDICTED: transmembrane protein 220
106595456	NW_012355780.1	38	4944	+	XM_014186830.1	XP_014042305.1	560.709	-1.50621	0.169489	-8.88677	6.29e-19	2.37e-17	PREDICTED: serine/threonine-protein phosphatase 6 regulatory ankyrin repeat subunit A-like, partial
106572926	NC_027314.1	100365711	100373457	-	XM_014147514.1	XP_014002989.1	123.707	-1.78832	0.201242	-8.88642	6.31e-19	2.38e-17	PREDICTED: histone deacetylase 6-like isoform X2
106577375	NC_027301.1	12003994	12007234	+	XM_014155344.1	XP_014010819.1	203.15	1.30998	0.147491	8.88179	6.58e-19	2.48e-17	PREDICTED: B-cell antigen receptor complex-associated protein alpha chain-like isoform X1
100196420	NC_027301.1	10713268	10717583	+	XM_014153254.1	NP_001134921.1	344.267	-1.90378	0.214371	-8.88076	6.64e-19	2.5e-17	CD209 antigen-like protein E
100194533	NC_027308.1	26659801	26676465	-	NM_001139619.1	NP_001133091.1	311.329	-1.29932	0.146311	-8.88051	6.66e-19	2.5e-17	eukaryotic translation initiation factor 4E-1A
106565674	NC_027311.1	59248302	59254429	+	XM_014133039.1	XP_013988513.1	67.8881	-3.25511	0.366559	-8.8802	6.67e-19	2.51e-17	PREDICTED: interferon regulatory factor 6-like isoform X1
106605130	NC_027304.1	51510631	51544575	-	XM_014200475.1	XP_014055950.1	781.461	-1.59208	0.179288	-8.88002	6.68e-19	2.51e-17	PREDICTED: mitogen-activated protein kinase kinase kinase 5-like
106581193	NC_027319.1	58035320	58037475	-	XM_014163092.1	XP_014018566.1	153.356	-2.02767	0.228378	-8.87857	6.77e-19	2.54e-17	PREDICTED: ras-related protein Rab-34-like isoform X1
106591720	NC_027300.1	25023223	25024763	-	XM_014182946.1	XP_014038421.1	591.446	-1.57545	0.177462	-8.87765	6.83e-19	2.56e-17	PREDICTED: iron-sulfur cluster assembly 2 homolog, mitochondrial-like
106599719	NC_027302.1	28673494	28693680	+	XM_014191018.1	XP_014046493.1	163.757	-1.97365	0.222356	-8.87605	6.93e-19	2.59e-17	PREDICTED: desmoplakin-like
106603136	NC_027303.1	37294305	37295696	-	XM_014196418.1	XP_014051893.1	360.603	-1.33234	0.150126	-8.8748	7.01e-19	2.62e-17	PREDICTED: 39S ribosomal protein L49, mitochondrial
106585998	NC_027301.1	41884900	41887158	-	XM_014172767.1	XP_014028259.1	145.918	1.09622	0.123538	8.87351	7.09e-19	2.65e-17	PREDICTED: ewing\'s tumor-associated antigen 1 homolog isoform X2
106604445	NC_027304.1	22645925	22687316	-	XM_014199062.1	XP_014054537.1	1021.08	1.11386	0.125535	8.87289	7.13e-19	2.66e-17	PREDICTED: septin-6-like isoform X2
106570108	NC_027313.1	51996652	52012850	+	XM_014142118.1	XP_013997590.1	264.021	1.32977	0.14988	8.87219	7.17e-19	2.67e-17	PREDICTED: cyclin-dependent kinases regulatory subunit 1
106585851	NC_027323.1	39827118	39827960	+	XM_014172545.1	XP_014028020.1	174	-1.32358	0.149239	-8.8689	7.39e-19	2.75e-17	PREDICTED: sesquipedalian-1-like
106588770	NC_027301.1	51842326	51896290	+	XM_014178177.1	XP_014033660.1	14.5185	-2.74412	0.309425	-8.86845	7.42e-19	2.76e-17	PREDICTED: metal transporter CNNM2 isoform X3
106603143	NC_027303.1	37428762	37445161	+	XM_014196428.1	XP_014051902.1	109.492	-1.06806	0.120435	-8.86836	7.42e-19	2.76e-17	PREDICTED: steroid hormone receptor ERR1-like isoform X2
106606489	NC_027305.1	11504035	11573844	-	XM_014202719.1	XP_014058192.1	42.563	-2.15793	0.243397	-8.86588	7.59e-19	2.82e-17	PREDICTED: adenylate cyclase type 9 isoform X2
100194758	NC_027300.1	19234761	19307740	-	NM_001139787.1	XP_013998366.1	796.663	1.06807	0.120525	8.86184	7.87e-19	2.92e-17	PREDICTED: interactor protein for cytohesin exchange factors 1 isoform X1
106606738	NC_027305.1	19251763	19259466	-	XM_014203101.1	XP_014058576.1	16.4719	-3.13625	0.353905	-8.86185	7.87e-19	2.92e-17	PREDICTED: ankyrin repeat and SAM domain-containing protein 4B-like
106606093	NC_027304.1	76944762	76945216	+	XM_014202213.1	XP_014057688.1	586.708	1.09276	0.123338	8.85992	8.01e-19	2.96e-17	PREDICTED: CKLF-like MARVEL transmembrane domain-containing protein 7
106590475	NC_027328.1	26618978	26655581	-	XM_014181545.1	XP_014037020.1	41.0134	-1.42891	0.161305	-8.85842	8.12e-19	3e-17	PREDICTED: coiled-coil domain-containing protein KIAA1407 homolog
106561556	NC_027309.1	103634839	103649549	-	XM_014125650.1	XP_013981124.1	1556.07	1.02445	0.11567	8.85666	8.24e-19	3.05e-17	PREDICTED: testin-like isoform X1
106604683	NC_027304.1	30796160	30797671	-	XM_014199586.1	XP_014055061.1	805.015	-1.65926	0.187391	-8.85453	8.4e-19	3.1e-17	PREDICTED: uncharacterized protein LOC106604683
106587264	NC_027325.1	15333789	15339643	+	XM_014175503.1	XP_014030978.1	244.399	1.03489	0.116924	8.8509	8.68e-19	3.2e-17	PREDICTED: DNA replication factor Cdt1-like
106578966	NC_027318.1	45785062	45794934	-	XM_014158297.1	XP_014013772.1	392.168	-1.3915	0.157228	-8.85023	8.73e-19	3.22e-17	PREDICTED: pantothenate kinase 3-like isoform X1
106569955	NC_027313.1	59175511	59180035	+	XM_014141737.1	XP_013997212.1	373.843	-1.32223	0.149456	-8.84695	8.99e-19	3.32e-17	PREDICTED: estradiol 17-beta-dehydrogenase 8
106610665	NC_027300.1	8177188	8371672	-	XM_014210302.1	XP_014065708.1	22.8309	-2.28326	0.258118	-8.84577	9.09e-19	3.35e-17	PREDICTED: MAM domain-containing glycosylphosphatidylinositol anchor protein 2-like isoform X2
106580137	NC_027319.1	10883174	10920113	-	XM_014160853.1	XP_014016328.1	40.7939	-2.00246	0.226408	-8.84448	9.2e-19	3.39e-17	PREDICTED: transmembrane protein 161B
106580836	NC_027319.1	49521518	49530347	+	XM_014162312.1	XP_014017787.1	59.7549	-1.46441	0.165587	-8.84376	9.26e-19	3.4e-17	PREDICTED: golgin subfamily A member 6-like protein 22
106588170	NC_027326.1	542626	556188	-	XM_014176889.1	XP_014032367.1	75.1748	-1.34247	0.15183	-8.84193	9.41e-19	3.46e-17	PREDICTED: pre-B-cell leukemia transcription factor-interacting protein 1-like isoform X2
106609935	NC_027307.1	1635254	1652597	-	XM_014208972.1	XP_014064447.1	413.212	-1.43767	0.162618	-8.84079	9.5e-19	3.49e-17	PREDICTED: annexin A2-A-like
106567831	NC_027312.1	79676122	79677293	-	XM_014137600.1	XP_013993075.1	208.046	-1.63528	0.184995	-8.83957	9.61e-19	3.53e-17	PREDICTED: transgelin-2-like isoform X2
106569156	NC_027313.1	28954309	28968939	-	XM_014140195.1	XP_013995668.1	202.741	1.12584	0.127382	8.83831	9.72e-19	3.56e-17	PREDICTED: receptor-interacting serine/threonine-protein kinase 1
106569474	NC_027313.1	35593702	35602160	+	XM_014140855.1	XP_013996330.1	2008.38	1.20093	0.135892	8.83739	9.8e-19	3.59e-17	PREDICTED: zygotic DNA replication licensing factor mcm6-B-like
106569130	NC_027313.1	30161883	30169639	+	XM_014140131.1	XP_013995605.1	638.176	1.00694	0.113993	8.83337	1.02e-18	3.72e-17	PREDICTED: microtubule-associated protein RP/EB family member 2 isoform X2
106566711	NC_027312.1	21463331	21490459	-	XM_014135020.1	XP_013990495.1	154.011	-2.22198	0.251593	-8.83165	1.03e-18	3.77e-17	PREDICTED: glutaminase kidney isoform, mitochondrial-like
106578020	NC_027317.1	63961133	63981948	-	XM_014156556.1	XP_014012031.1	4813	1.04065	0.117843	8.83082	1.04e-18	3.79e-17	PREDICTED: calpain-1 catalytic subunit-like
106560875	NC_027309.1	77459872	77533204	-	XM_014124261.1	XP_013979738.1	104.877	-2.31299	0.261949	-8.82991	1.05e-18	3.82e-17	PREDICTED: PQ-loop repeat-containing protein 1-like isoform X2
100306744	NC_027300.1	52138662	52152742	+	XM_014198433.1	XP_014053908.1	740.067	1.06665	0.120864	8.8252	1.09e-18	3.98e-17	PREDICTED: rho-related GTP-binding protein RhoQ isoform X1
106589770	NC_027327.1	25881904	25897979	-	XM_014180101.1	XP_014035576.1	13.1908	-2.94816	0.334121	-8.82362	1.11e-18	4.03e-17	PREDICTED: slit homolog 1 protein-like isoform X2
106566871	NC_027312.1	25475129	25482349	+	XM_014135379.1	XP_013990854.1	254.025	1.04865	0.118849	8.82338	1.11e-18	4.04e-17	PREDICTED: uncharacterized protein LOC106566871
106578974	NC_027318.1	46127105	46145792	+	XM_014158327.1	XP_014013803.1	197.093	-1.9568	0.221773	-8.82344	1.11e-18	4.04e-17	PREDICTED: TBC1 domain family member 12-like isoform X2
100136402	NC_027317.1	12302051	12343992	+	NM_001123553.1	NP_001117025.1	1156.59	-1.38739	0.157272	-8.82156	1.13e-18	4.1e-17	glutamate dehydrogenase 1, mitochondrial
106572360	NC_027314.1	78656560	78660491	+	XM_014146422.1	XP_014001898.1	166.566	1.3173	0.14933	8.82136	1.13e-18	4.1e-17	PREDICTED: transcription factor E2F1-like isoform X2
106610433	NC_027307.1	21465352	21488198	-	XM_014209801.1	XP_014065276.1	25.7224	-2.25248	0.25535	-8.82113	1.13e-18	4.11e-17	PREDICTED: von Willebrand factor A domain-containing protein 7-like
106587831	NC_027325.1	38316166	38334057	-	XM_014176480.1	XP_014031955.1	107.353	-1.37779	0.156246	-8.81811	1.16e-18	4.21e-17	PREDICTED: Wilms tumor protein homolog isoform X2
106564683	NC_027311.1	19811035	19817786	+	XM_014130924.1	XP_013986399.1	59.8067	-1.08703	0.123284	-8.81729	1.17e-18	4.24e-17	PREDICTED: intraflagellar transport protein 56
106562409	NC_027310.1	29517122	29529016	-	XM_014127275.1	XP_013982751.1	265.887	1.24576	0.141381	8.81138	1.24e-18	4.46e-17	PREDICTED: sorting nexin-1-like isoform X2
106579398	NC_027318.1	61587302	61641027	+	XM_014159246.1	XP_014014721.1	165.54	-2.83385	0.32171	-8.8087	1.27e-18	4.57e-17	PREDICTED: double C2-like domain-containing protein alpha isoform X1
106594019	NW_012351588.1	618	10236	+	XM_014185392.1	XP_014040867.1	365.491	-2.47978	0.281567	-8.80707	1.28e-18	4.63e-17	PREDICTED: multidrug resistance protein 1-like, partial
100136391	NC_027316.1	23416395	23427361	+	XM_014152337.1	XP_014007812.1	1297.4	-2.48179	0.281801	-8.80687	1.29e-18	4.63e-17	PREDICTED: sodium/potassium-transporting ATPase subunit beta-233
106560983	NC_027309.1	73135335	73151130	+	XM_014124487.1	XP_013979962.1	885.604	1.1455	0.130079	8.80618	1.29e-18	4.66e-17	PREDICTED: beta-parvin isoform X2
106607075	NC_027305.1	30680811	30685936	-	XM_014203664.1	XP_014059140.1	667.102	-1.14929	0.130519	-8.80557	1.3e-18	4.68e-17	PREDICTED: glutaryl-CoA dehydrogenase, mitochondrial-like
106577023	NC_027317.1	19126712	19137145	+	XM_014154671.1	XP_014010146.1	24.9263	-1.40223	0.159295	-8.80271	1.34e-18	4.8e-17	PREDICTED: max-interacting protein 1
106571618	NC_027300.1	150242626	150259738	-	XM_014144897.1	XP_014000372.1	45.4834	-1.92664	0.218887	-8.80198	1.34e-18	4.83e-17	PREDICTED: carbonic anhydrase 14-like
106600565	NC_027302.1	44018105	44026343	+	XM_014192022.1	XP_014047497.1	138.89	-1.61494	0.183493	-8.80113	1.35e-18	4.86e-17	PREDICTED: calcium-binding mitochondrial carrier protein SCaMC-1-like
100194994	NC_027314.1	25925523	25932341	+	NM_001140023.1	NP_001133495.1	7177.7	1.17595	0.133637	8.79958	1.37e-18	4.92e-17	Ribonucleoside-diphosphate reductase subunit M2
106579305	NC_027318.1	50985865	50990716	+	XM_014159113.1	XP_014014587.1	343.509	-1.15277	0.131003	-8.79959	1.37e-18	4.92e-17	PREDICTED: male-specific lethal 1-like 1 isoform X1
106611309	NC_027308.1	39898003	39902850	+	XM_014211358.1	XP_014066833.1	408.412	1.20731	0.137223	8.79816	1.39e-18	4.98e-17	PREDICTED: ribose-5-phosphate isomerase-like
106611489	NC_027308.1	48249032	48288423	-	XM_014211745.1	XP_014067220.1	156.673	-1.32695	0.15084	-8.79707	1.4e-18	5.02e-17	PREDICTED: zinc finger FYVE domain-containing protein 26-like, partial
106584112	NC_027322.1	20798117	20812949	+	XM_014168976.1	XP_014024451.1	54.9452	-1.08988	0.123922	-8.79486	1.43e-18	5.11e-17	PREDICTED: ubiquitin carboxyl-terminal hydrolase 46 isoform X1
106576761	NC_027317.1	9934031	9983859	-	XM_014154133.1	XP_014009607.1	136.404	-1.6288	0.185223	-8.79374	1.45e-18	5.16e-17	PREDICTED: pleckstrin homology domain-containing family H member 2 isoform X1
106585098	NC_027323.1	11121486	11133778	-	XM_014170931.1	XP_014026405.1	440.552	1.02627	0.116723	8.79239	1.46e-18	5.22e-17	PREDICTED: cell division cycle-associated protein 2-like
100195819	NC_027302.1	16099480	16104606	-	NM_001140848.1	NP_001134320.1	537.912	-2.48464	0.282665	-8.79005	1.49e-18	5.32e-17	quinone oxidoreductase
106570585	NC_027313.1	84077372	84095285	-	XM_014143036.1	XP_013998511.1	56.2278	-1.92965	0.219529	-8.78996	1.5e-18	5.32e-17	PREDICTED: rap guanine nucleotide exchange factor 5-like
106565382	NC_027311.1	51647158	51653215	-	XM_014132433.1	XP_013987909.1	98.0052	-4.69606	0.534446	-8.78678	1.54e-18	5.47e-17	PREDICTED: phospholipase DDHD2-like isoform X2
106590133	NC_027328.1	11838238	11854913	-	XM_014180753.1	XP_014036227.1	25668.9	1.07624	0.122497	8.78592	1.55e-18	5.51e-17	PREDICTED: macrophage mannose receptor 1 isoform X1
106582887	NC_027321.1	15775427	15776419	+	XM_014166473.1	XP_014021948.1	1911.25	1.03707	0.118047	8.78521	1.56e-18	5.54e-17	PREDICTED: transcription factor MafB-like
106571206	NC_027314.1	24147293	24150911	+	XM_014143989.1	XP_013999464.1	160.88	-2.40764	0.274245	-8.77916	1.65e-18	5.84e-17	PREDICTED: radial spoke head protein 3 homolog
106590449	NC_027328.1	26160954	26163660	+	XM_014181506.1	XP_014036981.1	77.6204	-2.77706	0.31633	-8.77899	1.65e-18	5.85e-17	PREDICTED: transcription factor IIIA-like
106583318	NC_027321.1	35127559	35145984	+	XM_014167373.1	XP_014022848.1	48.4451	-1.91138	0.217774	-8.7769	1.68e-18	5.95e-17	PREDICTED: cell surface glycoprotein 1-like isoform X1
106569998	NC_027313.1	57971505	57972963	+	XM_014141833.1	XP_013997308.1	1620.55	-1.54528	0.176069	-8.77659	1.69e-18	5.96e-17	PREDICTED: cytochrome c oxidase subunit 6B1-like
106586280	NC_027324.1	16749680	16768426	-	XM_014173411.1	XP_014028883.1	238.444	1.25176	0.142649	8.77513	1.71e-18	6.04e-17	PREDICTED: glycophorin-C-like isoform X2
100196328	NC_027319.1	22384335	22398495	+	XM_014160054.1	XP_014015529.1	10.2343	-2.77191	0.31594	-8.77353	1.73e-18	6.12e-17	PREDICTED: transcription cofactor vestigial-like protein 4 isoform X1
106594026	NW_012351607.1	336	6882	+	XM_014185397.1	XP_014040872.1	37.6596	1.76379	0.201076	8.77175	1.76e-18	6.2e-17	PREDICTED: cAMP-regulated D2 protein-like, partial
106611374	NC_027308.1	43051902	43053532	-	XM_014211536.1	XP_014067011.1	1168.79	-1.18787	0.13542	-8.77175	1.76e-18	6.2e-17	PREDICTED: SRA stem-loop-interacting RNA-binding protein, mitochondrial-like
106569503	NC_027300.1	141581908	141692047	+	XM_014140925.1	XP_013996410.1	222.523	-1.35414	0.154456	-8.76714	1.83e-18	6.45e-17	PREDICTED: electrogenic sodium bicarbonate cotransporter 1-like isoform X3
100194574	NC_027323.1	6986968	6997532	+	XM_014170582.1	XP_014026057.1	8875.56	-1.1595	0.132267	-8.76641	1.84e-18	6.48e-17	PREDICTED: ATP synthase subunit alpha, mitochondrial isoform X1
106579321	NC_027318.1	50469502	50590200	-	XM_014159139.1	XP_014014614.1	107.242	-2.77357	0.31641	-8.76575	1.86e-18	6.52e-17	PREDICTED: unconventional myosin-Id-like
106607047	NC_027305.1	29806567	29807769	+	XM_014203608.1	XP_014059083.1	254.524	1.11235	0.126946	8.76243	1.91e-18	6.7e-17	PREDICTED: sphingosine 1-phosphate receptor 1-like
106586830	NC_027324.1	41744997	41748344	+	XM_014174534.1	XP_014030009.1	1000.94	1.04461	0.119218	8.76222	1.91e-18	6.71e-17	PREDICTED: poly
106612865	NC_027308.1	111166048	111174223	-	XM_014214451.1	XP_014069929.1	68.8199	-2.20425	0.251573	-8.76189	1.92e-18	6.73e-17	PREDICTED: T-box transcription factor TBX2b-like isoform X4
106566577	NC_027300.1	13923940	13924625	+	XM_014134753.1	XP_013990228.1	1611.21	-2.18792	0.249713	-8.76173	1.92e-18	6.73e-17	PREDICTED: DNA-binding protein inhibitor ID-2-like
106606528	NC_027305.1	12673987	12705521	-	XM_014202791.1	XP_014058266.1	245.822	1.00932	0.115203	8.76126	1.93e-18	6.76e-17	PREDICTED: ATPase family AAA domain-containing protein 5-like isoform X2
106603212	NC_027303.1	39057301	39064438	+	XM_014196565.1	XP_014052040.1	74.4194	1.15958	0.132408	8.75758	1.99e-18	6.97e-17	PREDICTED: T-cell leukemia homeobox protein 3-like
106587773	NC_027325.1	36482396	36488823	+	XM_014176417.1	XP_014031892.1	12954.3	1.42771	0.163093	8.754	2.06e-18	7.19e-17	PREDICTED: transaldolase-like, partial
106592457	NC_027301.1	63452386	63461192	+	XM_014183819.1	XP_014039287.1	438.556	1.56017	0.178237	8.75336	2.07e-18	7.23e-17	PREDICTED: serine/threonine-protein kinase 10-like isoform X1
100196291	NC_027311.1	29151580	29158204	+	NM_001141320.2	NP_001134792.1	20.1353	-2.61889	0.299204	-8.75287	2.08e-18	7.25e-17	mal, T-cell differentiation protein
106584337	NC_027322.1	27325367	27409449	+	XM_014169513.1	XP_014024990.1	97.928	-1.22628	0.140125	-8.75138	2.11e-18	7.34e-17	PREDICTED: breast cancer anti-estrogen resistance protein 3-like isoform X2
106563789	NC_027310.1	84868562	84874813	+	XM_014129642.1	XP_013985117.1	1165.43	2.13831	0.244426	8.7483	2.17e-18	7.53e-17	PREDICTED: uncharacterized protein LOC106563789
106610996	NC_027308.1	24369460	24380700	-	XM_014210781.1	XP_014066252.1	126.192	1.13654	0.129926	8.74754	2.18e-18	7.57e-17	PREDICTED: serine/threonine-protein kinase PLK4-like isoform X1
XR_001320398.1	NA	NA	NA	NA	NA	NA	84.7917	1.71769	0.196362	8.74757	2.18e-18	7.57e-17	NA
106575096	NC_027316.1	4337149	4340875	-	XM_014151282.1	XP_014006757.1	157.914	-2.83847	0.32451	-8.74695	2.19e-18	7.6e-17	PREDICTED: putative malate dehydrogenase 1B
106607447	NC_027305.1	43346697	43352131	-	XM_014204401.1	XP_014059876.1	3512.25	1.04556	0.119541	8.74649	2.2e-18	7.63e-17	PREDICTED: cathepsin D-like
106577623	NC_027317.1	51544946	51717158	-	XM_014155859.1	XP_014011338.1	73.1222	-2.3237	0.265735	-8.74443	2.24e-18	7.76e-17	PREDICTED: receptor-type tyrosine-protein phosphatase delta-like isoform X18
100195150	NC_027312.1	26786339	26792904	-	XM_014135146.1	XP_013990615.1	1647.88	1.19198	0.136347	8.74225	2.29e-18	7.91e-17	PREDICTED: targeting protein for Xklp2 isoform X1
106570467	NC_027313.1	78089350	78107644	-	XM_014142847.1	XP_013998323.1	269.091	-1.32783	0.15189	-8.74206	2.29e-18	7.92e-17	PREDICTED: pyruvate dehydrogenase (acetyl-transferring) kinase isozyme 2, mitochondrial-like isoform X3
106609906	NC_027300.1	76422020	76433018	-	XM_014208959.1	XP_014064434.1	55.3467	-2.68552	0.307253	-8.74044	2.32e-18	8.02e-17	PREDICTED: radial spoke head 10 homolog B-like isoform X2
106562777	NC_027310.1	42726209	42884835	+	XM_014127787.1	XP_013983262.1	267.708	-1.30678	0.149525	-8.73951	2.34e-18	8.09e-17	PREDICTED: unconventional myosin-IXa-like
100194490	NC_027305.1	40709450	40711431	+	NM_001139580.1	NP_001133052.1	633.252	-3.03206	0.347039	-8.73694	2.4e-18	8.27e-17	homeobox protein HoxB6ab
106607193	NC_027305.1	32667557	32673139	+	XM_014203897.1	XP_014059373.1	595.202	-1.18685	0.135857	-8.73605	2.41e-18	8.33e-17	PREDICTED: transmembrane protein 106B-like
106607789	NC_027305.1	58011273	58018510	+	XM_014205146.1	XP_014060621.1	26.4089	-2.37954	0.272427	-8.73459	2.45e-18	8.42e-17	PREDICTED: tudor domain-containing protein 15-like
106569802	NC_027313.1	48991629	48998969	-	XM_014141426.1	XP_013996901.1	291.914	-1.07525	0.123122	-8.73319	2.48e-18	8.51e-17	PREDICTED: cysteine/serine-rich nuclear protein 1-like
106563500	NC_027310.1	75291177	75294501	+	XM_014129151.1	XP_013984626.1	2548.01	1.1101	0.127136	8.73157	2.51e-18	8.63e-17	PREDICTED: calmodulin
106588954	NC_027326.1	31366131	31390677	+	XM_014178536.1	XP_014034010.1	264.599	-1.25411	0.143643	-8.73078	2.53e-18	8.68e-17	PREDICTED: polypeptide N-acetylgalactosaminyltransferase 4-like
100196670	NC_027316.1	699610	701356	+	XM_014151206.1	XP_014006682.1	1035.83	-1.33855	0.153317	-8.73059	2.53e-18	8.69e-17	PREDICTED: ATP synthase F(0) complex subunit C3, mitochondrial isoform X1
106579221	NC_027318.1	53271664	53273415	+	XM_014158917.1	XP_014014392.1	312.523	1.09168	0.125083	8.72768	2.6e-18	8.91e-17	PREDICTED: uncharacterized protein LOC106579221
106577828	NC_027317.1	58632124	58656631	+	XM_014156190.1	XP_014011665.1	629.597	1.16721	0.133748	8.72695	2.62e-18	8.96e-17	PREDICTED: poly
106607969	NC_027300.1	68590088	68608872	+	XM_014205509.1	XP_014060984.1	76.0142	-1.25178	0.143455	-8.72601	2.64e-18	9.03e-17	PREDICTED: cilia- and flagella-associated protein 36-like isoform X1
101448004	NW_012351927.1	109	2997	+	NM_001279003.1	NP_001265932.1	769.974	1.14721	0.131476	8.72569	2.65e-18	9.03e-17	Histone chaperone asf1-A
106562209	NC_027310.1	19827632	19882436	+	XM_014126913.1	XP_013982388.1	91.4892	-1.40551	0.161077	-8.72572	2.64e-18	9.03e-17	PREDICTED: unconventional myosin-Ie-like
106581262	NC_027319.1	65444173	65444787	-	XM_014163212.1	XP_014018687.1	582.706	1.3877	0.159036	8.7257	2.65e-18	9.03e-17	PREDICTED: uncharacterized protein LOC106581262
106566391	NC_027312.1	5835944	5837168	+	XM_014134365.1	XP_013989840.1	86.7032	2.38073	0.272905	8.72367	2.69e-18	9.18e-17	PREDICTED: natterin-like protein
106607964	NC_027305.1	64548980	64552798	+	XM_014205495.1	XP_014060970.1	268.163	1.01134	0.115953	8.72202	2.73e-18	9.31e-17	PREDICTED: centrosomal protein CEP57L1 isoform X2
106602819	NC_027303.1	25029935	25107189	-	XM_014195712.1	XP_014051186.1	1393.96	1.33956	0.1536	8.72107	2.76e-18	9.38e-17	PREDICTED: integrin alpha-X-like isoform X1
106590167	NC_027328.1	13155543	13166597	-	XM_014180837.1	XP_014036314.1	2119.93	1.06972	0.122672	8.72024	2.78e-18	9.45e-17	PREDICTED: protein FAM49B
106586452	NC_027324.1	25968531	26002157	-	XM_014173765.1	XP_014029240.1	200.003	-1.84313	0.211454	-8.71644	2.87e-18	9.76e-17	PREDICTED: solute carrier family 12 member 8
106579876	NC_027319.1	22735884	22755008	-	XM_014160194.1	XP_014015674.1	1730.95	1.1898	0.136546	8.71355	2.94e-18	1e-16	PREDICTED: centromere-associated protein E isoform X6
106568348	NC_027312.1	93188688	93208474	+	XM_014138623.1	XP_013994098.1	124.829	-1.67323	0.192062	-8.71194	2.99e-18	1.01e-16	PREDICTED: guanine nucleotide-binding protein G(q) subunit alpha-like
106575781	NC_027316.1	25178555	25185292	+	XM_014152463.1	XP_014007938.1	2248.55	1.22686	0.14083	8.71163	3e-18	1.02e-16	PREDICTED: tubulin alpha chain-like
106570378	NC_027313.1	72741740	72749577	-	XM_014142637.1	XP_013998113.1	144.855	-2.09488	0.240476	-8.71141	3e-18	1.02e-16	PREDICTED: cilia- and flagella-associated protein 69 isoform X3
106585127	NC_027323.1	9795768	9811958	+	XM_014170986.1	XP_014026462.1	193.682	-4.16985	0.478716	-8.71048	3.03e-18	1.03e-16	PREDICTED: zinc metalloproteinase-disintegrin-like lachestatin-2 isoform X2
106604371	NC_027304.1	16022556	16029503	+	XM_014198930.1	XP_014054405.1	6827.31	1.0547	0.121085	8.71039	3.03e-18	1.03e-16	PREDICTED: fermitin family homolog 3-like
106570450	NC_027313.1	75963871	76059140	-	XM_014142798.1	XP_013998267.1	189.912	-5.55705	0.638003	-8.71007	3.04e-18	1.03e-16	PREDICTED: alpha-catulin-like isoform X1
106582108	NC_027300.1	22036551	22038835	-	XM_014164895.1	XP_014020370.1	309.643	1.23214	0.141462	8.71005	3.04e-18	1.03e-16	PREDICTED: mitotic checkpoint serine/threonine-protein kinase BUB1 beta-like
106574092	NC_027315.1	49661315	49673270	+	XM_014149642.1	XP_014005116.1	995.619	1.07235	0.123133	8.70891	3.07e-18	1.04e-16	PREDICTED: E3 ubiquitin-protein ligase UHRF1-like
106590260	NC_027328.1	20114783	20132603	+	XM_014181075.1	XP_014036550.1	1074.96	-3.1615	0.363079	-8.70746	3.11e-18	1.05e-16	PREDICTED: phosphoenolpyruvate carboxykinase
106589555	NC_027327.1	14772615	14802833	-	XM_014179676.1	XP_014035151.1	64.3561	-1.77743	0.204155	-8.70628	3.14e-18	1.06e-16	PREDICTED: inactive rhomboid protein 1-like isoform X1
106586465	NC_027324.1	27058623	27091089	+	XM_014173814.1	XP_014029289.1	55.2914	-2.71872	0.31229	-8.70576	3.15e-18	1.06e-16	PREDICTED: sperm-specific antigen 2-like
106560401	NC_027309.1	38661326	38675971	+	XM_014123282.1	XP_013978757.1	259.889	-1.35388	0.155522	-8.70536	3.17e-18	1.07e-16	PREDICTED: nicotinate phosphoribosyltransferase
106581353	NC_027319.1	70529751	70530770	+	XM_014163356.1	XP_014018833.1	437.81	1.44268	0.165727	8.70518	3.17e-18	1.07e-16	PREDICTED: lysophosphatidic acid receptor 6-like
106562243	NC_027310.1	21365154	21375502	+	XM_014127000.1	XP_013982475.1	1879.44	-2.19652	0.25245	-8.70081	3.3e-18	1.11e-16	PREDICTED: aspartate aminotransferase, mitochondrial-like
106580588	NC_027319.1	37413613	37425917	-	XM_014161807.1	XP_014017282.1	61.5231	1.6239	0.186652	8.70011	3.32e-18	1.11e-16	PREDICTED: uncharacterized protein C5orf34 homolog isoform X2
100380428	NC_027303.1	68005864	68070481	-	XM_014197883.1	XP_014053363.1	881.799	-1.94876	0.224073	-8.69699	3.41e-18	1.14e-16	PREDICTED: phosphatidylinositol-binding clathrin assembly protein isoform X7
106610705	NC_027308.1	8920021	8922755	-	XM_014210203.1	XP_014065678.1	478.509	-2.6117	0.300319	-8.69641	3.43e-18	1.15e-16	PREDICTED: ATPase inhibitor B, mitochondrial-like
106612544	NC_027308.1	107441437	107452765	+	XM_014213779.1	XP_014069254.1	249.802	-1.12923	0.12985	-8.69644	3.42e-18	1.15e-16	PREDICTED: glucuronokinase 1-like isoform X1
100196052	NC_027321.1	37529511	37546819	+	NM_001141081.1	NP_001134553.1	214.153	-2.45997	0.282892	-8.69578	3.44e-18	1.15e-16	peptidyl-prolyl cis-trans isomerase FKBP5
106565406	NC_027311.1	52415656	52421691	-	XM_014132503.1	XP_013987978.1	129.693	-1.35987	0.156406	-8.69453	3.48e-18	1.17e-16	PREDICTED: nuclear receptor subfamily 4 group A member 1-like
106565464	NC_027311.1	54502595	54559340	-	XM_014132674.1	XP_013988149.1	148.346	-2.11171	0.242943	-8.69218	3.56e-18	1.19e-16	PREDICTED: RNA-binding motif, single-stranded-interacting protein 2-like isoform X2
106560831	NC_027309.1	80029110	80048459	-	XM_014124184.1	XP_013979659.1	1610	1.07718	0.123932	8.6917	3.57e-18	1.19e-16	PREDICTED: arachidonate 15-lipoxygenase B-like isoform X3
106580391	NC_027319.1	27567298	27568341	-	XM_014161397.1	XP_014016872.1	40.4328	1.97041	0.226743	8.69005	3.62e-18	1.21e-16	PREDICTED: chemokine-like receptor 1
100380449	NC_027305.1	82229129	82235705	+	NM_001173733.1	NP_001167204.1	425.8	1.20641	0.138828	8.6899	3.63e-18	1.21e-16	serine/threonine kinase 35
106567013	NC_027312.1	33449125	33520282	+	XM_014135780.1	XP_013991255.1	167.464	-2.69981	0.310701	-8.68943	3.64e-18	1.21e-16	PREDICTED: adenylate cyclase type 6-like
XR_001318940.1	NA	NA	NA	NA	NA	NA	22.1228	-2.37997	0.27398	-8.68666	3.73e-18	1.24e-16	NA
106586147	NC_027324.1	10404609	10420862	+	XM_014173050.1	XP_014028525.1	211.065	-1.16856	0.134535	-8.68594	3.76e-18	1.25e-16	PREDICTED: probable hydrolase PNKD
106563510	NC_027310.1	75192027	75212453	-	XM_014129164.1	XP_013984639.1	758.941	1.1563	0.133189	8.68166	3.9e-18	1.29e-16	PREDICTED: chromosome-associated kinesin KIF4-like
106599022	NC_027302.1	13680904	13684017	+	XM_014190067.1	XP_014045542.1	29.7709	-1.26851	0.146143	-8.67991	3.96e-18	1.31e-16	PREDICTED: ras-related protein Rab-3A-like
106585191	NC_027323.1	6215011	6327408	-	XM_014171127.1	XP_014026602.1	162.981	-1.3019	0.150002	-8.67922	3.98e-18	1.32e-16	PREDICTED: ephrin-A5b-like isoform X2
106570339	NC_027300.1	146145220	146150786	+	XM_014142538.1	XP_013998013.1	677.493	-3.8073	0.438675	-8.6791	3.99e-18	1.32e-16	PREDICTED: tubulin beta-4B chain
100196107	NC_027309.1	14652796	14671632	-	NM_001141136.1	NP_001134608.1	32.4464	-2.1989	0.253382	-8.67822	4.02e-18	1.33e-16	Arrestin domain-containing protein 3
106568729	NC_027300.1	139703939	139710328	+	XM_014139325.1	XP_013994800.1	79.6177	-1.21125	0.139632	-8.67463	4.15e-18	1.37e-16	PREDICTED: calcium channel flower homolog
106562284	NC_027310.1	22373024	22378400	-	XM_014127061.1	XP_013982535.1	1128.84	1.06714	0.123065	8.67136	4.27e-18	1.41e-16	PREDICTED: interferon regulatory factor 8-like isoform X3
106577696	NC_027317.1	55390878	55407073	-	XM_014156025.1	XP_014011501.1	26.6615	-1.7819	0.205551	-8.6689	4.36e-18	1.44e-16	PREDICTED: protein MB21D2-like
106564074	NC_027311.1	2526482	2527441	+	XM_014130058.1	XP_013985533.1	110.649	-3.18287	0.367163	-8.66882	4.37e-18	1.44e-16	PREDICTED: vascular cell adhesion protein 1-like
106567076	NC_027312.1	35989320	35999036	+	XM_014135944.1	XP_013991419.1	276.476	-1.37834	0.159008	-8.66838	4.38e-18	1.44e-16	PREDICTED: phosphatidylinositol 5-phosphate 4-kinase type-2 gamma
106581733	NC_027320.1	11870338	11870882	+	XM_014163977.1	XP_014019452.1	200.237	-4.91779	0.567559	-8.66481	4.52e-18	1.49e-16	PREDICTED: uncharacterized protein LOC106581733
100196489	NC_027325.1	16053321	16057394	-	NM_001141518.1	NP_001134990.1	1082.11	-1.26671	0.146235	-8.66214	4.63e-18	1.52e-16	Sorbitol dehydrogenase
106595903	NW_012357547.1	4331	8218	+	XM_014187245.1	XP_014042720.1	70.4411	1.2959	0.149695	8.65693	4.85e-18	1.59e-16	PREDICTED: WD repeat-containing protein 76-like, partial
106590597	NC_027328.1	31648072	31657859	-	XM_014181716.1	XP_014037191.1	145.684	-1.07884	0.124654	-8.65464	4.94e-18	1.62e-16	PREDICTED: E3 ubiquitin-protein ligase MARCH6-like
106607826	NC_027300.1	66240050	66243403	+	XM_014205222.1	XP_014060697.1	1595.16	1.10239	0.127472	8.64809	5.24e-18	1.71e-16	PREDICTED: cyclin-dependent kinase 1-like
106560254	NC_027309.1	30261327	30375471	-	XM_014122920.1	XP_013978395.1	157.095	-1.3941	0.161243	-8.64591	5.34e-18	1.74e-16	PREDICTED: palladin-like
106572174	NC_027314.1	68306654	68309133	+	XM_014146092.1	XP_014001567.1	94.6258	-1.5367	0.177756	-8.64501	5.38e-18	1.76e-16	PREDICTED: BTB/POZ domain-containing protein KCTD20-like
100195682	NC_027306.1	9018201	9021039	-	NM_001140711.1	NP_001134183.1	781.863	1.01672	0.117614	8.64455	5.4e-18	1.76e-16	Mitotic spindle assembly checkpoint protein MAD2A
106608664	NC_027306.1	12125910	12132860	-	XM_014206756.1	XP_014062231.1	71.7225	-2.40069	0.277746	-8.64347	5.45e-18	1.78e-16	PREDICTED: activated CDC42 kinase 1-like isoform X2
106584598	NC_027322.1	39080608	39084581	+	XM_014170070.1	XP_014025545.1	347.855	1.24437	0.144013	8.64065	5.59e-18	1.82e-16	PREDICTED: G2 and S phase-expressed protein 1
106586173	NC_027324.1	12075460	12077560	+	XM_014173114.1	XP_014028589.1	150.818	-4.00026	0.46305	-8.63893	5.67e-18	1.85e-16	PREDICTED: uridine phosphorylase 2-like
106570027	NC_027313.1	56913644	56917767	-	XM_014141918.1	XP_013997393.1	221.369	-1.74021	0.20144	-8.63885	5.68e-18	1.85e-16	PREDICTED: kelch-like protein 31
106612504	NC_027300.1	93981830	93990726	+	XM_014213689.1	XP_014069164.1	573.013	-1.42921	0.165457	-8.63798	5.72e-18	1.86e-16	PREDICTED: mitochondrial pyruvate carrier 1-like
100499254	NC_027305.1	58305445	58309173	-	NM_001193454.1	NP_001180383.1	535.881	-2.17171	0.251456	-8.63652	5.8e-18	1.88e-16	selenoprotein L
106565665	NC_027311.1	59560919	59574499	+	XM_014133011.1	XP_013988487.1	301.839	-1.38006	0.159812	-8.63552	5.85e-18	1.9e-16	PREDICTED: sodium-dependent neutral amino acid transporter SLC6A17-like isoform X1
106611488	NC_027308.1	48226432	48242974	+	XM_014211744.1	XP_014067218.1	67.5794	-1.51449	0.175384	-8.63527	5.86e-18	1.9e-16	PREDICTED: retinol dehydrogenase 12-like isoform X1
106581761	NC_027320.1	16667519	16700944	-	XM_014164041.1	XP_014019518.1	485.847	-2.32021	0.268715	-8.63447	5.9e-18	1.91e-16	PREDICTED: neurabin-1-like isoform X3
106588470	NC_027326.1	7704181	7721292	+	XM_014177543.1	XP_014033018.1	769.976	1.16221	0.134672	8.6299	6.14e-18	1.99e-16	PREDICTED: dyslexia-associated protein KIAA0319-like protein
106579687	NC_027318.1	77173754	77297687	-	XM_014159818.1	XP_014015293.1	47.9068	-1.64751	0.190917	-8.62945	6.16e-18	1.99e-16	PREDICTED: uncharacterized protein LOC106579687
106613850	NC_027309.1	22888019	22894295	+	XM_014216523.1	XP_014071998.1	123.573	1.33974	0.155282	8.62781	6.25e-18	2.02e-16	PREDICTED: major facilitator superfamily domain-containing protein 12-like
106562979	NC_027310.1	54862929	54913577	-	XM_014128145.1	XP_013983620.1	66.9107	-1.07593	0.124719	-8.62681	6.31e-18	2.04e-16	PREDICTED: tubulin polyglutamylase TTLL11-like
106599287	NC_027302.1	25569077	25576870	+	XM_014190446.1	XP_014045921.1	743.915	1.29067	0.149619	8.62638	6.33e-18	2.04e-16	PREDICTED: biliverdin reductase A-like
106610431	NC_027307.1	21414067	21423951	-	XM_014209799.1	XP_014065274.1	509.93	1.0694	0.123988	8.625	6.41e-18	2.07e-16	PREDICTED: C-type lectin domain family 4 member E-like
106582662	NC_027321.1	4284259	4291075	+	XM_014165934.1	XP_014021410.1	950.897	1.15272	0.133688	8.62249	6.55e-18	2.11e-16	PREDICTED: uncharacterized protein LOC106582662 isoform X2
106577634	NC_027317.1	53454390	53459107	-	XM_014155928.1	XP_014011403.1	149.062	-3.23531	0.375228	-8.62226	6.56e-18	2.11e-16	PREDICTED: uncharacterized protein LOC106577634
106586388	NC_027324.1	21512811	21524772	+	XM_014173607.1	XP_014029085.1	599.037	-2.36542	0.274364	-8.62147	6.61e-18	2.13e-16	PREDICTED: ETS translocation variant 5-like isoform X5
106580150	NC_027319.1	8337819	8343780	+	XM_014160891.1	XP_014016366.1	270.202	-1.45614	0.168899	-8.62132	6.62e-18	2.13e-16	PREDICTED: nuclear receptor subfamily 2 group F member 1-A-like isoform X1
106599389	NC_027302.1	22617928	22637645	-	XM_014190599.1	XP_014046074.1	857.602	1.13329	0.131467	8.62028	6.68e-18	2.14e-16	PREDICTED: kinesin-like protein KIF2C
106604790	NC_027304.1	35250534	35256496	-	XM_014199834.1	XP_014055306.1	40.7329	1.72828	0.200493	8.62016	6.69e-18	2.15e-16	PREDICTED: fibroblast growth factor 18-like isoform X3
106584981	NC_027323.1	16229574	16256918	+	XM_014170687.1	XP_014026162.1	44.9073	-3.18031	0.368995	-8.61884	6.76e-18	2.17e-16	PREDICTED: LIM domain kinase 2-like isoform X1
106581078	NC_027319.1	63476654	63478424	-	XM_014162792.1	XP_014018267.1	233.374	1.03424	0.120057	8.61454	7.02e-18	2.25e-16	PREDICTED: toll/interleukin-1 receptor domain-containing adapter protein-like
100380384	NC_027322.1	2709641	2735618	-	XM_014168619.1	NP_001167140.1	1507.12	1.01038	0.1173	8.61361	7.08e-18	2.27e-16	major vault protein
106599266	NC_027302.1	26101998	26104221	-	XM_014190411.1	XP_014045883.1	12.0112	-3.25486	0.377901	-8.613	7.12e-18	2.28e-16	PREDICTED: elongation of very long chain fatty acids protein 1-like
106561282	NC_027309.1	92466127	92482202	+	XM_014125056.1	XP_013980531.1	276.228	-1.81992	0.211307	-8.6127	7.14e-18	2.28e-16	PREDICTED: cilia- and flagella-associated protein 44
106588354	NC_027326.1	11508922	11509786	+	XM_014177242.1	XP_014032717.1	1372.53	1.01207	0.117538	8.61061	7.27e-18	2.32e-16	PREDICTED: tumor necrosis factor alpha-induced protein 8-like protein 2
106606436	NC_027305.1	9009620	9017670	-	XM_014202636.1	XP_014058111.1	771.046	1.01226	0.117648	8.60412	7.69e-18	2.46e-16	PREDICTED: pyrroline-5-carboxylate reductase 1, mitochondrial-like
106569565	NC_027313.1	37380395	37382845	-	XM_014141040.1	XP_013996514.1	138.866	-2.61247	0.303691	-8.60242	7.81e-18	2.49e-16	PREDICTED: glutamate-rich protein 2 isoform X1
100194834	NC_027300.1	85041226	85044312	+	NM_001139863.1	NP_001133335.1	548.248	1.05375	0.122551	8.59841	8.08e-18	2.58e-16	hematopoietically-expressed homeobox protein hhex
106577059	NC_027317.1	21481056	21493673	-	XM_014154770.1	XP_014010243.1	154.842	-1.48053	0.172208	-8.59736	8.16e-18	2.6e-16	PREDICTED: uncharacterized protein LOC106577059 isoform X2
106570771	NC_027313.1	92392259	92393701	-	XM_014143269.1	XP_013998743.1	254.976	-1.00464	0.11687	-8.59623	8.24e-18	2.62e-16	PREDICTED: protein FAM210A
106567163	NC_027312.1	39714576	39763139	-	XM_014136149.1	XP_013991624.1	288.645	-1.26391	0.147051	-8.59505	8.32e-18	2.65e-16	PREDICTED: integrin alpha-5-like
100306872	NC_027310.1	63426869	63431617	-	NM_001165411.1	NP_001158883.1	23.5871	-4.65134	0.541223	-8.59413	8.39e-18	2.67e-16	Neurofilament medium polypeptide
106570821	NC_027314.1	890490	1017010	+	XM_014143367.1	XP_013998842.1	90.3466	-1.48767	0.173117	-8.59345	8.44e-18	2.68e-16	PREDICTED: tight junction protein ZO-2-like
100195944	NC_027315.1	38348199	38350011	+	NM_001140973.1	NP_001134445.1	222.055	1.009	0.117463	8.58997	8.7e-18	2.76e-16	DNA-binding protein RFXANK
106572065	NC_027314.1	73454128	73464980	-	XM_014145851.1	XP_014001326.1	78.6746	-1.61174	0.187644	-8.58938	8.74e-18	2.77e-16	PREDICTED: probable tubulin polyglutamylase TTLL9 isoform X2
106606502	NC_027305.1	11764436	11766478	-	XM_014202756.1	XP_014058231.1	158.397	-1.59933	0.186201	-8.58924	8.75e-18	2.77e-16	PREDICTED: mitochondrial import inner membrane translocase subunit tim16-like
100194614	NC_027312.1	40775931	40776544	-	NM_001139699.1	NP_001133171.1	391.11	-3.33415	0.388236	-8.58794	8.85e-18	2.8e-16	pancreatic progenitor cell differentiation and proliferation factor
106593543	NW_012350380.1	8020	11824	+	XM_014184881.1	XP_014040356.1	818.832	1.09761	0.127825	8.5868	8.94e-18	2.83e-16	PREDICTED: proto-oncogene vav-like, partial
106578982	NC_027318.1	46304813	46306081	+	XM_014158348.1	XP_014013823.1	1904.85	2.32468	0.270933	8.58025	9.47e-18	2.99e-16	PREDICTED: retinol-binding protein 4-B
106610306	NC_027307.1	17597342	17600453	+	XM_014209589.1	XP_014065063.1	175.708	-2.0657	0.240799	-8.57854	9.61e-18	3.03e-16	PREDICTED: caspase-6-like isoform X1
106587720	NC_027325.1	34566989	34574150	+	XM_014176324.1	XP_014031799.1	43.0941	-2.31081	0.269468	-8.57547	9.87e-18	3.11e-16	PREDICTED: EGF-like repeat and discoidin I-like domain-containing protein 3, partial
106585360	NC_027323.1	27896499	27904012	-	XM_014171470.1	XP_014026945.1	220.689	-1.7463	0.203655	-8.57479	9.93e-18	3.13e-16	PREDICTED: Krueppel-like factor 9 isoform X2
106585715	NC_027323.1	29558625	29566138	-	XM_014172252.1	XP_014027727.1	220.689	-1.7463	0.203655	-8.57479	9.93e-18	3.13e-16	PREDICTED: Krueppel-like factor 9 isoform X2
106572615	NC_027314.1	87676318	87676739	-	XM_014146954.1	XP_014002429.1	29.699	-1.49402	0.17424	-8.57452	9.95e-18	3.13e-16	PREDICTED: cAMP-dependent protein kinase inhibitor gamma-like
100195602	NC_027327.1	16262860	16273156	-	XM_014178878.1	XP_014034353.1	1244.8	-1.53254	0.178743	-8.57397	1e-17	3.14e-16	PREDICTED: L-xylulose reductase isoform X1
106576827	NC_027301.1	10700347	10705258	+	XM_014154271.1	XP_014009746.1	96.5688	-1.13347	0.132224	-8.57234	1.01e-17	3.19e-16	PREDICTED: rho guanine nucleotide exchange factor 5-like
106570344	NC_027313.1	71273598	71391102	+	XM_014142550.1	XP_013998025.1	133.8	-1.11875	0.130526	-8.57113	1.02e-17	3.22e-16	PREDICTED: triple functional domain protein-like isoform X8
106585313	NC_027301.1	39964182	40005887	+	XM_014171409.1	XP_014026884.1	84.8383	-1.3718	0.160054	-8.57085	1.03e-17	3.22e-16	PREDICTED: egl nine homolog 3-like isoform X1
106587944	NC_027325.1	41536148	41537243	-	XM_014176604.1	XP_014032079.1	427.341	-1.3763	0.160608	-8.56933	1.04e-17	3.27e-16	PREDICTED: very-long-chain (3R)-3-hydroxyacyl-CoA dehydratase-like
100294505	NC_027312.1	10711641	10721008	+	XM_014134600.1	XP_013990075.1	31.8534	-2.81128	0.328085	-8.56878	1.05e-17	3.28e-16	PREDICTED: biglycan
106602580	NC_027303.1	16096071	16101418	-	XM_014195286.1	XP_014050764.1	1066.51	-1.0746	0.125411	-8.56866	1.05e-17	3.28e-16	PREDICTED: NADH dehydrogenase
106601738	NC_027302.1	79839960	79845972	+	XM_014194093.1	XP_014049568.1	53.8744	-2.43719	0.284454	-8.56798	1.05e-17	3.3e-16	PREDICTED: small G protein signaling modulator 3, partial
100196396	NC_027315.1	87489497	87493123	-	XM_014151191.1	XP_014006666.1	1322.98	-1.84443	0.215301	-8.56678	1.06e-17	3.33e-16	PREDICTED: troponin C-akin-1 protein isoform X1
106565780	NC_027311.1	70737407	70742140	+	XM_014133288.1	XP_013988763.1	280.113	-1.02377	0.119523	-8.5655	1.08e-17	3.37e-16	PREDICTED: protein FAM83D-like
106576192	NC_027316.1	41822182	41829681	+	XM_014153181.1	XP_014008657.1	1616.35	1.40462	0.16401	8.56426	1.09e-17	3.4e-16	PREDICTED: 6-phosphofructo-2-kinase/fructose-2,6-bisphosphatase 3-like isoform X2
100195870	NC_027318.1	53771284	53776000	+	XM_014158505.1	XP_014013981.1	300.029	-1.1382	0.132917	-8.5632	1.1e-17	3.43e-16	PREDICTED: peroxisomal 2,4-dienoyl-CoA reductase isoform X2
106565351	NC_027311.1	50029805	50030543	+	XM_014132352.1	XP_013987829.1	1043.32	-5.31542	0.620781	-8.56247	1.1e-17	3.45e-16	PREDICTED: solute carrier family 2, facilitated glucose transporter member 11-like
106599387	NC_027302.1	22759930	22880718	+	XM_014190597.1	XP_014046072.1	33.7419	-2.53277	0.295838	-8.56135	1.12e-17	3.48e-16	PREDICTED: beta-1,4-galactosyltransferase 2-like
106613171	NC_027308.1	127259439	127260516	+	XM_014215164.1	XP_014070639.1	42.4479	-1.48543	0.173506	-8.56121	1.12e-17	3.48e-16	PREDICTED: transcription cofactor HES-6-like
106601922	NC_027302.1	86153915	86160592	-	XM_014194356.1	XP_014049831.1	40.6968	-1.88194	0.219831	-8.56088	1.12e-17	3.49e-16	PREDICTED: NACHT, LRR and PYD domains-containing protein 3-like
XR_001322354.1	NA	NA	NA	NA	NA	NA	120.509	-1.52095	0.177664	-8.56084	1.12e-17	3.49e-16	NA
100195847	NC_027310.1	35819208	35822902	-	NM_001140876.1	NP_001134348.1	315.067	-2.83282	0.330936	-8.56002	1.13e-17	3.51e-16	Calmodulin-like protein 4
106588821	NC_027326.1	25167953	25285409	+	XM_014178274.1	XP_014033755.1	2467.47	1.08133	0.126358	8.55769	1.15e-17	3.58e-16	PREDICTED: protein FAM65B isoform X7
106570600	NC_027313.1	84459455	84470277	-	XM_014143060.1	XP_013998535.1	51.4006	-2.14867	0.251149	-8.55536	1.18e-17	3.65e-16	PREDICTED: biotinidase-like
106590127	NC_027328.1	11204127	11205776	+	XM_014180732.1	XP_014036207.1	24.6472	-2.95382	0.345299	-8.55437	1.19e-17	3.67e-16	PREDICTED: charged multivesicular body protein 4c
106610339	NC_027307.1	18033190	18036169	-	XM_014209639.1	XP_014065114.1	5327.91	-1.43135	0.167342	-8.55347	1.19e-17	3.7e-16	PREDICTED: hydroxyacyl-coenzyme A dehydrogenase, mitochondrial
106603452	NC_027303.1	55126347	55132908	-	XM_014197160.1	XP_014052635.1	271.716	1.11163	0.129966	8.55324	1.2e-17	3.7e-16	PREDICTED: uncharacterized protein LOC106603452
106604483	NC_027304.1	19176096	19181953	+	XM_014199134.1	XP_014054612.1	240.788	1.3703	0.160216	8.55284	1.2e-17	3.71e-16	PREDICTED: cytokine-dependent hematopoietic cell linker isoform X4
100306825	NC_027316.1	57207851	57221637	+	NM_001165364.1	NP_001158836.1	662.402	-2.39722	0.280316	-8.55186	1.21e-17	3.74e-16	Interleukin-17 receptor A precursor
106573420	NC_027315.1	23423964	23427974	-	XM_014148450.1	XP_014003926.1	21.1444	-3.13385	0.366585	-8.54878	1.24e-17	3.84e-16	PREDICTED: CD9 antigen-like isoform X2
106590574	NC_027328.1	30559835	30569976	-	XM_014181688.1	XP_014037163.1	117.074	-3.17399	0.371349	-8.54719	1.26e-17	3.89e-16	PREDICTED: ropporin-1-like protein isoform X1
106579549	NC_027318.1	68818628	68829245	-	XM_014159562.1	XP_014015037.1	86.1792	-2.37289	0.277763	-8.54286	1.31e-17	4.03e-16	PREDICTED: alanine aminotransferase 2-like isoform X2
106591471	NC_027301.1	60808423	60809037	+	XM_014182700.1	XP_014038175.1	37.6971	-1.53031	0.179257	-8.53699	1.38e-17	4.24e-16	PREDICTED: dynein light chain 4, axonemal
106574783	NC_027315.1	77999831	78018402	-	XM_014150867.1	XP_014006337.1	127.486	-1.00178	0.117347	-8.53687	1.38e-17	4.24e-16	PREDICTED: leucine-rich repeat flightless-interacting protein 2-like isoform X3
106572482	NC_027314.1	82885132	82887305	+	XM_014146706.1	XP_014002181.1	186.974	-2.0956	0.245552	-8.53423	1.41e-17	4.33e-16	PREDICTED: solute carrier family 52, riboflavin transporter, member 3-A-like
106591064	NW_012343394.1	2273	12179	+	XM_014182248.1	XP_014037725.1	648.64	1.16451	0.136546	8.52834	1.48e-17	4.55e-16	PREDICTED: serine/threonine-protein kinase ppk4-like isoform X3
106569473	NC_027313.1	35614942	35617201	+	XM_014140851.1	XP_013996326.1	343.958	1.0341	0.12126	8.52794	1.49e-17	4.56e-16	PREDICTED: caspase-8-like isoform X1
106569552	NC_027313.1	39205606	39207062	+	XM_014141014.1	XP_013996489.1	4681.13	1.2526	0.146899	8.52694	1.5e-17	4.6e-16	PREDICTED: cold-inducible RNA-binding protein B-like isoform X1
106604511	NC_027304.1	24972685	24991877	-	XM_014199186.1	XP_014054661.1	403.339	-1.58063	0.185384	-8.52625	1.51e-17	4.62e-16	PREDICTED: electron transfer flavoprotein-ubiquinone oxidoreductase, mitochondrial-like
106575935	NC_027301.1	8935089	8938867	+	XM_014152690.1	XP_014008165.1	275.665	1.12488	0.131945	8.52538	1.52e-17	4.65e-16	PREDICTED: inhibitor of growth protein 4-like
106577910	NC_027317.1	61101781	61120109	-	XM_014156350.1	XP_014011825.1	350.474	-1.81022	0.212346	-8.52485	1.53e-17	4.67e-16	PREDICTED: SH3 domain and tetratricopeptide repeat-containing protein 1-like
106580793	NC_027319.1	47099324	47103206	+	XM_014162212.1	XP_014017688.1	196.196	-2.97158	0.348612	-8.52403	1.54e-17	4.7e-16	PREDICTED: tektin-1-like isoform X2
106574514	NC_027315.1	71998085	72018381	-	XM_014150438.1	XP_014005913.1	172.776	-1.26367	0.148258	-8.52345	1.55e-17	4.72e-16	PREDICTED: heparan-sulfate 6-O-sulfotransferase 1-A-like
106587044	NC_027325.1	3200511	3203276	-	XM_014174912.1	XP_014030387.1	24.8928	-2.90658	0.34124	-8.51769	1.63e-17	4.96e-16	PREDICTED: ankyrin repeat domain-containing protein 34B
100286532	NC_027319.1	29199520	29202687	+	NM_001146471.1	NP_001139943.1	259.846	1.19178	0.139926	8.51724	1.63e-17	4.98e-16	centromere protein H
106607898	NC_027305.1	62512667	62533867	-	XM_014205381.1	XP_014060856.1	378.012	-1.73508	0.203844	-8.51182	1.71e-17	5.21e-16	PREDICTED: vascular endothelial growth factor A-A-like isoform X3
106587682	NC_027325.1	33722991	33732399	+	XM_014176267.1	XP_014031742.1	822.19	-1.62594	0.19104	-8.51101	1.72e-17	5.24e-16	PREDICTED: NAD(P) transhydrogenase, mitochondrial-like, partial
100196160	NC_027300.1	141539008	141579855	+	XM_014140010.1	XP_013995485.1	1078.89	1.18742	0.13952	8.51076	1.73e-17	5.25e-16	PREDICTED: deoxycytidine kinase isoform X1
106560916	NC_027309.1	76200391	76220239	+	XM_014124358.1	XP_013979833.1	98.9086	-2.74708	0.32286	-8.5086	1.76e-17	5.34e-16	PREDICTED: sphingomyelin phosphodiesterase 3-like
106608807	NC_027306.1	21053549	21058467	+	XM_014206965.1	XP_014062440.1	291.324	1.04309	0.122631	8.50596	1.8e-17	5.46e-16	PREDICTED: HAUS augmin-like complex subunit 3
106606343	NC_027305.1	5146531	5151992	+	XM_014202497.1	XP_014057972.1	392.038	1.21905	0.143335	8.50493	1.82e-17	5.51e-16	PREDICTED: NACHT, LRR and PYD domains-containing protein 3-like
106613071	NC_027308.1	121764581	121809119	+	XM_014214959.1	XP_014070434.1	110.679	1.96412	0.230959	8.50418	1.83e-17	5.54e-16	PREDICTED: glycerophosphodiester phosphodiesterase domain-containing protein 5-like isoform X1
106571334	NC_027300.1	149056612	149063876	-	XM_014144287.1	XP_013999766.1	74.1418	1.08003	0.127012	8.50343	1.84e-17	5.57e-16	PREDICTED: DEP domain-containing protein 1B isoform X3
106568979	NC_027313.1	11578048	11587082	+	XM_014139905.1	XP_013995373.1	238.911	1.1133	0.130952	8.50156	1.87e-17	5.65e-16	PREDICTED: metal-response element-binding transcription factor 2-like isoform X3
106576307	NC_027316.1	45274576	45285219	+	XM_014153405.1	XP_014008880.1	732.257	1.44283	0.169755	8.49948	1.9e-17	5.75e-16	PREDICTED: zinc finger protein 419-like isoform X2
100196171	NC_027305.1	39292682	39303512	+	XM_014204006.1	XP_014059481.1	985.657	-1.45734	0.171481	-8.49855	1.92e-17	5.79e-16	PREDICTED: putative all-trans-retinol 13,14-reductase
106608638	NC_027306.1	12912941	12919368	-	XM_014206708.1	XP_014062183.1	64.3359	-1.96402	0.231112	-8.49815	1.93e-17	5.81e-16	PREDICTED: spermatogenesis associated 6-like protein
106611030	NC_027308.1	22855991	22858704	+	XM_014210840.1	XP_014066316.1	136.237	-2.3781	0.279844	-8.49796	1.93e-17	5.82e-16	PREDICTED: protein FAM161B-like
106581202	NC_027319.1	57835141	57844589	+	XM_014163104.1	XP_014018579.1	12.4069	-3.15235	0.371044	-8.49588	1.96e-17	5.92e-16	PREDICTED: prolyl 4-hydroxylase subunit alpha-3 isoform X1
106593577	NW_012350484.1	747	2654	+	XM_014184928.1	XP_014040403.1	76.2995	-2.95243	0.347528	-8.49551	1.97e-17	5.93e-16	PREDICTED: regulator of G-protein signaling 9-like
106568027	NC_027312.1	69974415	70202061	-	XM_014138033.1	XP_013993504.1	85.4211	-1.59434	0.187691	-8.49448	1.99e-17	5.98e-16	PREDICTED: homeobox protein cut-like 1 isoform X2
100380351	NC_027304.1	23926139	23931476	+	XM_014199184.1	XP_014054659.1	104.706	-1.57606	0.18556	-8.49355	2e-17	6.02e-16	PREDICTED: Bardet-Biedl syndrome 7 protein isoform X1
106613676	NC_027309.1	16471040	16473873	-	XM_014216184.1	XP_014071658.1	1307.58	1.25237	0.147473	8.49218	2.03e-17	6.09e-16	PREDICTED: nicotinamide riboside kinase 2-like
106575607	NC_027316.1	19942508	19947169	-	XM_014152218.1	XP_014007693.1	168.259	-2.53528	0.298551	-8.49195	2.03e-17	6.1e-16	PREDICTED: folate transporter 1-like
106560343	NC_027309.1	35924522	35932295	+	XM_014123179.1	XP_013978654.1	98.3362	1.1417	0.134501	8.48838	2.1e-17	6.29e-16	PREDICTED: DNA repair and recombination protein RAD54-like
100306802	NC_027305.1	76744683	76750257	-	NM_001165341.1	NP_001158813.1	1238.79	1.02123	0.120348	8.48559	2.15e-17	6.43e-16	Cytosolic 5-nucleotidase 1A
106571621	NC_027314.1	45005210	45009442	+	XM_014144914.1	XP_014000390.1	212.031	-2.87638	0.338973	-8.48558	2.15e-17	6.43e-16	PREDICTED: probable allantoicase
106603465	NC_027303.1	54537746	54627385	-	XM_014197187.1	XP_014052662.1	27.0314	-1.97624	0.232948	-8.48362	2.18e-17	6.53e-16	PREDICTED: protein phosphatase 1E
106595628	NW_012356487.1	94	5721	+	XM_014186994.1	XP_014042469.1	633.324	-1.22506	0.144405	-8.48348	2.19e-17	6.54e-16	PREDICTED: LOW QUALITY PROTEIN: serine/threonine-protein phosphatase 6 regulatory ankyrin repeat subunit A-like
106588430	NC_027301.1	44261031	44265747	+	XM_014177420.1	XP_014032895.1	69.5112	1.12364	0.132452	8.48338	2.19e-17	6.54e-16	PREDICTED: E3 SUMO-protein ligase CBX4-like
106600326	NC_027302.1	35169518	35188841	+	XM_014191632.1	XP_014047107.1	21.2112	-3.25197	0.383351	-8.48299	2.19e-17	6.55e-16	PREDICTED: calsequestrin-1-like
106566381	NC_027312.1	4894148	4905290	+	XM_014134348.1	XP_013989823.1	96.4931	-2.17124	0.25597	-8.4824	2.21e-17	6.58e-16	PREDICTED: SPRY domain-containing SOCS box protein 1-like
106569910	NC_027313.1	60694586	60699769	-	XM_014141637.1	XP_013997112.1	171.933	1.0519	0.124049	8.47971	2.26e-17	6.73e-16	PREDICTED: GA-binding protein subunit beta-1-like isoform X1
106581674	NC_027320.1	6400961	6471564	-	XM_014163880.1	XP_014019355.1	19.5146	1.91009	0.225256	8.47967	2.26e-17	6.73e-16	PREDICTED: poly(rC)-binding protein 3 isoform X2
106605126	NC_027304.1	51264809	51273899	-	XM_014200459.1	XP_014055937.1	66.4677	1.14841	0.135482	8.47649	2.32e-17	6.9e-16	PREDICTED: thyroid hormone receptor-associated protein 3-like isoform X3
106560513	NC_027309.1	44321696	44332232	-	XM_014123478.1	XP_013978953.1	373.77	1.00632	0.118735	8.4754	2.34e-17	6.96e-16	PREDICTED: origin recognition complex subunit 1 isoform X1
106609294	NC_027306.1	39210965	39215163	+	XM_014207939.1	XP_014063423.1	282.662	-1.67526	0.197668	-8.47511	2.35e-17	6.98e-16	PREDICTED: suppressor of cytokine signaling 2-like
106577433	NC_027317.1	38422682	38449289	+	XM_014155404.1	XP_014010879.1	95.7134	-1.59468	0.188173	-8.47456	2.36e-17	7.01e-16	PREDICTED: disintegrin and metalloproteinase domain-containing protein 9-like, partial
100380475	NC_027314.1	29250348	29329839	-	XM_014144209.1	NP_001167231.1	73.7176	1.13683	0.134152	8.47423	2.37e-17	7.02e-16	5-nucleotidase domain-containing protein 1
106565839	NC_027311.1	67501332	67573877	+	XM_014133412.1	XP_013988889.1	357.433	-1.25541	0.148178	-8.4723	2.41e-17	7.13e-16	PREDICTED: S-adenosylmethionine mitochondrial carrier protein isoform X3
106576944	NC_027317.1	14209773	14217224	-	XM_014154489.1	XP_014009964.1	86.8078	1.22899	0.145114	8.46914	2.47e-17	7.32e-16	PREDICTED: exonuclease 1
100196685	NC_027325.1	18737397	18741947	+	XM_014175327.1	XP_014030802.1	546.239	-1.01032	0.119345	-8.46558	2.55e-17	7.54e-16	PREDICTED: LOW QUALITY PROTEIN: BTB/POZ domain-containing protein 10
106561094	NC_027309.1	65925568	65940725	-	XM_014124718.1	XP_013980193.1	57.4114	1.97757	0.233733	8.4608	2.66e-17	7.85e-16	PREDICTED: creatine kinase U-type, mitochondrial-like
106570377	NC_027313.1	72694256	72708763	-	XM_014142633.1	XP_013998105.1	904.279	1.1337	0.134003	8.4603	2.67e-17	7.88e-16	PREDICTED: Na(+)/H(+) exchanger beta isoform X1
106583442	NC_027321.1	42397220	42418136	+	XM_014167603.1	XP_014023081.1	559.745	-2.42862	0.287174	-8.45696	2.74e-17	8.09e-16	PREDICTED: uncharacterized protein LOC106583442 isoform X3
106607157	NC_027305.1	33719870	33721457	-	XM_014203795.1	XP_014059270.1	61.0304	1.68074	0.198792	8.45473	2.8e-17	8.24e-16	PREDICTED: uncharacterized protein LOC106607157
106612572	NC_027308.1	106898341	106911133	-	XM_014213852.1	XP_014069327.1	437.56	-2.53219	0.29953	-8.45388	2.82e-17	8.3e-16	PREDICTED: dynein assembly factor with WDR repeat domains 1
106605462	NC_027304.1	58931363	58933220	+	XM_014201152.1	XP_014056627.1	114.085	-1.78552	0.211248	-8.45228	2.86e-17	8.41e-16	PREDICTED: transmembrane protein 79-like
106563774	NC_027310.1	84338370	84339026	-	XM_014129625.1	XP_013985100.1	41.3473	-2.73122	0.323253	-8.44918	2.93e-17	8.63e-16	PREDICTED: claudin-3-like
106600884	NC_027302.1	54494058	54495157	+	XM_014192634.1	XP_014048109.1	1032.99	-1.0999	0.130184	-8.44881	2.94e-17	8.65e-16	PREDICTED: 3-mercaptopyruvate sulfurtransferase-like
106579251	NC_027301.1	16880564	16881079	+	XM_014158998.1	XP_014014473.1	16.54	-2.05319	0.243045	-8.44778	2.97e-17	8.72e-16	PREDICTED: actin-binding Rho-activating protein-like
106578541	NC_027318.1	17265005	17810461	+	XM_014157480.1	XP_014012955.1	45.3594	-2.61656	0.309768	-8.44685	2.99e-17	8.78e-16	PREDICTED: partitioning defective 3 homolog isoform X1
106566406	NC_027300.1	130274233	130277792	-	XM_014134399.1	XP_013989874.1	48.1757	-1.20224	0.1424	-8.44263	3.1e-17	9.09e-16	PREDICTED: coiled-coil domain-containing protein 74A-like isoform X3
106574389	NC_027315.1	58830987	58835484	-	XM_014150243.1	XP_014005718.1	65.5234	-1.35401	0.160381	-8.44246	3.11e-17	9.1e-16	PREDICTED: uncharacterized protein LOC106574389
106600827	NC_027302.1	57672712	57676182	+	XM_014192528.1	XP_014048003.1	289.348	1.11416	0.131973	8.44236	3.11e-17	9.1e-16	PREDICTED: uncharacterized protein LOC106600827 isoform X1
106611557	NC_027308.1	54075915	54097347	-	XM_014211901.1	XP_014067376.1	672.572	-1.00594	0.119174	-8.44092	3.15e-17	9.21e-16	PREDICTED: electron transfer flavoprotein-ubiquinone oxidoreductase, mitochondrial-like
100306828	NC_027309.1	103785859	103788519	+	NM_001165367.1	NP_001158839.1	1009.77	-1.38699	0.164321	-8.44071	3.15e-17	9.22e-16	Dual specificity protein phosphatase 6
106600850	NC_027302.1	56926833	56932939	-	XM_014192566.1	XP_014048041.1	722.679	-1.57338	0.186438	-8.43918	3.2e-17	9.34e-16	PREDICTED: pyruvate dehydrogenase (acetyl-transferring) kinase isozyme 2, mitochondrial-like
106601675	NC_027302.1	77581976	77589215	+	XM_014194028.1	XP_014049503.1	832.182	1.41335	0.167479	8.43895	3.2e-17	9.35e-16	PREDICTED: uncharacterized protein LOC106601675, partial
100286645	NC_027320.1	21852369	21858651	-	NM_001146584.1	NP_001140056.1	1268.83	-2.47525	0.29334	-8.43814	3.22e-17	9.41e-16	Response gene to complement 32 protein
106570372	NC_027313.1	72570711	72575701	-	XM_014142621.1	XP_013998096.1	39.0906	-2.36361	0.280188	-8.4358	3.29e-17	9.58e-16	PREDICTED: O(6)-methylguanine-induced apoptosis 2
XR_001322046.1	NA	NA	NA	NA	NA	NA	708.798	-2.85183	0.338061	-8.43583	3.29e-17	9.58e-16	NA
100136919	NC_027313.1	59118495	59122769	+	NM_001123689.1	NP_001117161.1	456.93	1.65548	0.196256	8.4353	3.3e-17	9.62e-16	transport-associated protein 2A
106590243	NC_027328.1	20024598	20025398	-	XM_014181043.1	XP_014036517.1	1921.98	1.06344	0.126075	8.43495	3.31e-17	9.64e-16	PREDICTED: CCAAT/enhancer-binding protein epsilon-like isoform X1
106582230	NC_027320.1	34596842	34600743	+	XM_014165092.1	XP_014020567.1	115.717	-1.32478	0.15707	-8.43432	3.33e-17	9.69e-16	PREDICTED: arylsulfatase D-like isoform X1
106601354	NC_027300.1	31602274	31611943	-	XM_014193516.1	XP_014048991.1	247.509	-2.75629	0.326808	-8.43399	3.34e-17	9.71e-16	PREDICTED: uncharacterized protein LOC106601354 isoform X1
106588497	NC_027326.1	6783266	6787726	-	XM_014177595.1	XP_014033070.1	232.55	1.20717	0.143157	8.43253	3.38e-17	9.82e-16	PREDICTED: mediator of RNA polymerase II transcription subunit 30-like
106605956	NC_027300.1	54474962	54504785	+	XM_014201987.1	XP_014057470.1	107.42	-2.89358	0.343147	-8.43248	3.38e-17	9.82e-16	PREDICTED: synapse differentiation-inducing gene protein 1-like
106565575	NC_027311.1	56658026	56855049	-	XM_014132849.1	XP_013988324.1	144.663	-1.33318	0.158126	-8.43112	3.42e-17	9.93e-16	PREDICTED: testis-expressed sequence 264 protein-like
106569597	NC_027313.1	40805215	40839807	-	XM_014141116.1	XP_013996589.1	38.579	-2.01712	0.23926	-8.43068	3.44e-17	9.96e-16	PREDICTED: ski-like protein isoform X2
106576688	NC_027317.1	13130820	13135159	-	XM_014153996.1	XP_014009471.1	225.86	-1.59797	0.189564	-8.42973	3.46e-17	1e-15	PREDICTED: RING finger protein 122-like isoform X2
106577121	NC_027317.1	24202357	24239390	+	XM_014154871.1	XP_014010346.1	112.087	-1.69108	0.200673	-8.42705	3.54e-17	1.02e-15	PREDICTED: cilia- and flagella-associated protein 36
100195506	NC_027314.1	5152578	5174730	+	NM_001140535.1	NP_001134007.1	256.71	1.28794	0.152852	8.42603	3.58e-17	1.03e-15	hormone-sensitive lipase precursor
106562160	NC_027310.1	15447718	15459118	+	XM_014126842.1	XP_013982317.1	16.5546	-1.6178	0.192033	-8.4246	3.62e-17	1.05e-15	PREDICTED: putative solute carrier family 22 member 31 isoform X1
XR_001329166.1	NA	NA	NA	NA	NA	NA	301.511	-4.18051	0.496394	-8.42176	3.71e-17	1.07e-15	NA
106608356	NC_027305.1	85252582	85261308	-	XM_014206257.1	XP_014061732.1	69.5999	-2.23048	0.264864	-8.42124	3.73e-17	1.07e-15	PREDICTED: solute carrier family 2, facilitated glucose transporter member 12 isoform X1
106577649	NC_027317.1	53763402	53765505	+	XM_014155955.1	XP_014011430.1	61.5815	-2.92512	0.347363	-8.42091	3.74e-17	1.08e-15	PREDICTED: cytochrome b5 domain-containing protein 1
106612793	NC_027308.1	113894085	113894714	+	XM_014214296.1	XP_014069772.1	51.1061	-2.87799	0.341775	-8.42071	3.74e-17	1.08e-15	PREDICTED: dual specificity protein phosphatase 14-like
106591235	NC_027301.1	59909946	59913192	+	XM_014182453.1	XP_014037928.1	72.0569	1.17207	0.139239	8.41773	3.84e-17	1.1e-15	PREDICTED: B-cell receptor CD22-like
106560578	NC_027309.1	47787774	47795114	+	XM_014123591.1	XP_013979066.1	920.682	-1.0196	0.12113	-8.41743	3.85e-17	1.11e-15	PREDICTED: prohibitin-2-like
100194626	NC_027324.1	14872924	14874575	-	NM_001139711.1	NP_001133183.1	4047.29	-1.42684	0.169521	-8.41688	3.87e-17	1.11e-15	ATP synthase, H+ transporting, mitochondrial F0 complex, subunit c-3
106594497	NW_012352884.1	192	1469	+	XM_014185868.1	XP_014041343.1	99.4957	-3.06199	0.363936	-8.41354	3.98e-17	1.14e-15	PREDICTED: uncharacterized protein LOC106594497, partial
106585283	NC_027301.1	39669441	39705796	+	XM_014171352.1	XP_014026819.1	40.4138	-1.71724	0.204121	-8.41287	4e-17	1.15e-15	PREDICTED: uncharacterized protein LOC106585283 isoform X1
106602556	NC_027303.1	17558890	17647722	-	XM_014195248.1	XP_014050724.1	393.628	-2.55664	0.303916	-8.41231	4.02e-17	1.15e-15	PREDICTED: protocadherin Fat 1-like isoform X2
106567571	NC_027312.1	60436712	60442558	-	XM_014137043.1	XP_013992519.1	347.039	1.45191	0.172682	8.40799	4.17e-17	1.2e-15	PREDICTED: H-2 class II histocompatibility antigen, A-K alpha chain-like isoform X2
100196840	NC_027307.1	9947940	9955824	+	NM_001141862.1	NP_001135334.1	125.78	1.1995	0.142715	8.40484	4.28e-17	1.23e-15	xeroderma pigmentosum, complementation group A
106564845	NC_027311.1	26709285	26712747	+	XM_014131300.1	XP_013986775.1	119.392	1.11204	0.132331	8.40342	4.34e-17	1.24e-15	PREDICTED: ewing\'s tumor-associated antigen 1 homolog
106565158	NC_027311.1	44888684	44897620	+	XM_014131965.1	XP_013987440.1	1975.72	1.17019	0.139254	8.40326	4.34e-17	1.24e-15	PREDICTED: ninjurin-1-like
106570347	NC_027313.1	71251856	71279303	-	XM_014142555.1	XP_013998030.1	32.2391	-2.0939	0.249213	-8.40206	4.39e-17	1.25e-15	PREDICTED: uncharacterized protein C5orf49 homolog isoform X2
106577201	NC_027317.1	27825796	27836909	-	XM_014155092.1	XP_014010567.1	49.5276	-3.08368	0.367032	-8.40166	4.4e-17	1.25e-15	PREDICTED: solute carrier family 22 member 7-like
106565227	NC_027311.1	41291883	41307425	-	XM_014132106.1	XP_013987581.1	3565.98	1.10631	0.131684	8.40124	4.42e-17	1.26e-15	PREDICTED: uncharacterized protein LOC106565227
106605297	NC_027304.1	56178438	56179121	+	XM_014200777.1	XP_014056252.1	235.52	-1.50984	0.17978	-8.39828	4.53e-17	1.29e-15	PREDICTED: uncharacterized protein LOC106605297
106560265	NC_027309.1	30638552	30649851	-	XM_014122974.1	XP_013978449.1	42.3826	-1.9163	0.228195	-8.39761	4.56e-17	1.29e-15	PREDICTED: ubiquitin carboxyl-terminal hydrolase 46-like
100196645	NC_027305.1	40695318	40699765	+	NM_001141674.1	NP_001135146.1	162.624	-2.28013	0.271545	-8.3969	4.58e-17	1.3e-15	homeobox protein HoxB7ab
106588372	NC_027301.1	44403551	44429519	+	XM_014177285.1	XP_014032760.1	243.576	-1.53917	0.183311	-8.39648	4.6e-17	1.31e-15	PREDICTED: nascent polypeptide-associated complex subunit alpha, muscle-specific form-like
100195200	NC_027323.1	8380494	8405637	-	XM_014171023.1	XP_014026498.1	212.242	1.29051	0.1537	8.39633	4.61e-17	1.31e-15	PREDICTED: dual specificity testis-specific protein kinase 2 isoform X2
106575728	NC_027316.1	24238021	24242235	+	XM_014152389.1	XP_014007864.1	158.999	-3.65309	0.435083	-8.39631	4.61e-17	1.31e-15	PREDICTED: coagulation factor VII-like
106579934	NC_027319.1	19740475	19758072	+	XM_014160340.1	XP_014015815.1	183.645	1.03951	0.123812	8.39582	4.63e-17	1.31e-15	PREDICTED: calcium release-activated calcium channel protein 1-like isoform X3
106607018	NC_027305.1	29035488	29071847	-	XM_014203546.1	XP_014059021.1	38.0467	-1.64176	0.19563	-8.39217	4.77e-17	1.35e-15	PREDICTED: putative acyl-coenzyme A thioesterase 6
100380553	NC_027309.1	113475162	113485292	+	NM_001173838.1	NP_001167309.1	44.8759	-2.71981	0.324158	-8.3904	4.84e-17	1.37e-15	single Ig IL-1-related receptor precursor
106575894	NC_027316.1	28436973	28437157	-	XM_014152612.1	XP_014008087.1	219.226	1.11596	0.133004	8.39044	4.84e-17	1.37e-15	PREDICTED: interleukin-18 receptor 1-like
106568245	NC_027312.1	88584330	88618585	-	XM_014138417.1	XP_013993892.1	75.5253	1.78264	0.212525	8.38787	4.95e-17	1.4e-15	PREDICTED: armadillo repeat protein deleted in velo-cardio-facial syndrome-like
106612682	NC_027308.1	102448316	102451128	-	XM_014214087.1	XP_014069562.1	1100.24	-2.64036	0.314852	-8.38604	5.03e-17	1.42e-15	PREDICTED: cytochrome c oxidase subunit 7A2, mitochondrial-like
106564840	NC_027311.1	26846669	26875347	+	XM_014131288.1	XP_013986756.1	115.38	-1.10508	0.131781	-8.38573	5.04e-17	1.42e-15	PREDICTED: kinesin-like protein KIF16B isoform X1
106578108	NC_027317.1	66961850	66970480	-	XM_014156706.1	XP_014012181.1	27.2829	-1.87032	0.223043	-8.38548	5.05e-17	1.42e-15	PREDICTED: ubinuclein-1-like
106587281	NC_027325.1	14949857	14963588	-	XM_014175518.1	XP_014030993.1	191.234	-2.82262	0.336615	-8.38531	5.06e-17	1.43e-15	PREDICTED: CKLF-like MARVEL transmembrane domain-containing protein 4
106605635	NC_027304.1	65934818	65939205	+	XM_014201496.1	XP_014056971.1	2719.01	1.01669	0.121253	8.38485	5.08e-17	1.43e-15	PREDICTED: B-cell receptor CD22-like isoform X2
106577007	NC_027317.1	18309444	18323652	+	XM_014154640.1	XP_014010116.1	395.39	-1.55795	0.185807	-8.38478	5.08e-17	1.43e-15	PREDICTED: multiple inositol polyphosphate phosphatase 1-like isoform X2
106599164	NC_027302.1	16460042	16512277	+	XM_014190278.1	XP_014045753.1	190.185	-1.32782	0.158364	-8.3846	5.09e-17	1.43e-15	PREDICTED: xenotropic and polytropic retrovirus receptor 1 homolog
106599802	NC_027302.1	30656837	30657751	-	XM_014191131.1	XP_014046606.1	802.064	-1.44959	0.172893	-8.38433	5.1e-17	1.44e-15	PREDICTED: CCAAT/enhancer-binding protein delta
106562355	NC_027310.1	25989727	26021351	+	XM_014127182.1	XP_013982657.1	323.11	1.20528	0.143762	8.3839	5.12e-17	1.44e-15	PREDICTED: switch-associated protein 70-like isoform X1
106571934	NC_027314.1	61725803	61745997	+	XM_014145517.1	XP_014000987.1	372.405	-1.37946	0.164535	-8.38395	5.12e-17	1.44e-15	PREDICTED: nuclear receptor coactivator 3-like isoform X1
106563602	NC_027300.1	11490342	11533162	+	XM_014129521.1	XP_013984915.1	91.3596	1.08604	0.129546	8.3834	5.14e-17	1.44e-15	PREDICTED: SH3 and cysteine-rich domain-containing protein-like isoform X2
106567578	NC_027312.1	60752685	60757952	+	XM_014137061.1	XP_013992536.1	55.9907	-1.58052	0.18862	-8.37936	5.32e-17	1.49e-15	PREDICTED: adapter molecule crk-like
106587099	NC_027301.1	48155688	48280508	-	XM_014175103.1	XP_014030578.1	65.0391	-2.72069	0.324765	-8.37741	5.41e-17	1.52e-15	PREDICTED: ubiquitin carboxyl-terminal hydrolase 43-like isoform X2
106587836	NC_027325.1	38442292	38445832	-	XM_014176489.1	XP_014031964.1	45.752	1.43194	0.170929	8.37739	5.41e-17	1.52e-15	PREDICTED: proprotein convertase subtilisin/kexin type 6-like, partial
106583622	NC_027321.1	48680756	48704894	-	XM_014168010.1	XP_014023485.1	258.852	1.10244	0.131619	8.37602	5.47e-17	1.53e-15	PREDICTED: serine incorporator 3-like
106572147	NC_027314.1	69556412	69560615	+	XM_014146039.1	XP_014001514.1	139.061	2.99398	0.357461	8.37568	5.49e-17	1.54e-15	PREDICTED: WAP four-disulfide core domain protein 2-like
106612271	NC_027308.1	87793047	87805373	-	XM_014213278.1	XP_014068753.1	1015.26	1.02796	0.122774	8.37273	5.63e-17	1.57e-15	PREDICTED: uncharacterized protein LOC106612271 isoform X1
106585518	NC_027323.1	23328194	23333887	+	XM_014171812.1	XP_014027287.1	18.203	-2.27347	0.271561	-8.37187	5.67e-17	1.58e-15	PREDICTED: coiled-coil domain-containing protein 92-like
100196057	NC_027312.1	8035186	8057390	-	XM_014134464.1	XP_013989939.1	283.124	-1.13996	0.136264	-8.36587	5.97e-17	1.66e-15	PREDICTED: apoptosis regulator Bcl-X isoform X1
106564234	NC_027311.1	6848915	6861364	+	XM_014130285.1	XP_013985760.1	474.192	-1.33741	0.159891	-8.36456	6.03e-17	1.68e-15	PREDICTED: mitochondrial dicarboxylate carrier-like
106585044	NC_027323.1	14207625	14221205	-	XM_014170794.1	XP_014026269.1	449.85	-1.46497	0.175173	-8.36301	6.11e-17	1.7e-15	PREDICTED: proteinase-activated receptor 1-like
106569695	NC_027313.1	43984463	43989177	-	XM_014141258.1	XP_013996733.1	226.114	1.44865	0.173224	8.36284	6.12e-17	1.7e-15	PREDICTED: natural killer cell receptor 2B4-like
106607467	NC_027305.1	41990369	42006144	+	XM_014204447.1	XP_014059922.1	161.751	-4.94516	0.591323	-8.36287	6.12e-17	1.7e-15	PREDICTED: MAGUK p55 subfamily member 2-like
106566893	NC_027312.1	23560530	23562155	+	XM_014135448.1	XP_013990923.1	17.8999	2.60396	0.3114	8.36211	6.16e-17	1.71e-15	PREDICTED: E3 ubiquitin/ISG15 ligase TRIM25-like
106587910	NC_027301.1	46100733	46102633	-	XM_014176572.1	XP_014032047.1	260.547	-2.92347	0.349624	-8.36175	6.18e-17	1.71e-15	PREDICTED: CDGSH iron-sulfur domain-containing protein 3, mitochondrial-like
106590558	NC_027328.1	29311796	29321512	+	XM_014181669.1	XP_014037144.1	33.4981	-2.21668	0.265132	-8.36067	6.24e-17	1.73e-15	PREDICTED: zinc finger homeobox protein 4-like
106564953	NC_027311.1	22987835	23005096	-	XM_014131503.1	XP_013986978.1	772.122	-1.62038	0.193837	-8.35952	6.3e-17	1.74e-15	PREDICTED: insulin-like growth factor-binding protein 4
106580787	NC_027319.1	47028360	47032329	+	XM_014162200.1	XP_014017675.1	554.74	1.05856	0.12663	8.35946	6.3e-17	1.74e-15	PREDICTED: protein NLRC3-like
106576838	NC_027317.1	5780392	5790767	-	XM_014154294.1	XP_014009769.1	161.405	1.08128	0.129353	8.35911	6.32e-17	1.75e-15	PREDICTED: DNA mismatch repair protein Mlh1
106605202	NC_027300.1	52892487	52893494	+	XM_014200604.1	XP_014056079.1	246.136	1.10101	0.131717	8.35889	6.33e-17	1.75e-15	PREDICTED: oxoeicosanoid receptor 1
106573580	NC_027315.1	38864568	38897297	+	XM_014148737.1	XP_014004211.1	44.2196	-1.84366	0.220608	-8.3572	6.42e-17	1.77e-15	PREDICTED: tight junction protein ZO-3-like isoform X1
106562770	NC_027310.1	42194653	42204440	+	XM_014127770.1	XP_013983245.1	66.1883	-1.55809	0.186463	-8.356	6.49e-17	1.79e-15	PREDICTED: calmodulin-like protein 4
106567289	NC_027312.1	43409313	43410308	-	XM_014136432.1	XP_013991907.1	73.092	-3.73161	0.44658	-8.35597	6.49e-17	1.79e-15	PREDICTED: suppressor of cytokine signaling 2-like
106606114	NC_027304.1	77685142	77687002	+	XM_014202236.1	XP_014057711.1	990.718	1.33854	0.16019	8.35597	6.49e-17	1.79e-15	PREDICTED: uncharacterized protein LOC106606114
100380614	NC_027300.1	49578477	49601095	+	XM_014198503.1	XP_014053983.1	882.178	1.10323	0.132045	8.35495	6.55e-17	1.8e-15	PREDICTED: DNA-binding protein Ikaros isoform X3
106577247	NC_027317.1	30086578	30137496	+	XM_014155173.1	XP_014010648.1	82.8631	-2.4072	0.288124	-8.35475	6.56e-17	1.8e-15	PREDICTED: storkhead-box protein 1-like
106584788	NC_027301.1	38351911	38370165	-	XM_014170391.1	XP_014025859.1	436.726	-1.03807	0.124253	-8.35447	6.57e-17	1.81e-15	PREDICTED: serine/arginine-rich splicing factor 7-like isoform X3
106609502	NC_027306.1	45444525	45475783	-	XM_014208385.1	XP_014063860.1	205.363	-1.30961	0.156755	-8.35448	6.57e-17	1.81e-15	PREDICTED: tubby-related protein 3-like isoform X3
106612131	NC_027308.1	79055427	79063816	-	XM_014213020.1	XP_014068495.1	515.251	-3.33159	0.398778	-8.35449	6.57e-17	1.81e-15	PREDICTED: cysteine-rich and transmembrane domain-containing protein 1
106611072	NC_027308.1	21414039	21447876	+	XM_014210935.1	XP_014066411.1	33.2656	-1.41126	0.169001	-8.35059	6.79e-17	1.87e-15	PREDICTED: signal-induced proliferation-associated 1-like protein 1 isoform X2
106593147	NW_012349503.1	8	5496	-	XM_014184483.1	XP_014039958.1	30.8082	-2.47156	0.29622	-8.34364	7.2e-17	1.98e-15	PREDICTED: solute carrier family 22 member 18-like, partial
XR_001318649.1	NA	NA	NA	NA	NA	NA	65.925	-3.12737	0.374834	-8.34333	7.22e-17	1.98e-15	NA
106600736	NC_027302.1	51567084	51567575	-	XM_014192322.1	XP_014047797.1	14.1215	-3.06298	0.367151	-8.34259	7.27e-17	1.99e-15	PREDICTED: heat shock 70 kDa protein-like
106612607	NC_027308.1	105623221	105631671	-	XM_014213928.1	XP_014069403.1	1375.44	1.02858	0.123323	8.34053	7.4e-17	2.02e-15	PREDICTED: heterogeneous nuclear ribonucleoprotein L-like isoform X2
106560560	NC_027300.1	9069928	9073457	-	XM_014123595.1	XP_013979070.1	51.3201	-1.00685	0.120743	-8.33877	7.51e-17	2.05e-15	PREDICTED: solute carrier family 25 member 47-B-like isoform X1
106577622	NC_027317.1	51072436	51112586	+	XM_014155839.1	XP_014011316.1	155.029	-2.83751	0.340383	-8.33623	7.67e-17	2.1e-15	PREDICTED: inactive ubiquitin carboxyl-terminal hydrolase 53-like
106563650	NC_027310.1	79575138	79591672	-	XM_014129415.1	XP_013984890.1	104.317	-3.398	0.407653	-8.33553	7.72e-17	2.11e-15	PREDICTED: protein furry homolog
106584080	NC_027301.1	34718009	34719173	+	XM_014168922.1	XP_014024397.1	127.934	1.1296	0.135528	8.33482	7.76e-17	2.12e-15	PREDICTED: protein FAM26E-like
106592455	NW_012348242.1	10623	15503	-	XM_014183807.1	XP_014039282.1	863.377	1.39044	0.166865	8.33271	7.9e-17	2.15e-15	PREDICTED: serine/threonine-protein kinase PLK1
106602756	NC_027303.1	22339135	22359173	-	XM_014195595.1	XP_014051070.1	3214.04	-1.12553	0.135079	-8.33236	7.92e-17	2.16e-15	PREDICTED: succinyl-CoA ligase subunit alpha, mitochondrial
106611741	NC_027308.1	63648397	63736554	-	XM_014212269.1	XP_014067745.1	53.2417	-2.49682	0.299661	-8.33214	7.94e-17	2.16e-15	PREDICTED: disks large homolog 3-like isoform X5
106570560	NC_027313.1	82824865	82915447	+	XM_014143005.1	XP_013998480.1	1000.78	1.21171	0.14546	8.33023	8.07e-17	2.2e-15	PREDICTED: protein FAM65B-like
106612160	NC_027300.1	95123040	95129047	-	XM_014213110.1	XP_014068585.1	221.433	-1.00794	0.121	-8.33012	8.08e-17	2.2e-15	PREDICTED: cytochrome c oxidase assembly protein COX11, mitochondrial
106564891	NC_027300.1	121648323	121651720	+	XM_014131384.1	XP_013986859.1	339.864	-1.13627	0.136414	-8.32958	8.11e-17	2.21e-15	PREDICTED: prenylcysteine oxidase-like
XR_001328519.1	NA	NA	NA	NA	NA	NA	35.5153	-1.5752	0.189135	-8.32848	8.19e-17	2.23e-15	NA
106600019	NC_027302.1	38030701	38033642	+	XM_014191354.1	XP_014046829.1	22.8932	-1.68808	0.202715	-8.32737	8.27e-17	2.25e-15	PREDICTED: signal-transducing adaptor protein 2-like
106580767	NC_027319.1	46471941	46474763	-	XM_014162158.1	XP_014017633.1	358.242	-1.94091	0.2331	-8.32651	8.33e-17	2.26e-15	PREDICTED: cytochrome c oxidase subunit 7A2, mitochondrial-like
106604783	NC_027304.1	34884651	34923404	-	XM_014199813.1	XP_014055290.1	17.6794	-2.36013	0.283448	-8.3265	8.33e-17	2.26e-15	PREDICTED: amyloid beta A4 precursor protein-binding family B member 2 isoform X4
106607455	NC_027305.1	43104062	43117456	+	XM_014204416.1	XP_014059892.1	301.946	1.41535	0.170031	8.32409	8.5e-17	2.3e-15	PREDICTED: integrin alpha-IIb-like
106602953	NC_027303.1	33194209	33220234	-	XM_014196008.1	XP_014051483.1	49.2061	1.27839	0.153623	8.3216	8.68e-17	2.35e-15	PREDICTED: 5-hydroxytryptamine receptor 2A-like isoform X2
100194750	NC_027302.1	26091705	26096337	+	XM_014190335.1	NP_001133251.1	1301.04	1.20758	0.14514	8.32007	8.79e-17	2.38e-15	cell division cycle protein 20 homolog
106566993	NC_027312.1	32598885	32613247	-	XM_014135725.1	XP_013991200.1	785.773	1.21249	0.14576	8.31842	8.91e-17	2.41e-15	PREDICTED: differentially expressed in FDCP 6 homolog
106583468	NC_027321.1	41530200	41541961	+	XM_014167678.1	XP_014023153.1	92.5665	-1.27222	0.152979	-8.31631	9.07e-17	2.45e-15	PREDICTED: solute carrier family 25 member 34-like
106575925	NC_027316.1	29415693	29416529	+	XM_014152663.1	XP_014008138.1	1108.31	1.23149	0.1481	8.31527	9.15e-17	2.47e-15	PREDICTED: BTB/POZ domain-containing protein KCTD12-like
XR_001319343.1	NA	NA	NA	NA	NA	NA	44.6892	-1.69412	0.203775	-8.31369	9.28e-17	2.5e-15	NA
106568861	NC_027300.1	140516142	140538088	+	XM_014139607.1	XP_013995082.1	348.305	1.17006	0.140745	8.31331	9.31e-17	2.51e-15	PREDICTED: 1-acyl-sn-glycerol-3-phosphate acyltransferase alpha-like
106565573	NC_027311.1	56856466	56883716	-	XM_014132846.1	XP_013988322.1	403.208	1.05852	0.127336	8.31275	9.35e-17	2.52e-15	PREDICTED: Fanconi anemia group D2 protein
106609416	NC_027306.1	43393955	43480447	+	XM_014208216.1	XP_014063693.1	176.411	-2.18224	0.262533	-8.31225	9.39e-17	2.53e-15	PREDICTED: PRKC apoptosis WT1 regulator protein-like isoform X2
106566980	NC_027312.1	32322445	32329371	+	XM_014135694.1	XP_013991169.1	82.1077	-3.00377	0.361378	-8.31199	9.41e-17	2.53e-15	PREDICTED: Krueppel-like factor 15 isoform X1
106591739	NW_012346220.1	21788	31477	-	XM_014182955.1	XP_014038430.1	149.354	-1.7577	0.211486	-8.31121	9.47e-17	2.55e-15	PREDICTED: probable ubiquitin-conjugating enzyme E2 W-B
106575222	NC_027316.1	6699787	6712072	-	XM_014151593.1	XP_014007068.1	10.6651	-2.02843	0.244095	-8.31001	9.57e-17	2.57e-15	PREDICTED: SH3 domain-binding protein 4-A-like
106587076	NC_027325.1	8168584	8178641	+	XM_014175011.1	XP_014030485.1	126.215	1.0328	0.124329	8.30699	9.82e-17	2.64e-15	PREDICTED: transcription factor E2F8-like isoform X1
100306762	NC_027300.1	98196254	98485282	+	NM_001165301.1	NP_001158773.1	200.06	-2.17451	0.261792	-8.30624	9.88e-17	2.65e-15	Adenosine kinase
106562438	NC_027310.1	30963978	30966771	+	XM_014127327.1	XP_013982802.1	53.3671	-1.50249	0.18093	-8.3043	1e-16	2.69e-15	PREDICTED: iroquois-class homeodomain protein IRX-5
106573306	NC_027315.1	16451514	16484541	+	XM_014148245.1	XP_014003720.1	147.615	1.27841	0.153978	8.30256	1.02e-16	2.73e-15	PREDICTED: diphosphoinositol polyphosphate phosphohydrolase 3-beta-like isoform X1
106571462	NC_027314.1	36971988	37009721	+	XM_014144600.1	XP_014000075.1	607.628	1.01886	0.122721	8.30229	1.02e-16	2.74e-15	PREDICTED: tumor necrosis factor receptor superfamily member 21-like
106610861	NC_027308.1	19407153	19412235	-	XM_014210504.1	XP_014065979.1	880.655	1.17116	0.141108	8.29972	1.04e-16	2.79e-15	PREDICTED: phospholipase D4-like
100306748	NC_027300.1	6850854	6861873	+	XM_014201870.1	XP_014057714.1	788.346	-2.37262	0.285882	-8.29928	1.05e-16	2.8e-15	PREDICTED: ketohexokinase isoform X6
XR_001322659.1	NA	NA	NA	NA	NA	NA	20.4469	-1.6784	0.202268	-8.29791	1.06e-16	2.83e-15	NA
106592052	NW_012347576.1	12324	22415	+	XM_014183354.1	XP_014038829.1	62.4691	1.88553	0.227251	8.2971	1.07e-16	2.85e-15	PREDICTED: protein FAM49B-like, partial
106570863	NC_027314.1	3337432	3352850	+	XM_014143430.1	XP_013998905.1	547.242	1.56191	0.188267	8.29621	1.07e-16	2.87e-15	PREDICTED: DNA-binding protein HU 2-like
106580442	NC_027319.1	30346022	30352338	-	XM_014161508.1	XP_014016981.1	381.396	1.12173	0.135211	8.29613	1.08e-16	2.87e-15	PREDICTED: ras association domain-containing protein 2-like isoform X1
106560267	NC_027309.1	30704643	30706127	+	XM_014122976.1	XP_013978451.1	25.0664	-2.19001	0.264006	-8.29531	1.08e-16	2.89e-15	PREDICTED: ras-like protein family member 11B
106568188	NC_027312.1	87589475	87591640	+	XM_014138306.1	XP_013993781.1	218.667	1.02695	0.123802	8.29511	1.08e-16	2.89e-15	PREDICTED: glycolipid transfer protein-like
106611350	NC_027308.1	41284116	41292236	+	XM_014211496.1	XP_014066971.1	216.583	1.07351	0.12946	8.29225	1.11e-16	2.96e-15	PREDICTED: centromere protein O-like
106573467	NC_027315.1	26089211	26154807	-	XM_014148547.1	XP_014004021.1	74.5257	-1.32356	0.159615	-8.29218	1.11e-16	2.96e-15	PREDICTED: semaphorin-4B-like
100286625	NC_027325.1	20465857	20468638	+	XM_014175599.1	XP_014031074.1	49.3669	-1.45774	0.175803	-8.29189	1.11e-16	2.97e-15	PREDICTED: MARVEL domain-containing protein 3 isoform X1
106605966	NC_027304.1	73548311	73549780	+	XM_014201990.1	XP_014057465.1	68.1517	1.3567	0.163639	8.29081	1.12e-16	2.99e-15	PREDICTED: sialic acid-binding Ig-like lectin 15
106569413	NC_027313.1	33523319	33524284	+	XM_014140753.1	XP_013996228.1	212.821	-1.17478	0.141726	-8.28909	1.14e-16	3.03e-15	PREDICTED: transcription factor AP-1-like
106605347	NC_027304.1	57598718	57610170	+	XM_014200864.1	XP_014056342.1	67.5694	1.93614	0.233625	8.2874	1.16e-16	3.07e-15	PREDICTED: T-box transcription factor TBX20 isoform X4
100196508	NC_027302.1	68947349	68948898	+	NM_001141537.1	NP_001135009.1	203.486	1.14023	0.137599	8.28661	1.17e-16	3.09e-15	kinetochore protein Spc24
106565059	NC_027311.1	34687222	34731624	+	XM_014131683.1	XP_013987159.1	62.1909	-1.06041	0.127967	-8.28656	1.17e-16	3.09e-15	PREDICTED: RNA-binding protein Raly-like isoform X4
106601926	NC_027302.1	86426377	86429115	+	XM_014194362.1	XP_014049837.1	91.3871	1.47115	0.177566	8.28507	1.18e-16	3.12e-15	PREDICTED: pyrroline-5-carboxylate reductase 1, mitochondrial-like
100194845	NW_012386695.1	72	575	+	NM_001139874.1	NP_001133346.1	239.107	-1.34414	0.162239	-8.28495	1.18e-16	3.13e-15	small VCP/p97-interacting protein
106583807	NC_027321.1	60061618	60062398	-	XM_014168394.1	XP_014023869.1	141.69	1.06526	0.12859	8.28414	1.19e-16	3.15e-15	PREDICTED: centromere protein P
106608118	NC_027305.1	72704171	72809702	+	XM_014205838.1	XP_014061313.1	110.797	-1.14387	0.138097	-8.28313	1.2e-16	3.17e-15	PREDICTED: serine/threonine-protein kinase MRCK alpha-like isoform X1
106568627	NC_027313.1	1544373	1645657	+	XM_014139098.1	XP_013994569.1	39.5694	-3.17635	0.383577	-8.28088	1.22e-16	3.23e-15	PREDICTED: protein tilB homolog isoform X1
106608385	NC_027305.1	86885701	86904778	+	XM_014206297.1	XP_014061772.1	4591.2	-1.02861	0.124222	-8.28041	1.23e-16	3.24e-15	PREDICTED: trifunctional enzyme subunit beta, mitochondrial
106568489	NC_027312.1	98862023	98906841	-	XM_014138883.1	XP_013994358.1	24.7947	-1.61221	0.194704	-8.2803	1.23e-16	3.24e-15	PREDICTED: SHC-transforming protein 3 isoform X2
106607664	NC_027305.1	51006021	51011963	+	XM_014204856.1	XP_014060331.1	3612.8	1.18583	0.143213	8.28015	1.23e-16	3.24e-15	PREDICTED: ribonucleoside-diphosphate reductase subunit M2
106598380	NW_012377484.1	1980	3714	+	XM_014189418.1	XP_014044893.1	177.549	-2.05705	0.248482	-8.27848	1.25e-16	3.29e-15	PREDICTED: iroquois-class homeodomain protein irx-3-like
106579080	NC_027318.1	60058740	60094689	-	XM_014158617.1	XP_014014092.1	175.089	-1.96901	0.237877	-8.27742	1.26e-16	3.31e-15	PREDICTED: receptor tyrosine-protein kinase erbB-2
106613302	NC_027308.1	135175353	135175904	+	XM_014215390.1	XP_014070865.1	1037.01	1.06657	0.128868	8.27641	1.27e-16	3.34e-15	PREDICTED: ras-related protein Rap-2b-like
106561160	NC_027309.1	83857381	83861096	-	XM_014124825.1	XP_013980300.1	138.132	-3.22132	0.38925	-8.27571	1.28e-16	3.36e-15	PREDICTED: tetraspanin-3
106576270	NC_027316.1	44492528	44504514	+	XM_014153354.1	XP_014008829.1	40.1813	-3.37395	0.407716	-8.27525	1.28e-16	3.37e-15	PREDICTED: transcription factor Spi-C-like isoform X2
100195082	NC_027317.1	28112700	28114748	-	NM_001140111.1	NP_001133583.1	28.0027	-2.90281	0.350824	-8.27427	1.29e-16	3.39e-15	Zinc finger protein 503
106563192	NC_027310.1	72408549	72419602	+	XM_014128512.1	XP_013983987.1	1758.4	1.25627	0.151841	8.27363	1.3e-16	3.41e-15	PREDICTED: proactivator polypeptide-like
106589357	NC_027327.1	4939731	4957017	+	XM_014179208.1	XP_014034683.1	922.371	-1.57362	0.190231	-8.27216	1.32e-16	3.45e-15	PREDICTED: HEAT repeat-containing protein 1
100136439	NC_027313.1	31118630	31119882	-	XM_014140493.1	XP_013995967.1	4563.41	2.39437	0.289498	8.27074	1.33e-16	3.49e-15	PREDICTED: cathelicidin antimicrobial peptide isoform X1
106571585	NC_027314.1	46166095	46257214	-	XM_014144821.1	XP_014000295.1	108.142	-1.48469	0.179521	-8.2703	1.34e-16	3.5e-15	PREDICTED: serine/threonine-protein kinase MRCK alpha-like isoform X1
106579874	NC_027319.1	22793960	22797829	+	XM_014160191.1	XP_014015667.1	57.6322	-2.28292	0.276037	-8.27034	1.34e-16	3.5e-15	PREDICTED: coxsackievirus and adenovirus receptor homolog
106569141	NC_027313.1	29651521	29758412	-	XM_014140160.1	XP_013995640.1	10.6919	-2.59868	0.314254	-8.26938	1.35e-16	3.52e-15	PREDICTED: adhesion G protein-coupled receptor L2-like isoform X7
106578197	NC_027317.1	69481380	69491360	-	XM_014156834.1	XP_014012307.1	132.468	-1.60397	0.193985	-8.26851	1.36e-16	3.55e-15	PREDICTED: mothers against decapentaplegic homolog 1 isoform X1
106577868	NC_027317.1	58877931	58926034	+	XM_014156288.1	XP_014011763.1	44.6928	-1.35108	0.163441	-8.26646	1.38e-16	3.61e-15	PREDICTED: protein inturned-like isoform X4
106609305	NC_027306.1	38504838	38511598	-	XM_014207973.1	XP_014063448.1	24.824	-3.77823	0.457118	-8.26533	1.39e-16	3.64e-15	PREDICTED: protein Wnt-16-like
106572195	NC_027314.1	66971370	66986709	-	XM_014146143.1	XP_014001617.1	252.931	-1.25879	0.152299	-8.26524	1.39e-16	3.64e-15	PREDICTED: procollagen-lysine,2-oxoglutarate 5-dioxygenase 1 isoform X2
106608019	NC_027305.1	67293891	67300342	-	XM_014205650.1	XP_014061125.1	83.0888	1.02585	0.124145	8.26334	1.42e-16	3.69e-15	PREDICTED: flap endonuclease GEN homolog 1
106561254	NC_027309.1	86677871	86713836	+	XM_014125006.1	XP_013980481.1	78.3175	-2.19504	0.265654	-8.26279	1.42e-16	3.71e-15	PREDICTED: beta-1,4-N-acetylgalactosaminyltransferase 3 isoform X1
106608656	NC_027306.1	12497854	12576373	-	XM_014206742.1	XP_014062217.1	32.6509	-2.47815	0.300235	-8.25402	1.53e-16	3.98e-15	PREDICTED: regulator of G-protein signaling 12-like isoform X1
106610028	NC_027307.1	5913233	5944669	-	XM_014209143.1	XP_014064618.1	952.46	-1.14999	0.139334	-8.25348	1.54e-16	4e-15	PREDICTED: succinyl-CoA ligase
106589013	NC_027301.1	52848565	52849120	+	XM_014178643.1	XP_014034118.1	61.3941	-1.28835	0.156099	-8.25341	1.54e-16	4e-15	PREDICTED: RNA binding protein fox-1 homolog 2-like
106583509	NC_027321.1	39954742	39955746	-	XM_014167778.1	XP_014023252.1	16.3982	-2.78313	0.33734	-8.25023	1.58e-16	4.1e-15	PREDICTED: protein app1-like isoform X1
XR_001329627.1	NA	NA	NA	NA	NA	NA	143.921	1.21728	0.147608	8.24669	1.63e-16	4.22e-15	NA
XR_001323191.1	NA	NA	NA	NA	NA	NA	315.667	-1.60267	0.194361	-8.24585	1.64e-16	4.25e-15	NA
106562005	NC_027310.1	12209601	12229549	+	XM_014126520.1	XP_013981995.1	364.629	1.13724	0.137919	8.24569	1.64e-16	4.25e-15	PREDICTED: SHC SH2 domain-binding protein 1
100196745	NC_027311.1	13025018	13034912	-	XM_014130566.1	XP_013986041.1	407.39	-1.36305	0.165394	-8.24122	1.7e-16	4.41e-15	PREDICTED: xaa-Pro aminopeptidase 1 isoform X1
106578645	NC_027318.1	28023151	28027378	-	XM_014157677.1	XP_014013153.1	45.7289	1.94721	0.236282	8.24106	1.71e-16	4.42e-15	PREDICTED: uncharacterized protein LOC106578645 isoform X2
106588424	NC_027326.1	9201975	9224364	+	XM_014177400.1	XP_014032875.1	107.446	-1.21462	0.147393	-8.24066	1.71e-16	4.43e-15	PREDICTED: gamma-enolase-like isoform X2
106563172	NC_027310.1	73064332	73065441	+	XM_014128478.1	XP_013983954.1	41.9355	-2.04171	0.247765	-8.24049	1.72e-16	4.43e-15	PREDICTED: uncharacterized protein LOC106563172
106572278	NC_027314.1	63162006	63181304	+	XM_014146333.1	XP_014001808.1	25.836	-2.02264	0.245457	-8.24032	1.72e-16	4.44e-15	PREDICTED: LOW QUALITY PROTEIN: semaphorin-3B-like
106591313	NC_027301.1	60172792	60174669	-	XM_014182533.1	XP_014038008.1	172.462	-2.74415	0.333017	-8.24028	1.72e-16	4.44e-15	PREDICTED: 4-hydroxy-2-oxoglutarate aldolase, mitochondrial-like
106600820	NC_027302.1	57805156	57824730	-	XM_014192516.1	XP_014047991.1	356.004	1.00243	0.121659	8.23964	1.73e-16	4.46e-15	PREDICTED: junction plakoglobin-like isoform X1
106560895	NC_027309.1	76601123	76604607	-	XM_014124300.1	XP_013979774.1	52.7426	-2.89854	0.351811	-8.23891	1.74e-16	4.48e-15	PREDICTED: uncharacterized protein LOC106560895 isoform X1
106583207	NC_027321.1	29015306	29019381	-	XM_014167113.1	XP_014022588.1	32.6873	-2.05222	0.249102	-8.23848	1.74e-16	4.49e-15	PREDICTED: fibroleukin-like
100195881	NC_027302.1	57427500	57432331	-	NM_001140910.1	NP_001134382.1	293.534	-1.97836	0.240237	-8.23502	1.8e-16	4.62e-15	Homeobox protein Hox-B7a
106580614	NC_027319.1	39485137	39487483	+	XM_014161859.1	XP_014017334.1	155.504	1.02554	0.124594	8.23103	1.86e-16	4.78e-15	PREDICTED: zinc finger protein 367
106575213	NC_027316.1	7225270	7236366	-	XM_014151573.1	XP_014007048.1	176.413	-1.97493	0.240013	-8.22844	1.9e-16	4.88e-15	PREDICTED: formimidoyltransferase-cyclodeaminase-like
106575986	NC_027316.1	33978372	34017815	-	XM_014152768.1	XP_014008239.1	51.6313	-1.97521	0.240069	-8.22767	1.91e-16	4.91e-15	PREDICTED: kinesin-like protein KIF21A isoform X3
106575893	NC_027316.1	28428239	28434676	-	XM_014152611.1	XP_014008086.1	313.746	1.09163	0.132787	8.22086	2.02e-16	5.19e-15	PREDICTED: interleukin-18 receptor accessory protein-like isoform X2
106600898	NC_027302.1	54132348	54154666	+	XM_014192661.1	XP_014048138.1	14.1899	-2.60278	0.316636	-8.22011	2.03e-16	5.22e-15	PREDICTED: brain-specific angiogenesis inhibitor 1-associated protein 2-like protein 2 isoform X3
106586244	NC_027301.1	40792140	40821304	+	XM_014173309.1	XP_014028793.1	127.605	-1.61017	0.195907	-8.21906	2.05e-16	5.26e-15	PREDICTED: protein jagged-1b-like isoform X2
100195170	NC_027304.1	23934218	23937990	+	XM_014199181.1	NP_001133671.1	566.019	1.23843	0.150679	8.21896	2.05e-16	5.26e-15	cyclin-A2
106608962	NC_027306.1	23759679	23775874	-	XM_014207230.1	XP_014062702.1	120.579	-3.10775	0.378242	-8.2163	2.1e-16	5.38e-15	PREDICTED: PC-esterase domain-containing protein 1A-like isoform X2
106583214	NC_027321.1	28727401	28737962	+	XM_014167130.1	XP_014022605.1	5458.77	1.00903	0.122818	8.21564	2.11e-16	5.41e-15	PREDICTED: protein kinase C delta type-like
XR_001320170.1	NA	NA	NA	NA	NA	NA	31.2855	-2.36624	0.288045	-8.21483	2.12e-16	5.44e-15	NA
106584909	NC_027323.1	2040010	2060799	-	XM_014170575.1	XP_014026050.1	73.2616	-2.64119	0.321576	-8.21328	2.15e-16	5.51e-15	PREDICTED: heat shock protein beta-8
106610683	NC_027308.1	9187886	9214864	-	XM_014210148.1	XP_014065623.1	349.581	1.08576	0.132197	8.21318	2.15e-16	5.51e-15	PREDICTED: tonsoku-like protein
100196779	NC_027302.1	23594762	23604205	-	NM_001141801.1	NP_001135273.1	443.114	1.27286	0.154982	8.21295	2.16e-16	5.52e-15	Tyrosine-protein kinase Lyn
106608353	NC_027305.1	85230055	85237719	+	XM_014206255.1	XP_014061730.1	189.5	1.22543	0.149219	8.21231	2.17e-16	5.54e-15	PREDICTED: mitochondrial fission regulator 2
106564979	NC_027311.1	29127895	29131566	+	XM_014131533.1	XP_013987008.1	24.198	-1.7645	0.214967	-8.20826	2.24e-16	5.72e-15	PREDICTED: alpha-(1,3)-fucosyltransferase 9-like
106611459	NC_027308.1	46718139	46741969	-	XM_014211673.1	XP_014067148.1	8083.32	1.28262	0.156293	8.20649	2.28e-16	5.81e-15	PREDICTED: glycogen phosphorylase, liver form-like
106599060	NW_012392894.1	577	2281	-	XM_014190112.1	XP_014045587.1	29.2295	-2.37251	0.289256	-8.20211	2.36e-16	6.01e-15	PREDICTED: band 4.1-like protein 4B
106573370	NC_027315.1	21652478	21659797	+	XM_014148371.1	XP_014003846.1	204.686	1.42578	0.173854	8.20107	2.38e-16	6.06e-15	PREDICTED: proline-rich protein 5-like
100380857	NC_027311.1	64837088	64852293	+	XM_014133501.1	XP_013988973.1	84.0969	-1.96153	0.239228	-8.19938	2.42e-16	6.14e-15	PREDICTED: protein-arginine deiminase type-2 isoform X1
106566819	NC_027312.1	26900725	26905060	+	XM_014135256.1	XP_013990730.1	101.562	1.12343	0.137055	8.19686	2.47e-16	6.26e-15	PREDICTED: polyhomeotic-like protein 2
106573223	NC_027315.1	11752525	11759128	-	XM_014148058.1	XP_014003533.1	56.7722	-2.071	0.252707	-8.19526	2.5e-16	6.34e-15	PREDICTED: NADH-cytochrome b5 reductase 2-like
106609902	NC_027307.1	860756	866953	-	XM_014208950.1	XP_014064425.1	662.54	-1.06679	0.130236	-8.1912	2.59e-16	6.55e-15	PREDICTED: NADH dehydrogenase
106560243	NC_027300.1	9082439	9090686	+	XM_014122948.1	XP_013978423.1	919.608	-2.39757	0.292754	-8.18971	2.62e-16	6.63e-15	PREDICTED: mitochondrial basic amino acids transporter-like isoform X1
106590426	NC_027328.1	24428985	24431289	-	XM_014181446.1	XP_014036921.1	247.128	-1.33245	0.162743	-8.18745	2.67e-16	6.75e-15	PREDICTED: gamma-glutamyl hydrolase-like
100194587	NC_027305.1	38399024	38424356	+	XM_014203974.1	XP_014059449.1	118.237	-2.87952	0.351779	-8.1856	2.71e-16	6.85e-15	PREDICTED: protein phosphatase 1, regulatory (inhibitor) subunit 1b-like isoform X1
106613172	NC_027308.1	127299072	127304978	-	XM_014215166.1	XP_014070641.1	333.679	-1.42529	0.174139	-8.18478	2.73e-16	6.89e-15	PREDICTED: phosphatidylinositol 4,5-bisphosphate 3-kinase catalytic subunit beta isoform-like
106585385	NC_027323.1	27074500	27083462	+	XM_014171532.1	XP_014027007.1	75.0113	-1.39708	0.170725	-8.1832	2.76e-16	6.98e-15	PREDICTED: long-chain-fatty-acid--CoA ligase ACSBG2-like
106585738	NC_027323.1	28736626	28745588	+	XM_014172310.1	XP_014027785.1	75.0113	-1.39708	0.170725	-8.1832	2.76e-16	6.98e-15	PREDICTED: long-chain-fatty-acid--CoA ligase ACSBG2-like
100380635	NC_027304.1	18575867	18594679	+	XM_014199150.1	XP_014054625.1	3144.29	1.1068	0.135307	8.1799	2.84e-16	7.16e-15	PREDICTED: DNA replication licensing factor MCM7 isoform X1
106585791	NC_027323.1	35975849	35981698	-	XM_014172420.1	XP_014027895.1	77.3188	-1.2574	0.153719	-8.17989	2.84e-16	7.16e-15	PREDICTED: nuclear receptor subfamily 2 group F member 1-A isoform X2
106580679	NC_027301.1	24227287	24246405	-	XM_014162001.1	XP_014017476.1	345.953	-1.47754	0.18065	-8.17906	2.86e-16	7.21e-15	PREDICTED: lamin-A-like
106598401	NW_012377676.1	538	760	-	XM_014189439.1	XP_014044914.1	292.78	1.30707	0.159815	8.17869	2.87e-16	7.23e-15	PREDICTED: non-syndromic hearing impairment protein 5 homolog, partial
106612326	NC_027308.1	90275829	90276051	-	XM_014213378.1	XP_014068853.1	292.78	1.30707	0.159815	8.17869	2.87e-16	7.23e-15	PREDICTED: non-syndromic hearing impairment protein 5 homolog, partial
106577113	NC_027317.1	24439650	24565911	-	XM_014154858.1	XP_014010332.1	26.7568	-1.801	0.220376	-8.17243	3.02e-16	7.6e-15	PREDICTED: echinoderm microtubule-associated protein-like 6 isoform X3
106566787	NC_027300.1	129016010	129041664	-	XM_014135188.1	XP_013990653.1	166.922	-1.01637	0.124405	-8.16988	3.09e-16	7.76e-15	PREDICTED: suppressor APC domain-containing protein 2-like isoform X1
106565198	NC_027311.1	43490365	43503880	-	XM_014132057.1	XP_013987532.1	4517.31	1.02879	0.12595	8.16822	3.13e-16	7.85e-15	PREDICTED: WD repeat-containing protein 1-like
106603079	NC_027303.1	35589918	35599070	+	XM_014196250.1	XP_014051725.1	26.0914	-3.32931	0.407718	-8.16573	3.2e-16	8.01e-15	PREDICTED: gamma-aminobutyric acid receptor subunit rho-3-like
100195074	NC_027300.1	23284717	23313558	+	XM_014169231.1	XP_014024706.1	1562.23	-1.71076	0.209533	-8.16462	3.22e-16	8.08e-15	PREDICTED: iron/zinc purple acid phosphatase-like protein isoform X2
106601031	NC_027302.1	60748872	60752940	+	XM_014192895.1	XP_014048370.1	312.016	-1.32991	0.162918	-8.1631	3.27e-16	8.18e-15	PREDICTED: coenzyme Q-binding protein COQ10 homolog, mitochondrial-like
106571109	NC_027314.1	20011945	20029278	+	XM_014143788.1	XP_013999262.1	311.422	-2.26949	0.278074	-8.16145	3.31e-16	8.29e-15	PREDICTED: cholesterol 24-hydroxylase-like isoform X1
106567381	NC_027312.1	45974302	45975764	-	XM_014136554.1	XP_013992029.1	77.2666	1.69083	0.207194	8.16061	3.33e-16	8.34e-15	PREDICTED: whey acidic protein-like
100846958	NC_027323.1	16284655	16293586	-	NM_001252353.1	NP_001239282.1	377.09	-1.57493	0.193003	-8.16011	3.35e-16	8.37e-15	Phosphoinositide-3-kinase-interacting protein 1 precursor
106571587	NC_027314.1	46422266	46430514	-	XM_014144830.1	XP_014000303.1	172.158	-1.4688	0.180047	-8.15784	3.41e-16	8.52e-15	PREDICTED: ankyrin repeat and EF-hand domain-containing protein 1-like
106601611	NC_027302.1	76208921	76223867	+	XM_014193952.1	XP_014049426.1	3211.23	1.23227	0.15107	8.15695	3.44e-16	8.58e-15	PREDICTED: LIM domain-containing protein 2-like isoform X1
106566739	NC_027312.1	19630566	19633849	+	XM_014135082.1	XP_013990557.1	1352.16	1.01044	0.123922	8.15385	3.53e-16	8.8e-15	PREDICTED: proteasome subunit alpha type-7 isoform X2
106587368	NC_027301.1	47308008	47331393	-	XM_014175722.1	XP_014031197.1	81.8511	-2.2556	0.276672	-8.15261	3.56e-16	8.88e-15	PREDICTED: EVI5-like protein isoform X2
106567047	NC_027312.1	34888290	34892973	-	XM_014135877.1	XP_013991352.1	224.752	-2.25116	0.276146	-8.15205	3.58e-16	8.92e-15	PREDICTED: desert hedgehog protein
106582823	NC_027321.1	12272648	12281375	-	XM_014166297.1	XP_014021773.1	574.153	-1.01051	0.123977	-8.1508	3.62e-16	9.01e-15	PREDICTED: tumor necrosis factor receptor superfamily member 1B-like isoform X2
106562274	NC_027310.1	22077896	22079951	-	XM_014127044.1	XP_013982519.1	9252.98	1.1648	0.142917	8.1502	3.63e-16	9.04e-15	PREDICTED: cytochrome b-245 light chain-like
106578797	NC_027318.1	36520971	36528202	-	XM_014157957.1	XP_014013432.1	12.3122	-2.8454	0.349196	-8.14844	3.69e-16	9.17e-15	PREDICTED: uncharacterized protein LOC106578797
106566152	NC_027311.1	84101265	84140076	+	XM_014134008.1	XP_013989484.1	27.814	-1.92215	0.235932	-8.14705	3.73e-16	9.27e-15	PREDICTED: protein phosphatase 1 regulatory subunit 1A-like isoform X2
106575911	NC_027316.1	28782234	28789701	-	XM_014152630.1	XP_014008105.1	160.005	-3.65101	0.448229	-8.14542	3.78e-16	9.39e-15	PREDICTED: growth hormone-regulated TBC protein 1-A-like isoform X1
106573557	NC_027315.1	39457099	39466943	+	XM_014148700.1	XP_014004175.1	46.5121	-2.43257	0.298725	-8.14318	3.85e-16	9.55e-15	PREDICTED: neurturin-like
XR_001327906.1	NA	NA	NA	NA	NA	NA	16.9839	-2.11131	0.259358	-8.14051	3.94e-16	9.75e-15	NA
106589900	NC_027327.1	30567214	30702116	+	XM_014180321.1	XP_014035800.1	31.6421	-2.40984	0.296045	-8.14009	3.95e-16	9.78e-15	PREDICTED: brain-specific angiogenesis inhibitor 1-associated protein 2-like isoform X7
106611249	NC_027308.1	35210744	35241067	-	XM_014211260.1	XP_014066735.1	65.941	-2.70679	0.332596	-8.13838	4.01e-16	9.92e-15	PREDICTED: tyrosine-protein kinase receptor TYRO3-like isoform X2
106590363	NC_027328.1	22713796	22725873	+	XM_014181303.1	XP_014036778.1	260.744	-1.34173	0.164866	-8.13829	4.01e-16	9.92e-15	PREDICTED: uncharacterized protein C18orf8-like isoform X2
100136420	NC_027304.1	41754380	41755635	-	XM_014200131.1	XP_014055605.1	16284.2	1.24935	0.15352	8.13803	4.02e-16	9.94e-15	PREDICTED: lysozyme g isoform X1
106571262	NC_027314.1	26528100	26570615	-	XM_014144088.1	XP_013999563.1	1514.49	1.04881	0.128896	8.13687	4.06e-16	1e-14	PREDICTED: 5\'-3\' exoribonuclease 2-like isoform X2
106562467	NC_027310.1	31905473	31909616	-	XM_014127365.1	XP_013982840.1	322.278	1.06244	0.130637	8.13276	4.2e-16	1.04e-14	PREDICTED: proline-serine-threonine phosphatase-interacting protein 1-like
106563139	NC_027310.1	59383387	59416455	-	XM_014128395.1	XP_013983870.1	123.636	-1.43789	0.17683	-8.13147	4.24e-16	1.05e-14	PREDICTED: tumor necrosis factor receptor superfamily member 10A-like
100195747	NC_027302.1	30509200	30542910	+	XM_014191111.1	XP_014046600.1	121.351	-2.92235	0.359425	-8.13065	4.27e-16	1.05e-14	PREDICTED: dystrobrevin alpha isoform X13
106607583	NC_027305.1	47127953	47137008	+	XM_014204661.1	XP_014060136.1	38.2401	1.57474	0.193697	8.12992	4.3e-16	1.06e-14	PREDICTED: denticleless protein homolog
106603300	NC_027303.1	42699518	42728864	+	XM_014196804.1	XP_014052280.1	91.1001	-1.2051	0.148255	-8.12853	4.35e-16	1.07e-14	PREDICTED: E3 ubiquitin-protein ligase RNF128-like isoform X2
100196185	NC_027301.1	40862991	40872758	-	NM_001141214.1	XP_014027097.1	480.144	-4.15426	0.511097	-8.12813	4.36e-16	1.07e-14	PREDICTED: 3-oxo-5-alpha-steroid 4-dehydrogenase 2 isoform X1
106604665	NC_027304.1	30286310	30312085	-	XM_014199546.1	XP_014055021.1	107.958	1.08301	0.133272	8.12629	4.43e-16	1.09e-14	PREDICTED: large neutral amino acids transporter small subunit 3-like
100136483	NC_027323.1	25866947	25869409	+	XM_014171634.1	XP_014027109.1	9935.13	1.02665	0.126362	8.12462	4.49e-16	1.1e-14	PREDICTED: tubulin beta-1 chain
106578834	NC_027318.1	38617689	38634023	+	XM_014158037.1	XP_014013512.1	60.2379	-1.80241	0.221903	-8.1225	4.57e-16	1.12e-14	PREDICTED: pantothenate kinase 1-like isoform X6
106607255	NC_027305.1	38936198	38943166	-	XM_014204042.1	XP_014059514.1	979.474	-1.9926	0.245321	-8.12242	4.57e-16	1.12e-14	PREDICTED: alpha-2,8-sialyltransferase 8E-like isoform X1
106567062	NC_027312.1	35309886	35350153	+	XM_014135906.1	XP_013991381.1	19.6922	-2.30379	0.283742	-8.11931	4.69e-16	1.15e-14	PREDICTED: RNA-binding motif, single-stranded-interacting protein 2-like isoform X2
106587655	NC_027300.1	23458108	23465539	+	XM_014176268.1	XP_014031743.1	135.245	-2.97043	0.365898	-8.11819	4.73e-16	1.16e-14	PREDICTED: thrombospondin-1-like
106610645	NC_027308.1	7058923	7059588	+	XM_014210083.1	XP_014065558.1	32.6743	-1.8459	0.227401	-8.1174	4.76e-16	1.17e-14	PREDICTED: claudin-23-like
106564456	NC_027311.1	12559858	12565350	+	XM_014130562.1	XP_013986037.1	2294.85	-5.5674	0.685895	-8.11698	4.78e-16	1.17e-14	PREDICTED: 4-aminobutyrate aminotransferase, mitochondrial-like
106575277	NC_027316.1	10689148	10691247	-	XM_014151703.1	XP_014007178.1	206.115	-3.32959	0.410197	-8.11704	4.78e-16	1.17e-14	PREDICTED: SLIT and NTRK-like protein 1
100286418	NC_027312.1	69199914	69202293	+	NM_001146357.1	NP_001139829.1	320.758	1.3224	0.16292	8.11684	4.78e-16	1.17e-14	protein MIS12 homolog
106575518	NC_027316.1	17497967	17528265	+	XM_014152057.1	XP_014007532.1	267.196	-1.52103	0.187397	-8.11662	4.79e-16	1.17e-14	PREDICTED: probable phospholipid-transporting ATPase IH
XR_001328002.1	NA	NA	NA	NA	NA	NA	70.4847	-1.46012	0.179921	-8.11535	4.84e-16	1.18e-14	NA
XR_001328008.1	NA	NA	NA	NA	NA	NA	70.4847	-1.46012	0.179921	-8.11535	4.84e-16	1.18e-14	NA
106603033	NC_027303.1	34416384	34425352	-	XM_014196147.1	XP_014051622.1	78.6433	-2.15712	0.265914	-8.11208	4.98e-16	1.21e-14	PREDICTED: CXXC-type zinc finger protein 5-like isoform X2
106607975	NC_027305.1	64869635	64873138	+	XM_014205516.1	XP_014060991.1	61.3194	-1.83667	0.226411	-8.11213	4.97e-16	1.21e-14	PREDICTED: interleukin-12 subunit beta-like
106567268	NC_027312.1	42343904	42375292	-	XM_014136368.1	XP_013991848.1	88.6338	-2.90331	0.357923	-8.11153	5e-16	1.22e-14	PREDICTED: neurofascin-like isoform X4
106579174	NC_027318.1	55533702	55543630	-	XM_014158809.1	XP_014014284.1	600.665	1.00466	0.123867	8.11081	5.03e-16	1.22e-14	PREDICTED: receptor-type tyrosine-protein phosphatase H
106587488	NC_027300.1	23281140	23282668	-	XM_014175955.1	XP_014031430.1	231.388	-2.71288	0.334576	-8.10841	5.13e-16	1.25e-14	PREDICTED: fibrinogen-like protein 1-like protein
106572619	NC_027314.1	87522373	87564295	-	XM_014146964.1	XP_014002439.1	128.116	-2.56327	0.316256	-8.10506	5.27e-16	1.28e-14	PREDICTED: inter-alpha-trypsin inhibitor heavy chain H6-like isoform X2
106562045	NC_027310.1	14318122	14354086	-	XM_014126581.1	XP_013982057.1	95.9487	-1.64019	0.202445	-8.10192	5.41e-16	1.31e-14	PREDICTED: coiled-coil domain-containing protein 102A-like isoform X3
106603325	NC_027303.1	44404020	44404987	-	XM_014196860.1	XP_014052335.1	81.8627	1.29417	0.159767	8.10034	5.48e-16	1.33e-14	PREDICTED: uncharacterized protein CXorf21 homolog
106607046	NC_027305.1	29810866	29812359	-	XM_014203607.1	XP_014059082.1	620.386	1.19545	0.147588	8.09995	5.5e-16	1.34e-14	PREDICTED: kinetochore protein Spc24-like
106579188	NC_027318.1	54864454	54891845	+	XM_014158853.1	XP_014014328.1	39.5292	1.121	0.138446	8.09704	5.63e-16	1.36e-14	PREDICTED: SPRY domain-containing SOCS box protein 3-like isoform X1
100306736	NC_027302.1	64111470	64112533	+	NM_001165275.1	NP_001158747.1	2537.12	-1.61168	0.199055	-8.09668	5.65e-16	1.37e-14	UV excision repair protein RAD23 homolog B
106602981	NC_027300.1	44679034	44729605	+	XM_014196075.1	XP_014051550.1	100.3	-1.78798	0.220846	-8.09607	5.68e-16	1.37e-14	PREDICTED: integral membrane protein GPR137B-like
100195654	NC_027308.1	26169907	26173373	+	XM_014210589.1	NP_001134155.1	767.651	-3.43585	0.424465	-8.09454	5.75e-16	1.39e-14	Creatine kinase, testis isozyme
106573872	NC_027315.1	42370810	42373299	-	XM_014149288.1	XP_014004763.1	57.0253	1.45647	0.179988	8.09203	5.87e-16	1.42e-14	PREDICTED: potassium voltage-gated channel subfamily V member 2-like
XR_001328668.1	NA	NA	NA	NA	NA	NA	164.519	-3.10107	0.383229	-8.09196	5.87e-16	1.42e-14	NA
106609031	NC_027306.1	26263337	26273747	+	XM_014207366.1	XP_014062841.1	617.983	1.06054	0.131063	8.09183	5.88e-16	1.42e-14	PREDICTED: poly
106611282	NC_027308.1	38621213	38631708	+	XM_014211328.1	XP_014066803.1	15080.2	1.23005	0.15201	8.09187	5.88e-16	1.42e-14	PREDICTED: cysteine-rich protein 1-like
106580184	NC_027319.1	5851885	5911630	+	XM_014160957.1	XP_014016437.1	181.553	-1.53441	0.189644	-8.09103	5.92e-16	1.43e-14	PREDICTED: semaphorin-6A-like isoform X4
106594168	NC_027301.1	68167612	68178543	-	XM_014185538.1	XP_014041013.1	622.794	-1.63588	0.202203	-8.09028	5.95e-16	1.43e-14	PREDICTED: cytochrome P450 3A27
106587577	NC_027325.1	29433312	29467182	+	XM_014176100.1	XP_014031575.1	81.9475	-1.5063	0.186222	-8.08875	6.03e-16	1.45e-14	PREDICTED: protein naked cuticle homolog 1-like
100270808	NC_027324.1	27455762	27462543	-	NM_001145420.1	NP_001138892.1	216.834	-2.33372	0.288535	-8.08818	6.06e-16	1.46e-14	interleukin-1 receptor type II precursor
106581846	NC_027320.1	12071770	12082093	-	XM_014164254.1	XP_014019729.1	20.3391	-2.72901	0.337436	-8.08747	6.09e-16	1.46e-14	PREDICTED: ankyrin and armadillo repeat-containing protein
106613755	NC_027309.1	19409825	19414314	+	XM_014216331.1	XP_014071806.1	24114.9	1.57854	0.195194	8.08702	6.11e-16	1.47e-14	PREDICTED: complement factor D-like
106582262	NC_027320.1	35836922	35910183	-	XM_014165154.1	XP_014020630.1	281.867	-1.05867	0.130961	-8.08385	6.28e-16	1.51e-14	PREDICTED: nck-associated protein 1-like isoform X3
106589747	NC_027327.1	24495989	24661492	+	XM_014180053.1	XP_014035528.1	36.1095	-2.264	0.280159	-8.0811	6.42e-16	1.54e-14	PREDICTED: WD repeat-containing protein 27 isoform X1
106598911	NC_027302.1	12291563	12297610	+	XM_014189934.1	XP_014045411.1	224.058	1.03768	0.12841	8.08097	6.43e-16	1.54e-14	PREDICTED: cell division cycle 7-related protein kinase isoform X2
106565424	NC_027300.1	124323478	124324186	-	XM_014132546.1	XP_013988021.1	758.564	1.21456	0.150306	8.08056	6.45e-16	1.55e-14	PREDICTED: caspase recruitment domain-containing protein 8-like
106576788	NC_027317.1	7774368	7946410	+	XM_014154191.1	XP_014009666.1	23.3969	1.56795	0.194076	8.07904	6.53e-16	1.56e-14	PREDICTED: DNA nucleotidylexotransferase-like
106560576	NC_027309.1	47625912	47646658	+	XM_014123588.1	XP_013979062.1	107.679	-2.16866	0.268455	-8.07829	6.57e-16	1.57e-14	PREDICTED: nuclear receptor subfamily 2 group F member 6-like isoform X1
106585065	NC_027323.1	13588075	13683662	-	XM_014170825.1	XP_014026300.1	118.513	-1.1298	0.139856	-8.07833	6.57e-16	1.57e-14	PREDICTED: single-stranded DNA-binding protein 2-like
106561419	NC_027309.1	94776266	94806622	+	XM_014125367.1	XP_013980842.1	152.251	-1.82258	0.225639	-8.07741	6.62e-16	1.58e-14	PREDICTED: liprin-beta-1-like isoform X1
XR_001323438.1	NA	NA	NA	NA	NA	NA	82.4038	-2.25458	0.279197	-8.07525	6.73e-16	1.61e-14	NA
106584397	NC_027322.1	30649017	30658739	+	XM_014169666.1	XP_014025143.1	45.9188	-1.81214	0.224413	-8.07502	6.75e-16	1.61e-14	PREDICTED: semaphorin-4E-like
106600421	NC_027302.1	33863693	33870269	-	XM_014191749.1	XP_014047224.1	57.8097	-1.53181	0.189752	-8.07267	6.88e-16	1.64e-14	PREDICTED: afadin- and alpha-actinin-binding protein-like isoform X2
106609188	NC_027306.1	36672366	36751589	-	XM_014207699.1	XP_014063175.1	12.0073	-2.63431	0.326322	-8.07272	6.87e-16	1.64e-14	PREDICTED: cGMP-inhibited 3\',5\'-cyclic phosphodiesterase A-like isoform X2
106578876	NC_027318.1	40848722	40854173	+	XM_014158114.1	XP_014013589.1	147.361	-1.0825	0.13412	-8.07115	6.96e-16	1.66e-14	PREDICTED: WW domain-binding protein 2-like
106612036	NC_027308.1	75641132	75667859	-	XM_014212835.1	XP_014068312.1	34.478	-2.03819	0.252715	-8.06518	7.31e-16	1.74e-14	PREDICTED: calcium uptake protein 3, mitochondrial-like isoform X3
106578317	NC_027301.1	13258975	13263265	-	XM_014157009.1	XP_014012490.1	988.985	1.10652	0.137203	8.0648	7.34e-16	1.74e-14	PREDICTED: uncharacterized protein LOC106578317 isoform X3
106587183	NC_027325.1	19249564	19252647	+	XM_014175272.1	XP_014030747.1	99.2394	2.4433	0.303032	8.06285	7.45e-16	1.77e-14	PREDICTED: glycine cleavage system H protein, mitochondrial-like
106599307	NC_027302.1	25100209	25176517	-	XM_014190470.1	XP_014045946.1	13.9197	-1.73353	0.215036	-8.06158	7.53e-16	1.79e-14	PREDICTED: catenin delta-2-like isoform X2
100196177	NC_027304.1	69048624	69049953	-	NM_001141206.1	NP_001134678.1	1503.29	-1.38286	0.171556	-8.06065	7.59e-16	1.8e-14	NADH dehydrogenase
106603311	NC_027303.1	43680518	43689247	+	XM_014196829.1	XP_014052304.1	81.4024	-2.7331	0.339068	-8.06062	7.59e-16	1.8e-14	PREDICTED: tumor necrosis factor receptor superfamily member 19-like
106588720	NC_027301.1	51652271	51657501	-	XM_014178007.1	XP_014033511.1	143.927	1.04021	0.129059	8.05998	7.63e-16	1.81e-14	PREDICTED: centromere protein K-like isoform X5
106560522	NC_027309.1	44146639	44147635	+	XM_014123495.1	XP_013978970.1	53.3335	-2.89331	0.358982	-8.05978	7.64e-16	1.81e-14	PREDICTED: protein FAM183A-like
106608212	NC_027300.1	69867940	69869006	+	XM_014206036.1	XP_014061500.1	91.1675	-3.21993	0.399542	-8.05905	7.69e-16	1.82e-14	PREDICTED: MORN repeat-containing protein 2 isoform X1
106570689	NC_027313.1	87550337	87552067	+	XM_014143162.1	XP_013998637.1	607.849	1.73676	0.215512	8.05874	7.71e-16	1.82e-14	PREDICTED: MARCKS-related protein-like
106580528	NC_027319.1	35957378	35969543	+	XM_014161701.1	XP_014017178.1	162.448	1.11623	0.138611	8.05295	8.08e-16	1.91e-14	PREDICTED: leukocyte surface antigen CD53-like isoform X3
106607060	NC_027305.1	29593322	29603663	+	XM_014203630.1	XP_014059107.1	284.988	1.5195	0.188696	8.05259	8.11e-16	1.92e-14	PREDICTED: phosphoinositide 3-kinase regulatory subunit 6-like isoform X2
106580742	NC_027319.1	45822007	45833707	-	XM_014162104.1	XP_014017580.1	41.0663	-2.41331	0.299791	-8.04999	8.28e-16	1.96e-14	PREDICTED: neuroblast differentiation-associated protein AHNAK-like isoform X4
106592577	NW_012348462.1	6074	8238	-	XM_014183920.1	XP_014039395.1	956.682	1.03602	0.128704	8.04967	8.3e-16	1.96e-14	PREDICTED: transcription factor PU.1-like
106587015	NC_027325.1	1337072	1418104	-	XM_014174828.1	XP_014030300.1	28.9734	-1.90536	0.23672	-8.04897	8.35e-16	1.97e-14	PREDICTED: adenylate kinase 8 isoform X1
106580775	NC_027319.1	46736575	46766912	+	XM_014162177.1	XP_014017651.1	50.6352	-1.87603	0.233102	-8.04808	8.41e-16	1.98e-14	PREDICTED: ubiquitin carboxyl-terminal hydrolase 2-like isoform X1
100195669	NC_027318.1	15989393	15998863	+	NM_001140698.1	NP_001134170.1	481.897	-1.04537	0.129892	-8.048	8.42e-16	1.98e-14	FAM82B
106607650	NC_027305.1	49562680	49605347	+	XM_014204823.1	XP_014060299.1	274.509	-1.08626	0.13498	-8.04758	8.44e-16	1.99e-14	PREDICTED: protein sel-1 homolog 1-like isoform X2
XR_001329060.1	NA	NA	NA	NA	NA	NA	132.09	-1.68382	0.209337	-8.04359	8.72e-16	2.05e-14	NA
106607820	NC_027305.1	59297676	59355872	+	XM_014205200.1	XP_014060680.1	584.203	1.05183	0.130768	8.04348	8.73e-16	2.05e-14	PREDICTED: G-protein coupled receptor 126-like isoform X8
106582859	NC_027321.1	14530098	14564750	+	XM_014166405.1	XP_014021881.1	168.543	-1.18172	0.146928	-8.04282	8.78e-16	2.06e-14	PREDICTED: FERM domain-containing protein 4B-like isoform X4
106601278	NC_027302.1	66949479	67022400	+	XM_014193365.1	XP_014048840.1	14.6009	-3.12074	0.388055	-8.04202	8.84e-16	2.08e-14	PREDICTED: noelin-2-like isoform X2
106561075	NC_027309.1	67233709	67234482	+	XM_014124698.1	XP_013980173.1	25.8723	-2.94252	0.365905	-8.04177	8.86e-16	2.08e-14	PREDICTED: ADM-like
106591504	NC_027301.1	61138392	61147587	+	XM_014182728.1	XP_014038203.1	166.406	1.54729	0.192411	8.04159	8.87e-16	2.08e-14	PREDICTED: rho GTPase-activating protein 19-like
XR_001319501.1	NA	NA	NA	NA	NA	NA	13.5167	-2.15783	0.268367	-8.04061	8.94e-16	2.1e-14	NA
106579371	NC_027318.1	56420054	56423333	-	XM_014159211.1	XP_014014686.1	294.088	2.1439	0.266656	8.03995	8.99e-16	2.11e-14	PREDICTED: phenylethanolamine N-methyltransferase
106588771	NC_027326.1	23069796	23074243	-	XM_014178171.1	XP_014033645.1	3142.4	1.18404	0.147293	8.03866	9.08e-16	2.13e-14	PREDICTED: proto-oncogene tyrosine-protein kinase Yrk-like isoform X1
106596297	NW_012359346.1	6331	7379	-	XM_014187607.1	XP_014043082.1	53.4877	1.0117	0.125867	8.03785	9.14e-16	2.14e-14	PREDICTED: alpha-(1,3)-fucosyltransferase 9-like
106605892	NC_027304.1	72202564	72252389	-	XM_014201891.1	XP_014057364.1	36.6073	-1.30775	0.162717	-8.03699	9.21e-16	2.16e-14	PREDICTED: sorting nexin-27-like isoform X1
106562796	NC_027310.1	43520866	43521837	-	XM_014127811.1	XP_013983287.1	2728.13	1.25745	0.156481	8.03577	9.3e-16	2.18e-14	PREDICTED: non-muscle caldesmon-like
106573323	NC_027315.1	17858735	17861551	-	XM_014148276.1	XP_014003751.1	12.7804	-2.34801	0.292197	-8.03571	9.3e-16	2.18e-14	PREDICTED: muscarinic acetylcholine receptor M2-like
106599544	NC_027302.1	17545567	17550294	-	XM_014190832.1	XP_014046307.1	19.6696	-1.50134	0.186844	-8.03524	9.34e-16	2.18e-14	PREDICTED: G-protein coupled receptor 55-like
100217349	NC_027305.1	70832342	70850967	+	NM_001142716.1	NP_001136188.1	1562.97	-1.22478	0.152454	-8.03376	9.45e-16	2.21e-14	Methylmalonate-semialdehyde dehydrogenase
106577586	NC_027317.1	48923910	49002732	+	XM_014155761.1	XP_014011236.1	289.553	-1.27695	0.158988	-8.03173	9.61e-16	2.24e-14	PREDICTED: nuclear factor 1 B-type-like isoform X3
106573781	NC_027315.1	28096886	28102950	+	XM_014149136.1	XP_014004611.1	113.927	1.07237	0.133536	8.03056	9.7e-16	2.26e-14	PREDICTED: solute carrier organic anion transporter family member 3A1-like
106584055	NC_027322.1	11099909	11109736	-	XM_014168872.1	XP_014024347.1	1361.22	1.02547	0.127725	8.02874	9.85e-16	2.3e-14	PREDICTED: alcohol dehydrogenase
106603061	NC_027303.1	35180768	35194402	-	XM_014196205.1	XP_014051679.1	23.9545	-1.44063	0.179442	-8.02837	9.88e-16	2.3e-14	PREDICTED: putative uncharacterized protein CXorf58 homolog isoform X2
106600567	NC_027302.1	43991771	44006738	-	XM_014192025.1	XP_014047500.1	37.4494	-2.28388	0.28448	-8.02826	9.89e-16	2.3e-14	PREDICTED: protein FAM102B-like
100196556	NC_027304.1	27798550	27799230	+	NM_001141585.1	NP_001135057.1	264.116	1.20253	0.149858	8.02446	1.02e-15	2.37e-14	Nanos homolog 1
106584130	NC_027322.1	19825251	19830056	-	XM_014169028.1	XP_014024503.1	681.71	1.01453	0.126434	8.02414	1.02e-15	2.38e-14	PREDICTED: uncharacterized protein LOC106584130
106607888	NC_027305.1	62096911	62099466	+	XM_014205360.1	XP_014060835.1	289.765	1.09487	0.136488	8.02171	1.04e-15	2.42e-14	PREDICTED: DNA repair protein RAD51 homolog 1
106573246	NC_027315.1	10236475	10268906	-	XM_014148143.1	XP_014003618.1	171.855	-1.94657	0.242717	-8.01991	1.06e-15	2.45e-14	PREDICTED: laminin subunit beta-1-like
106574951	NC_027315.1	82654775	82655852	-	XM_014151084.1	XP_014006559.1	58.0881	-1.77491	0.221386	-8.01727	1.08e-15	2.5e-14	PREDICTED: gastrula zinc finger protein XlCGF17.1-like
106606308	NC_027305.1	4003544	4042985	-	XM_014202465.1	XP_014057940.1	32.5971	-4.11431	0.513188	-8.01717	1.08e-15	2.5e-14	PREDICTED: brain-specific angiogenesis inhibitor 1-associated protein 2-like
106563782	NC_027300.1	118314703	118392608	-	XM_014129638.1	XP_013985120.1	82.1083	-2.28716	0.285307	-8.0165	1.09e-15	2.52e-14	PREDICTED: unconventional myosin-Vb-like isoform X2
106588302	NC_027326.1	12901208	12937432	+	XM_014177137.1	XP_014032612.1	51672.9	1.55162	0.193621	8.0137	1.11e-15	2.57e-14	PREDICTED: uncharacterized protein LOC106588302
100195639	NC_027318.1	57275826	57297204	-	XM_014158499.1	XP_014013974.1	1009.21	-1.80412	0.225157	-8.01273	1.12e-15	2.59e-14	PREDICTED: c-reactive protein, pentraxin-related isoform X4
100195495	NC_027303.1	48238534	48244492	-	NM_001140524.1	NP_001133996.1	46692.8	1.84627	0.230445	8.01175	1.13e-15	2.61e-14	Collagenase 3 precursor
XR_001329904.1	NA	NA	NA	NA	NA	NA	72.9561	2.00165	0.249865	8.01093	1.14e-15	2.62e-14	NA
106610283	NC_027307.1	16968277	16985772	+	XM_014209554.1	XP_014065030.1	128.357	-1.245	0.155427	-8.01022	1.15e-15	2.64e-14	PREDICTED: polycystin-2-like isoform X2
106581190	NC_027319.1	58063477	58081882	+	XM_014163085.1	XP_014018560.1	96.03	-1.39432	0.174078	-8.00974	1.15e-15	2.65e-14	PREDICTED: serine/threonine-protein kinase Nek8
106580311	NC_027319.1	27840608	27901940	-	XM_014161183.1	XP_014016658.1	131.379	-1.72149	0.214969	-8.00809	1.17e-15	2.68e-14	PREDICTED: protein phosphatase Slingshot homolog 1 isoform X1
106609765	NC_027306.1	54761151	54761609	+	XM_014208776.1	XP_014064251.1	214.73	1.78605	0.223071	8.00667	1.18e-15	2.71e-14	PREDICTED: pleckstrin homology-like domain family A member 1
106610906	NC_027300.1	83175585	83181457	+	XM_014210574.1	XP_014066049.1	78.231	-1.18834	0.148436	-8.00579	1.19e-15	2.73e-14	PREDICTED: cytoplasmic dynein 2 light intermediate chain 1 isoform X1
106613664	NC_027309.1	16081623	16158903	-	XM_014216155.1	XP_014071630.1	160.158	-1.28194	0.160154	-8.0044	1.2e-15	2.76e-14	PREDICTED: ankyrin repeat domain-containing protein 13C-like
106601377	NC_027302.1	69481152	69482936	-	XM_014193551.1	XP_014049026.1	22.6888	-1.73921	0.217296	-8.00389	1.21e-15	2.77e-14	PREDICTED: major facilitator superfamily domain-containing protein 6-like
106576862	NC_027317.1	4293765	4322353	-	XM_014154354.1	XP_014009832.1	159.571	-1.98727	0.248294	-8.00371	1.21e-15	2.77e-14	PREDICTED: prominin-1-A-like
106572747	NC_027314.1	93075454	93108300	-	XM_014147188.1	XP_014002667.1	161.881	1.15126	0.143869	8.00215	1.22e-15	2.8e-14	PREDICTED: plexin-B1-like isoform X2
106611990	NC_027308.1	72517001	72525415	+	XM_014212742.1	XP_014068217.1	161.533	-1.2494	0.156142	-8.00166	1.23e-15	2.81e-14	PREDICTED: iduronate 2-sulfatase isoform X2
106574104	NC_027315.1	50402850	50420265	-	XM_014149659.1	XP_014005136.1	144.407	1.01581	0.126958	8.00115	1.23e-15	2.82e-14	PREDICTED: B-cell lymphoma 6 protein-like isoform X3
106577877	NC_027317.1	59635810	59722082	-	XM_014156297.1	XP_014011772.1	47.8867	-1.65448	0.206842	-7.99876	1.26e-15	2.88e-14	PREDICTED: collagen alpha-5(IV) chain-like
106599440	NC_027302.1	21044934	21045614	-	XM_014190676.1	XP_014046151.1	11.4163	-4.74966	0.593826	-7.9984	1.26e-15	2.88e-14	PREDICTED: class E basic helix-loop-helix protein 22-like
106560278	NC_027309.1	31549834	31555514	+	XM_014123014.1	XP_013978487.1	136.102	1.09177	0.136512	7.9976	1.27e-15	2.9e-14	PREDICTED: uncharacterized protein LOC106560278 isoform X1
106607649	NC_027305.1	49492711	49498046	+	XM_014204820.1	XP_014060295.1	128.737	-1.66287	0.207935	-7.99707	1.27e-15	2.91e-14	PREDICTED: probable G-protein coupled receptor 132 isoform X1
XR_001328498.1	NA	NA	NA	NA	NA	NA	243.154	1.08174	0.13527	7.9969	1.28e-15	2.91e-14	NA
106582981	NC_027321.1	22727403	22738461	+	XM_014166641.1	XP_014022116.1	30.2456	-2.73962	0.342644	-7.99552	1.29e-15	2.94e-14	PREDICTED: arylacetamide deacetylase-like 3
106566745	NC_027312.1	19415838	19419537	+	XM_014135096.1	XP_013990571.1	98.5454	1.54053	0.192676	7.99543	1.29e-15	2.95e-14	PREDICTED: interferon regulatory factor 4-like
106576277	NC_027316.1	44685578	44708310	-	XM_014153360.1	XP_014008835.1	247.971	1.14183	0.142814	7.99527	1.29e-15	2.95e-14	PREDICTED: PCNA-interacting partner-like
106566995	NC_027312.1	32615895	32628513	+	XM_014135730.1	XP_013991205.1	290.664	1.12602	0.140885	7.99252	1.32e-15	3.01e-14	PREDICTED: uncharacterized protein LOC106566995
100306840	NC_027309.1	45621522	45641375	-	XM_014123525.1	XP_013979000.1	2765.92	-1.28476	0.160749	-7.99233	1.32e-15	3.02e-14	PREDICTED: influenza virus NS1A-binding protein isoform X1
106575289	NC_027316.1	11921377	11953178	-	XM_014151725.1	XP_014007200.1	16.7139	-3.29905	0.412808	-7.99173	1.33e-15	3.03e-14	PREDICTED: neuronal membrane glycoprotein M6-b-like isoform X3
XR_001329140.1	NA	NA	NA	NA	NA	NA	33.3605	-2.87653	0.359943	-7.99165	1.33e-15	3.03e-14	NA
106607190	NC_027305.1	32680218	32680823	+	XM_014203888.1	XP_014059363.1	77.9272	-1.72562	0.215954	-7.99069	1.34e-15	3.05e-14	PREDICTED: ADP-ribosylation factor-like protein 4D
106593218	NW_012349686.1	8131	9637	-	XM_014184557.1	XP_014040032.1	162.415	2.14994	0.269087	7.98977	1.35e-15	3.07e-14	PREDICTED: suppressor of cytokine signaling 1-like isoform X2
106604724	NC_027304.1	32606499	32615877	+	XM_014199672.1	XP_014055147.1	432.759	-3.45074	0.431952	-7.98873	1.36e-15	3.1e-14	PREDICTED: ligand of Numb protein X 2-like
106564643	NC_027311.1	21236141	21239542	+	XM_014130815.1	XP_013986291.1	208.739	1.35581	0.169723	7.98841	1.37e-15	3.1e-14	PREDICTED: zinc finger protein Gfi-1b-like
106572207	NC_027314.1	66124829	66153315	-	XM_014146177.1	XP_014001653.1	87.2887	-2.77901	0.347964	-7.98649	1.39e-15	3.15e-14	PREDICTED: rho guanine nucleotide exchange factor 16
106560776	NC_027309.1	63240877	63345957	+	XM_014124028.1	XP_013979505.1	106.258	1.01635	0.127279	7.98524	1.4e-15	3.18e-14	PREDICTED: AP-3 complex subunit beta-2 isoform X12
106582668	NC_027321.1	4809318	4869645	-	XM_014165947.1	XP_014021421.1	17.8644	-1.96658	0.246318	-7.9839	1.42e-15	3.21e-14	PREDICTED: zinc finger E-box-binding homeobox 2-like isoform X1
100195489	NC_027313.1	5372764	5374163	+	NM_001140518.1	NP_001133990.1	1138.77	-1.29548	0.162283	-7.98285	1.43e-15	3.24e-14	C-C chemokine receptor type 9
106603085	NC_027300.1	43186563	43193962	+	XM_014196269.1	XP_014051744.1	260.385	-5.0362	0.6309	-7.98257	1.43e-15	3.24e-14	PREDICTED: type II iodothyronine deiodinase-like
106570050	NC_027313.1	55086894	55192813	-	XM_014141986.1	XP_013997461.1	38.2381	-2.37423	0.297449	-7.98197	1.44e-15	3.26e-14	PREDICTED: exostosin-1b-like
106590631	NC_027328.1	33958690	33961603	-	XM_014181764.1	XP_014037239.1	157.203	-1.21553	0.152292	-7.98158	1.44e-15	3.26e-14	PREDICTED: myelin-associated neurite-outgrowth inhibitor-like
106574599	NC_027315.1	73320172	73323633	+	XM_014150576.1	XP_014006053.1	364.68	-1.27214	0.159396	-7.981	1.45e-15	3.28e-14	PREDICTED: receptor expression-enhancing protein 6-like
106583165	NC_027321.1	31544827	31718071	-	XM_014167032.1	XP_014022506.1	273.073	-1.2797	0.160367	-7.97979	1.47e-15	3.31e-14	PREDICTED: inositol 1,4,5-trisphosphate receptor type 1-like isoform X3
106608986	NC_027306.1	24687573	24692879	-	XM_014207294.1	XP_014062769.1	197.928	-2.37424	0.297559	-7.97907	1.47e-15	3.33e-14	PREDICTED: protein NDRG2
106611362	NC_027308.1	41785170	41786202	-	XM_014211518.1	XP_014066994.1	11.8802	-2.46037	0.308361	-7.97887	1.48e-15	3.33e-14	PREDICTED: protein eva-1 homolog A-like
106605090	NC_027304.1	49798024	49811217	-	XM_014200384.1	XP_014055859.1	1137.23	1.27634	0.159967	7.97874	1.48e-15	3.33e-14	PREDICTED: cell division cycle-associated protein 3-like
106603495	NC_027303.1	52113523	52137846	-	XM_014197265.1	XP_014052740.1	490.539	-1.07682	0.135014	-7.97558	1.52e-15	3.41e-14	PREDICTED: dehydrogenase/reductase SDR family member 11-like
106572218	NC_027314.1	65609786	65631599	+	XM_014146209.1	XP_014001684.1	37.2194	-1.26714	0.158896	-7.97468	1.53e-15	3.44e-14	PREDICTED: 5\'-nucleotidase domain-containing protein 2-like
106596230	NC_027302.1	1094393	1108328	-	XM_014187542.1	XP_014043017.1	15.1714	-1.74111	0.218447	-7.9704	1.58e-15	3.55e-14	PREDICTED: SLIT and NTRK-like protein 5
106569128	NC_027313.1	30234728	30245950	+	XM_014140128.1	XP_013995603.1	1590.49	1.01634	0.127524	7.9698	1.59e-15	3.57e-14	PREDICTED: DNA replication licensing factor mcm4-like
106601284	NC_027300.1	32094307	32144665	+	XM_014193383.1	XP_014048858.1	62.7518	-2.70148	0.338988	-7.96927	1.6e-15	3.58e-14	PREDICTED: proton-coupled folate transporter-like isoform X1
106561934	NC_027310.1	8722236	8748358	-	XM_014126365.1	XP_013981840.1	639.98	-1.16355	0.14602	-7.96844	1.61e-15	3.6e-14	PREDICTED: gamma-butyrobetaine dioxygenase-like
106568171	NC_027312.1	88828479	88860625	+	XM_014138262.1	XP_013993738.1	28.861	-1.67482	0.210185	-7.96831	1.61e-15	3.61e-14	PREDICTED: ran-binding protein 3-like isoform X2
106609457	NC_027306.1	41904161	41910054	+	XM_014208314.1	XP_014063789.1	311.888	1.33668	0.167769	7.96742	1.62e-15	3.63e-14	PREDICTED: mitogen-activated protein kinase 12-like
106586171	NC_027324.1	11975361	12006812	-	XM_014173108.1	XP_014028583.1	34.0919	-1.35437	0.170006	-7.9666	1.63e-15	3.65e-14	PREDICTED: activin receptor type-1C-like isoform X1
106569470	NC_027313.1	35645487	35648429	+	XM_014140847.1	XP_013996322.1	53.4904	-2.73039	0.342824	-7.9644	1.66e-15	3.72e-14	PREDICTED: ciliogenesis-associated TTC17-interacting protein
106606503	NC_027305.1	11767616	11770548	-	XM_014202757.1	XP_014058232.1	84.9374	-1.14459	0.143726	-7.96371	1.67e-15	3.74e-14	PREDICTED: mitochondrial import inner membrane translocase subunit tim16-like
106567368	NC_027312.1	44640252	44640943	-	XM_014136529.1	XP_013992004.1	39.6745	-5.32498	0.668716	-7.96299	1.68e-15	3.75e-14	PREDICTED: C-type natriuretic peptide 3-like
XR_001321777.1	NA	NA	NA	NA	NA	NA	41.3056	1.4838	0.186337	7.963	1.68e-15	3.75e-14	NA
XR_001326553.1	NA	NA	NA	NA	NA	NA	23.3192	-3.45571	0.434023	-7.96203	1.69e-15	3.78e-14	NA
106585685	NC_027323.1	31108848	31160864	-	XM_014172161.1	XP_014027636.1	55.1109	-2.14141	0.268976	-7.96136	1.7e-15	3.8e-14	PREDICTED: BDNF/NT-3 growth factors receptor isoform X2
106563463	NC_027310.1	75927507	75930122	+	XM_014129070.1	XP_013984545.1	496.972	1.2251	0.153906	7.96005	1.72e-15	3.84e-14	PREDICTED: sororin-B-like
106605200	NC_027304.1	54655831	54663880	-	XM_014200589.1	XP_014056064.1	299.098	-1.72372	0.21655	-7.95992	1.72e-15	3.84e-14	PREDICTED: transmembrane protein 106B
106613622	NC_027309.1	14663391	14666156	-	XM_014216073.1	XP_014071548.1	2706.66	-1.05735	0.13284	-7.95956	1.73e-15	3.85e-14	PREDICTED: arrestin domain-containing protein 2-like
106607962	NC_027305.1	64589918	64591978	-	XM_014205491.1	XP_014060964.1	91.9761	-1.97457	0.248099	-7.95881	1.74e-15	3.87e-14	PREDICTED: peptidyl-prolyl cis-trans isomerase-like 6 isoform X1
106589683	NC_027327.1	20225760	20230861	-	XM_014179942.1	XP_014035417.1	1131.22	-2.06592	0.259602	-7.95804	1.75e-15	3.89e-14	PREDICTED: p53 apoptosis effector related to PMP-22
100195006	NC_027324.1	31218039	31221560	-	NM_001140035.1	NP_001133507.1	199.337	-1.39647	0.175493	-7.95743	1.76e-15	3.91e-14	phospholipase A1 member A precursor
100195858	NC_027327.1	28420022	28424471	+	XM_014180119.1	XP_014035594.1	561.497	-3.31893	0.417083	-7.95748	1.76e-15	3.91e-14	PREDICTED: phenazine biosynthesis-like domain-containing protein 2 isoform X1
XR_001319552.1	NA	NA	NA	NA	NA	NA	109.781	-2.20092	0.276591	-7.95731	1.76e-15	3.91e-14	NA
106610594	NC_027308.1	598752	633444	-	XM_014209987.1	XP_014065462.1	79.7828	-1.36855	0.172084	-7.95284	1.82e-15	4.05e-14	PREDICTED: uncharacterized protein LOC106610594
106584338	NC_027322.1	27414020	27500465	-	XM_014169522.1	XP_014024996.1	203.58	-1.47773	0.185856	-7.95092	1.85e-15	4.11e-14	PREDICTED: formin-binding protein 1-like isoform X3
106611263	NC_027308.1	37927067	38057494	-	XM_014211278.1	XP_014066759.1	17.3315	-1.72053	0.216444	-7.94911	1.88e-15	4.17e-14	PREDICTED: gephyrin-like isoform X7
106580321	NC_027319.1	27354279	27368637	-	XM_014161204.1	XP_014016680.1	373.875	-3.96649	0.499029	-7.94843	1.89e-15	4.19e-14	PREDICTED: LIM domain kinase 2-like isoform X2
106612128	NC_027300.1	95241574	95252599	+	XM_014213032.1	XP_014068507.1	203.555	-2.4555	0.308947	-7.94795	1.9e-15	4.21e-14	PREDICTED: hepatic leukemia factor isoform X2
106591777	NW_012347206.1	5637	13643	-	XM_014182991.1	XP_014038466.1	11.7944	-2.08631	0.26256	-7.94603	1.93e-15	4.27e-14	PREDICTED: ventricular zone-expressed PH domain-containing protein-like, partial
106572110	NC_027314.1	71551491	71588262	-	XM_014145959.1	XP_014001434.1	135.678	-2.29179	0.288491	-7.94405	1.96e-15	4.33e-14	PREDICTED: partitioning defective 6 homolog beta-like
106569335	NC_027313.1	31572929	31574467	-	XM_014140577.1	XP_013996052.1	1689.45	-3.74525	0.471525	-7.94285	1.98e-15	4.37e-14	PREDICTED: 5-beta-cholestane-3-alpha,7-alpha-diol 12-alpha-hydroxylase-like
100217364	NC_027322.1	31987513	31999030	+	NM_001142707.1	NP_001136179.1	2041.81	-1.0874	0.136987	-7.93798	2.05e-15	4.53e-14	ornithine decarboxylase antizyme 1S
106582499	NC_027301.1	26993762	27003083	+	XM_014165671.1	XP_014021146.1	350.39	-1.93021	0.243202	-7.93666	2.08e-15	4.58e-14	PREDICTED: lipolysis-stimulated lipoprotein receptor-like
106575165	NC_027316.1	8786003	8798437	+	XM_014151423.1	XP_014006897.1	34.2662	-3.28961	0.414504	-7.93626	2.08e-15	4.59e-14	PREDICTED: integrin beta-6-like
106560874	NC_027309.1	77578738	77588530	+	XM_014124260.1	XP_013979735.1	80.4854	-1.2069	0.152086	-7.93568	2.09e-15	4.61e-14	PREDICTED: malonyl-CoA decarboxylase, mitochondrial-like
106565854	NC_027311.1	66124372	66450282	+	XM_014133453.1	XP_013988927.1	72.6002	-2.02431	0.255094	-7.93553	2.1e-15	4.62e-14	PREDICTED: receptor-type tyrosine-protein phosphatase gamma isoform X2
106584572	NC_027322.1	38082212	38084878	+	XM_014170009.1	XP_014025484.1	156.514	-1.70273	0.214638	-7.93302	2.14e-15	4.7e-14	PREDICTED: serine/threonine-protein kinase pim-3-like
100194869	NC_027313.1	32676422	32697044	-	XM_014140497.1	XP_013995970.1	2625.5	-1.93404	0.243904	-7.92953	2.2e-15	4.83e-14	PREDICTED: alanine aminotransferase 2-like isoform X1
106589862	NC_027327.1	29429204	29429689	-	XM_014180267.1	XP_014035742.1	112.907	1.73269	0.218538	7.92855	2.22e-15	4.87e-14	PREDICTED: transmembrane protein 100-like
106560327	NC_027309.1	34545371	34570516	+	XM_014123136.1	XP_013978611.1	169.833	-1.89021	0.238436	-7.92752	2.24e-15	4.91e-14	PREDICTED: protein transport protein Sec16B
XR_001324573.1	NA	NA	NA	NA	NA	NA	17.7765	-2.45781	0.310051	-7.92711	2.24e-15	4.92e-14	NA
106583344	NC_027321.1	34409380	34412493	+	XM_014167429.1	XP_014022904.1	97.7368	-1.75743	0.221739	-7.92566	2.27e-15	4.97e-14	PREDICTED: probable nuclear hormone receptor HR38
106590435	NC_027301.1	57218921	57221672	+	XM_014181480.1	XP_014036955.1	23.5587	-2.32257	0.29306	-7.92523	2.28e-15	4.99e-14	PREDICTED: beta-1,3-galactosyltransferase 2-like
106561039	NC_027309.1	68092301	68126048	+	XM_014124606.1	XP_013980083.1	21.8112	-2.99004	0.37748	-7.92107	2.35e-15	5.15e-14	PREDICTED: GRAM domain-containing protein 4-like isoform X3
106608509	NC_027306.1	4314442	4348224	-	XM_014206455.1	XP_014061930.1	63.6643	-1.82733	0.230703	-7.92069	2.36e-15	5.16e-14	PREDICTED: RNA-binding protein with multiple splicing
100196877	NC_027314.1	32069157	32070814	-	NM_001141899.1	NP_001135371.1	360.67	2.20777	0.278755	7.92009	2.37e-15	5.19e-14	Fatty acid-binding protein, brain
106602032	NC_027302.1	90310464	90311583	+	XM_014194481.1	XP_014049956.1	103.815	1.97739	0.249669	7.92005	2.37e-15	5.19e-14	PREDICTED: mannose-binding protein C-like
106591099	NW_012343429.1	38024	39801	-	XM_014182290.1	XP_014037765.1	747.538	1.56827	0.198023	7.9196	2.38e-15	5.2e-14	PREDICTED: uncharacterized protein LOC106591099 isoform X1
106577663	NC_027317.1	54021876	54028851	-	XM_014155980.1	XP_014011455.1	6171.87	1.09956	0.138862	7.91839	2.41e-15	5.25e-14	PREDICTED: high affinity immunoglobulin epsilon receptor subunit gamma-like isoform X2
106585952	NC_027323.1	44770110	44831199	+	XM_014172705.1	XP_014028180.1	75.1522	-1.78506	0.225439	-7.91813	2.41e-15	5.26e-14	PREDICTED: WD repeat and FYVE domain-containing protein 3-like, partial
106604402	NC_027304.1	15340703	15348671	+	XM_014198987.1	XP_014054462.1	247.364	-3.98914	0.50384	-7.91749	2.42e-15	5.28e-14	PREDICTED: CDGSH iron-sulfur domain-containing protein 1-like
106576394	NC_027316.1	48328731	48342797	-	XM_014153536.1	XP_014009011.1	67.7975	-2.31843	0.292832	-7.91727	2.43e-15	5.29e-14	PREDICTED: anoctamin-6-like
106602884	NC_027303.1	30376272	30411602	-	XM_014195840.1	XP_014051315.1	216.227	-2.41067	0.304605	-7.91408	2.49e-15	5.42e-14	PREDICTED: junctional adhesion molecule A-like
106612343	NC_027308.1	91756358	91843203	+	XM_014213393.1	XP_014068868.1	23.7608	-2.13389	0.269639	-7.91387	2.5e-15	5.43e-14	PREDICTED: multidrug resistance-associated protein 5-like isoform X1
100306830	NC_027311.1	52292693	52296985	+	XM_014132294.1	NP_001158841.1	85.0375	1.08282	0.136866	7.91154	2.54e-15	5.53e-14	neuritin precursor
106606572	NC_027305.1	14952358	14959126	+	XM_014202864.1	XP_014058339.1	160.846	1.01144	0.12785	7.91116	2.55e-15	5.54e-14	PREDICTED: arf-GAP with dual PH domain-containing protein 2-like
100196697	NC_027326.1	30326316	30375425	-	NM_001141719.1	NP_001135191.1	1581.89	-1.12879	0.142762	-7.90679	2.64e-15	5.73e-14	isovaleryl-CoA dehydrogenase, mitochondrial
106592459	NW_012348253.1	13240	16223	-	XM_014183810.1	XP_014039285.1	122.193	1.82255	0.230534	7.90577	2.66e-15	5.77e-14	PREDICTED: uncharacterized protein LOC106592459
100194541	NC_027303.1	38451822	38471912	+	NM_001139627.1	NP_001133099.1	1114.72	-1.1134	0.140848	-7.90493	2.68e-15	5.81e-14	55 kDa erythrocyte membrane protein
106611040	NC_027308.1	22680137	22681012	+	XM_014210862.1	XP_014066339.1	58.6552	-3.46704	0.438644	-7.904	2.7e-15	5.85e-14	PREDICTED: uncharacterized protein LOC106611040 isoform X3
100196764	NC_027310.1	20433139	20443849	+	NM_001141786.1	NP_001135258.1	943.964	-3.03052	0.383471	-7.90285	2.73e-15	5.9e-14	retinal dehydrogenase 2
100194441	NC_027314.1	88510678	88512483	-	NM_001139533.1	NP_001133005.1	11.3637	-3.06816	0.388323	-7.90104	2.77e-15	5.98e-14	homeobox protein HoxC9ab
106582370	NC_027320.1	43798482	43810382	+	XM_014165428.1	XP_014020903.1	21.0084	-2.54139	0.32173	-7.89913	2.81e-15	6.07e-14	PREDICTED: DNA-binding protein SATB2-like
106583629	NC_027321.1	48255764	48332258	-	XM_014168018.1	XP_014023497.1	121.432	-2.05222	0.259815	-7.89878	2.82e-15	6.08e-14	PREDICTED: plexin-B1-like isoform X1
106606767	NC_027305.1	20521509	20532084	-	XM_014203125.1	XP_014058600.1	171977	1.61187	0.204072	7.89851	2.82e-15	6.09e-14	PREDICTED: uncharacterized protein LOC106606767
106593746	NW_012350884.1	9236	12627	-	XM_014185122.1	XP_014040597.1	313.894	1.87869	0.238008	7.89336	2.94e-15	6.33e-14	PREDICTED: fibrinogen alpha-1 chain-like isoform X2
106609361	NC_027306.1	41321444	41333666	-	XM_014208123.1	XP_014063598.1	307.809	-2.06897	0.262204	-7.8907	3.01e-15	6.47e-14	PREDICTED: ADM2-like
100380678	NC_027306.1	38460429	38494970	-	XM_014207974.1	XP_014063449.1	6214.8	1.06156	0.134547	7.88988	3.02e-15	6.5e-14	PREDICTED: stabilin-2
106568942	NC_027313.1	13271805	13286423	-	XM_014139803.1	XP_013995277.1	67.9468	-3.29765	0.41796	-7.88987	3.03e-15	6.5e-14	PREDICTED: ceramide synthase 2-like
106589844	NC_027327.1	28940040	28968648	+	XM_014180240.1	XP_014035719.1	34.1885	-1.54879	0.196336	-7.88847	3.06e-15	6.57e-14	PREDICTED: RING finger protein 157-like isoform X6
106612094	NC_027308.1	77428144	77438816	+	XM_014212940.1	XP_014068417.1	51.5877	-1.7375	0.22041	-7.88302	3.2e-15	6.86e-14	PREDICTED: vascular endothelial growth factor B isoform X1
100195388	NC_027319.1	76744264	76755905	+	NM_001140417.1	NP_001133889.1	13.8413	-2.67094	0.338856	-7.88223	3.22e-15	6.9e-14	Neuroserpin precursor
106606219	NC_027305.1	915480	929574	-	XM_014202358.1	XP_014057833.1	50.5512	-2.75546	0.349619	-7.88134	3.24e-15	6.94e-14	PREDICTED: regulator of G-protein signaling 9-like isoform X5
106574334	NC_027315.1	61066020	61071267	+	XM_014150192.1	XP_014005667.1	1546.13	-1.38381	0.175599	-7.88052	3.26e-15	6.98e-14	PREDICTED: ATP synthase-coupling factor 6, mitochondrial-like
XR_001327732.1	NA	NA	NA	NA	NA	NA	335.037	-2.11354	0.268211	-7.88015	3.27e-15	7e-14	NA
106608178	NC_027305.1	74915862	74916746	-	XM_014205967.1	XP_014061442.1	16.0495	-2.35114	0.298403	-7.87907	3.3e-15	7.05e-14	PREDICTED: ankyrin repeat domain-containing protein 9-like
106592903	NW_012349057.1	317	9643	+	XM_014184252.1	XP_014039727.1	111.706	-2.14252	0.271986	-7.87731	3.34e-15	7.15e-14	PREDICTED: breast cancer anti-estrogen resistance protein 3-like isoform X1
106583951	NC_027301.1	33876460	34009058	+	XM_014168666.1	XP_014024141.1	320.404	1.01814	0.129275	7.87574	3.39e-15	7.24e-14	PREDICTED: NADP-dependent malic enzyme-like
106569249	NC_027313.1	23860258	23926906	-	XM_014140436.1	XP_013995911.1	29.1043	-3.53592	0.448997	-7.87515	3.4e-15	7.27e-14	PREDICTED: XK-related protein 4-like
106575280	NC_027316.1	11025220	11027823	+	XM_014151706.1	XP_014007182.1	10.567	-2.54142	0.322826	-7.87241	3.48e-15	7.42e-14	PREDICTED: SLIT and NTRK-like protein 5
106601365	NC_027302.1	67935591	67936124	+	XM_014193542.1	XP_014049017.1	783.467	1.0337	0.131306	7.87246	3.48e-15	7.42e-14	PREDICTED: transcription elongation factor 1 homolog
106587676	NC_027325.1	33531322	33542847	+	XM_014176259.1	XP_014031734.1	13.1522	-3.25861	0.413954	-7.8719	3.49e-15	7.45e-14	PREDICTED: talin-2-like, partial
106581617	NC_027320.1	1081174	1238941	+	XM_014163748.1	XP_014019223.1	905.113	-1.61071	0.20464	-7.87093	3.52e-15	7.5e-14	PREDICTED: TBC1 domain family member 4 isoform X1
106566166	NC_027311.1	84178983	84214253	-	XM_014134027.1	XP_013989502.1	3635.58	1.15451	0.146698	7.86998	3.55e-15	7.56e-14	PREDICTED: nck-associated protein 1-like
106611361	NC_027308.1	41751377	41758454	+	XM_014211516.1	XP_014066991.1	50.5026	-2.16752	0.275459	-7.86876	3.58e-15	7.62e-14	PREDICTED: cell growth regulator with EF hand domain protein 1-like
100286545	NC_027308.1	88464166	88467437	-	XM_014213307.1	XP_014068782.1	38.2086	-1.27733	0.162331	-7.86868	3.58e-15	7.62e-14	PREDICTED: transmembrane protein 80 isoform X2
106578045	NC_027317.1	64781752	64785549	-	XM_014156600.1	XP_014012075.1	63.9056	1.34308	0.170687	7.86866	3.58e-15	7.62e-14	PREDICTED: uncharacterized protein LOC106578045
106582650	NC_027321.1	3254777	3264431	+	XM_014165901.1	XP_014021376.1	551.18	-1.58431	0.201476	-7.86354	3.73e-15	7.94e-14	PREDICTED: syndecan-4-like
106563635	NC_027310.1	78396266	78404091	-	XM_014129391.1	XP_013984866.1	13.8374	-2.15289	0.273833	-7.86204	3.78e-15	8.03e-14	PREDICTED: uncharacterized protein LOC106563635
100136469	NC_027313.1	70642996	70645166	-	XM_014142492.1	NP_001117070.1	222.671	-3.97519	0.505737	-7.86019	3.84e-15	8.14e-14	anterior gradient-2-like protein 2 precursor
106592675	NW_012348634.1	10701	17598	+	XM_014184012.1	XP_014039487.1	2070.82	1.51199	0.192362	7.86013	3.84e-15	8.14e-14	PREDICTED: Ig heavy chain Mem5-like
106565966	NC_027311.1	75477764	75480833	+	XM_014133683.1	XP_013989158.1	37.5553	-3.15374	0.401259	-7.85962	3.85e-15	8.17e-14	PREDICTED: kazrin-A-like
XR_001318789.1	NA	NA	NA	NA	NA	NA	20.2246	-3.05746	0.389056	-7.85865	3.88e-15	8.23e-14	NA
100196302	NC_027301.1	26664837	26668544	+	NM_001141331.1	NP_001134803.1	339.942	1.2287	0.156363	7.85797	3.9e-15	8.27e-14	Lysosomal thioesterase PPT2-A precursor
106563618	NC_027310.1	78874700	78895216	+	XM_014129354.1	XP_013984830.1	116.552	1.03333	0.1315	7.85798	3.9e-15	8.27e-14	PREDICTED: M-phase inducer phosphatase 1-B-like isoform X5
106579113	NC_027318.1	58307598	58326636	-	XM_014158683.1	XP_014014159.1	23.5811	-2.69689	0.343316	-7.85543	3.98e-15	8.44e-14	PREDICTED: kelch domain-containing protein 1-like isoform X2
106599121	NC_027302.1	15272737	15282424	+	XM_014190194.1	XP_014045669.1	127.038	1.1087	0.141156	7.85444	4.02e-15	8.5e-14	PREDICTED: uncharacterized protein LOC106599121
100196259	NC_027310.1	89313603	89321872	-	NM_001141288.2	NP_001134760.1	320.025	-1.0976	0.139774	-7.85267	4.07e-15	8.62e-14	UPF0769 protein C21orf59 homolog
106584205	NC_027322.1	21227602	21299003	+	XM_014169214.1	XP_014024689.1	331.148	-2.57571	0.328051	-7.85155	4.11e-15	8.69e-14	PREDICTED: palladin-like
106585299	NC_027301.1	39757158	39834885	+	XM_014171378.1	XP_014026866.1	67.4379	-1.27571	0.162485	-7.85127	4.12e-15	8.7e-14	PREDICTED: signal-induced proliferation-associated 1-like protein 2 isoform X3
106612107	NC_027308.1	78031177	78088395	-	XM_014212964.1	XP_014068439.1	60.9981	-1.5651	0.199344	-7.85127	4.12e-15	8.7e-14	PREDICTED: glypican-4-like isoform X1
XR_001327487.1	NA	NA	NA	NA	NA	NA	22.9131	-1.40566	0.17905	-7.85063	4.14e-15	8.74e-14	NA
106612393	NC_027308.1	94389993	94399750	-	XM_014213484.1	XP_014068959.1	642.804	-1.02606	0.130708	-7.85002	4.16e-15	8.78e-14	PREDICTED: neutral amino acid transporter B(0)
106581445	NC_027319.1	76970642	76979760	+	XM_014163510.1	XP_014018985.1	60.1703	-1.66082	0.211575	-7.8498	4.17e-15	8.8e-14	PREDICTED: ventricular zone-expressed PH domain-containing protein-like
XR_001324655.1	NA	NA	NA	NA	NA	NA	727.752	1.14364	0.1457	7.84932	4.18e-15	8.82e-14	NA
106607495	NC_027305.1	40457209	40460339	-	XM_014204494.1	XP_014059970.1	241.847	1.30146	0.16585	7.84719	4.25e-15	8.97e-14	PREDICTED: uncharacterized protein LOC106607495 isoform X2
106605699	NC_027304.1	68139566	68182082	-	XM_014201595.1	XP_014057070.1	11.5506	-2.45896	0.313379	-7.84661	4.27e-15	9e-14	PREDICTED: transmembrane protein 145-like
106582617	NC_027321.1	8432848	8433996	-	XM_014165843.1	XP_014021318.1	42.5491	1.84893	0.2357	7.8444	4.35e-15	9.16e-14	PREDICTED: adenosine receptor A1-like
106568170	NC_027312.1	88870137	88875069	-	XM_014138260.1	XP_013993736.1	226.528	1.14947	0.146542	7.84399	4.36e-15	9.18e-14	PREDICTED: S-phase kinase-associated protein 2-like isoform X2
[truncated: 4,984 more rows]

## Sheet: Head kidney control vs 9dpi
Gene ID	CHR	Start	Stop	Strand	Transcript ID	Protein ID	baseMean	log2FC	lfcSE	stat	pvalue	padj	Protein.name
106580853	NC_027319.1	49747339	49751189	-	XM_014162337.1	XP_014017813.1	498.663	-1.86157	0.0948847	-19.6193	1.06e-85	5.5e-81	PREDICTED: serine/arginine-rich splicing factor 7-like isoform X3
100194763	NC_027321.1	17281883	17305124	+	XM_014166192.1	XP_014021667.1	331.001	1.74003	0.0945471	18.4039	1.22e-75	3.18e-71	PREDICTED: mitogen-activated protein kinase 3 isoform X1
106562249	NC_027310.1	21577579	21607439	+	XM_014127013.1	XP_013982488.1	1059.35	2.78088	0.159253	17.462	2.79e-68	4.83e-64	PREDICTED: tyrosine-protein kinase Fes/Fps-like
100136543	NC_027318.1	74349087	74386301	-	XM_014159685.1	XP_014015160.1	1517.61	-2.37036	0.154277	-15.3643	2.84e-53	3.3e-49	PREDICTED: phosphoenolpyruvate carboxykinase
106574235	NC_027315.1	66058329	66064564	-	XM_014149952.1	XP_014005428.1	1256.22	-1.71356	0.111581	-15.357	3.18e-53	3.3e-49	PREDICTED: E3 ubiquitin-protein ligase MARCH7-like
106580961	NC_027319.1	53442165	53444666	-	XM_014162559.1	XP_014018034.1	10769.9	2.32443	0.153027	15.1897	4.14e-52	3.59e-48	PREDICTED: high affinity immunoglobulin gamma Fc receptor I-like isoform X2
106569524	NC_027313.1	38261010	38269457	+	XM_014140963.1	XP_013996438.1	16723.8	-1.72823	0.11454	-15.0884	1.93e-51	1.25e-47	PREDICTED: elongation factor 2-like
106579956	NC_027319.1	18968433	18974553	-	XM_014160406.1	XP_014015881.1	605.417	-1.69514	0.112288	-15.0963	1.71e-51	1.25e-47	PREDICTED: protein phosphatase PTC7 homolog
100195259	NW_012349649.1	1	7494	+	NM_001140288.1	NP_001133760.1	1847.25	1.47084	0.0981148	14.991	8.41e-51	4.86e-47	Polypyrimidine tract-binding protein 1
106592820	NW_012348871.1	435	3419	+	XM_014184167.1	XP_014039642.1	1139.27	2.36958	0.158501	14.95	1.56e-50	8.1e-47	PREDICTED: E-selectin-like
106575849	NC_027316.1	27475477	27482158	+	XM_014152550.1	XP_014008026.1	269.33	3.15571	0.211821	14.898	3.4e-50	1.6e-46	PREDICTED: OX-2 membrane glycoprotein-like isoform X3
106611640	NC_027308.1	60028831	60053221	+	XM_014212054.1	XP_014067529.1	220.371	1.7872	0.123109	14.5173	9.42e-48	4.08e-44	PREDICTED: TBC1 domain family member 2A-like
106598906	NC_027300.1	27264348	27301360	+	XM_014189932.1	XP_014045407.1	408.137	1.42781	0.0991419	14.4017	5.05e-47	2.02e-43	PREDICTED: protein kinase C eta type-like
106560300	NC_027309.1	33255450	33257038	+	XM_014123054.1	XP_013978529.1	1452.94	1.84091	0.128659	14.3085	1.94e-46	7.19e-43	PREDICTED: regulator of G-protein signaling 21-like isoform X2
106602007	NC_027302.1	89482133	89492527	+	XM_014194449.1	XP_014049924.1	1037.18	-2.32083	0.163416	-14.202	8.9e-46	3.08e-42	PREDICTED: 4-aminobutyrate aminotransferase, mitochondrial
106590115	NC_027301.1	55927940	55946765	-	XM_014180723.1	XP_014036198.1	624.338	1.6174	0.114249	14.1568	1.69e-45	5.5e-42	PREDICTED: low-density lipoprotein receptor-like isoform X2
106571090	NC_027314.1	18461488	18475487	+	XM_014143758.1	XP_013999234.1	1943.77	1.38622	0.0981342	14.1257	2.64e-45	8.06e-42	PREDICTED: serine/arginine-rich splicing factor 5-like isoform X2
106574869	NC_027301.1	6564076	6564522	-	XM_014151000.1	XP_014006475.1	177.421	-2.61589	0.185621	-14.0927	4.21e-45	1.15e-41	PREDICTED: T-cell activation inhibitor, mitochondrial-like
106611464	NC_027308.1	46802165	46807948	+	XM_014211682.1	XP_014067157.1	892.177	1.44454	0.102494	14.0938	4.15e-45	1.15e-41	PREDICTED: serine/arginine-rich splicing factor 5-like
100136532	NC_027321.1	41222626	41247892	+	XM_014167444.1	XP_014022919.1	268.853	-1.59022	0.114241	-13.9198	4.8e-44	1.25e-40	PREDICTED: peroxisomal proliferator-activated receptor beta1A isoform X1
106588836	NC_027326.1	27532027	27541459	-	XM_014178306.1	XP_014033781.1	227.13	1.74906	0.126083	13.8722	9.33e-44	2.31e-40	PREDICTED: serine/threonine-protein kinase/endoribonuclease IRE1-like
106613740	NC_027309.1	18780287	18783225	-	XM_014216307.1	XP_014071781.1	350.102	-1.65502	0.119856	-13.8083	2.27e-43	5.36e-40	PREDICTED: cold-inducible RNA-binding protein B-like isoform X3
100380463	NC_027302.1	73294646	73305144	-	NM_001173748.1	NP_001167219.1	440.465	-2.1146	0.153289	-13.7948	2.74e-43	6.19e-40	Hepatic leukemia factor
106560261	NC_027309.1	30561937	30575209	+	XM_014122970.1	XP_013978443.1	287.759	-1.55648	0.113555	-13.7069	9.24e-43	2e-39	PREDICTED: DCN1-like protein 4
106589772	NC_027301.1	55204791	55213596	-	XM_014180105.1	XP_014035580.1	5037.71	3.12838	0.228978	13.6623	1.7e-42	3.54e-39	PREDICTED: stromal cell-derived factor 1-like
106565158	NC_027311.1	44888684	44897620	+	XM_014131965.1	XP_013987440.1	1975.72	2.06637	0.151653	13.6257	2.82e-42	5.63e-39	PREDICTED: ninjurin-1-like
100195035	NC_027302.1	56110210	56132324	+	XM_014192416.1	XP_014047891.1	1354.83	1.4806	0.108697	13.6213	2.99e-42	5.76e-39	PREDICTED: abl interactor 1 isoform X3
106573376	NC_027315.1	21727879	21739578	+	XM_014148378.1	XP_014003853.1	282.076	-1.44574	0.106222	-13.6106	3.46e-42	6.43e-39	PREDICTED: protein FAM185A
100195248	NC_027319.1	12877104	12881097	-	XM_014160047.1	XP_014015522.1	494.894	1.62387	0.119477	13.5914	4.5e-42	8.07e-39	PREDICTED: caspase recruitment domain-containing protein 9 isoform X1
100500786	NC_027318.1	47439722	47444239	-	XM_014158368.1	XP_014013843.1	1321.01	2.77233	0.204519	13.5554	7.36e-42	1.28e-38	PREDICTED: arginase-1 isoform X1
106612200	NC_027308.1	82850146	82860485	-	XM_014213156.1	XP_014068630.1	297.011	1.46525	0.108141	13.5494	7.99e-42	1.34e-38	PREDICTED: acidic repeat-containing protein-like isoform X2
106588334	NC_027326.1	11935087	11949083	-	XM_014177211.1	XP_014032686.1	904.326	-2.25928	0.167532	-13.4856	1.9e-41	3.09e-38	PREDICTED: acidic leucine-rich nuclear phosphoprotein 32 family member E
100286405	NW_012350364.1	1883	8351	+	NM_001146354.1	NP_001139826.1	3016.66	1.75445	0.130918	13.4011	5.95e-41	9.38e-38	SH3 and PX domain-containing protein 2A
106591329	NC_027301.1	60199834	60202610	-	XM_014182544.1	XP_014038019.1	557.113	-1.76319	0.131668	-13.3912	6.81e-41	1.04e-37	PREDICTED: aspartate aminotransferase, cytoplasmic-like isoform X1
106562000	NC_027310.1	12129939	12134359	+	XM_014126511.1	XP_013981986.1	188.022	-1.71716	0.128624	-13.3502	1.18e-40	1.75e-37	PREDICTED: UPF0547 protein C16orf87 homolog
100380485	NC_027310.1	78217189	78227486	+	NM_001173770.1	NP_001167241.1	806.773	1.49874	0.112535	13.318	1.82e-40	2.63e-37	Lipase member H precursor
106567873	NC_027312.1	78041040	78043865	+	XM_014137708.1	XP_013993183.1	446.483	3.83511	0.288457	13.2953	2.47e-40	3.37e-37	PREDICTED: asialoglycoprotein receptor 1-like
XR_001328177.1	NA	NA	NA	NA	NA	NA	899.825	3.14902	0.236829	13.2966	2.42e-40	3.37e-37	NA
106577137	NC_027317.1	22501727	22508017	+	XM_014154900.1	XP_014010375.1	2265.56	1.51645	0.114308	13.2664	3.63e-40	4.83e-37	PREDICTED: kinesin-like protein KIF11-B
106611349	NC_027308.1	41266319	41279219	-	XM_014211491.1	XP_014066968.1	225.412	-1.80601	0.136532	-13.2278	6.07e-40	7.88e-37	PREDICTED: sodium-dependent multivitamin transporter-like isoform X1
106609786	NC_027306.1	55523982	55575767	-	XM_014208802.1	XP_014064277.1	309.38	1.55468	0.117812	13.1963	9.22e-40	1.17e-36	PREDICTED: nuclear respiratory factor 1 isoform X5
101448034	NC_027325.1	19051710	19058322	-	XM_014175230.1	XP_014030708.1	254.814	-1.82486	0.139037	-13.125	2.37e-39	2.86e-36	PREDICTED: beta-carotene 15,15\'-monooxygenase 1 isoform X3
100136375	NC_027312.1	7163826	7174074	-	XM_014134422.1	NP_001117012.1	7113.02	1.65209	0.125939	13.1182	2.59e-39	3.06e-36	tyrosine-protein kinase HCK
106613309	NC_027308.1	135924282	135929050	-	XM_014215399.1	XP_014070874.1	202.138	2.19716	0.167727	13.0996	3.31e-39	3.82e-36	PREDICTED: P2Y purinoceptor 13-like
106566299	NC_027312.1	294158	315134	+	XM_014134204.1	XP_013989679.1	2412.98	-1.75709	0.134565	-13.0576	5.75e-39	6.5e-36	PREDICTED: ER membrane protein complex subunit 1-like
106579832	NC_027319.1	24596556	24599308	-	XM_014160087.1	XP_014015563.1	602.206	1.83316	0.140436	13.0534	6.08e-39	6.72e-36	PREDICTED: AT-rich interactive domain-containing protein 5A-like isoform X2
106578419	NC_027318.1	10150461	10162202	-	XM_014157178.1	XP_014012647.1	413.751	1.14061	0.0875156	13.0332	7.92e-39	8.57e-36	PREDICTED: nucleoporin p58/p45 isoform X3
106571418	NC_027314.1	34939057	34942555	+	XM_014144501.1	XP_013999976.1	564.65	-1.82629	0.140465	-13.0017	1.2e-38	1.24e-35	PREDICTED: peroxisomal biogenesis factor 3
106588291	NC_027326.1	8050149	8053617	-	XM_014177126.1	XP_014032600.1	312.984	1.78519	0.137401	12.9925	1.35e-38	1.37e-35	PREDICTED: C-type lectin domain family 4 member E-like isoform X1
106582249	NC_027320.1	35495563	35510408	+	XM_014165132.1	XP_014020607.1	18812.6	1.4953	0.115239	12.9756	1.68e-38	1.68e-35	PREDICTED: plastin-2
106573726	NC_027315.1	31143878	31171557	+	XM_014149042.1	XP_014004517.1	2253.47	1.18021	0.0913956	12.9132	3.79e-38	3.72e-35	PREDICTED: core-binding factor subunit beta isoform X2
106585804	NC_027301.1	42446648	42467352	-	XM_014172449.1	XP_014027924.1	667.555	1.08315	0.0839412	12.9036	4.29e-38	4.13e-35	PREDICTED: exportin-1
106578511	NC_027318.1	15032265	15041494	+	XM_014157398.1	XP_014012873.1	63.2086	4.73975	0.367999	12.8798	5.85e-38	5.53e-35	PREDICTED: putative ferric-chelate reductase 1 isoform X1
106583347	NC_027321.1	34322364	34324062	-	XM_014167439.1	XP_014022913.1	1071.28	-2.6999	0.210656	-12.8166	1.32e-37	1.23e-34	PREDICTED: SOSS complex subunit B1-like
106604275	NC_027304.1	10603055	10610289	+	XM_014198764.1	XP_014054239.1	732.895	1.7061	0.133962	12.7357	3.75e-37	3.41e-34	PREDICTED: uncharacterized protein LOC106604275
100196722	NC_027305.1	12840387	12850791	+	XM_014202785.1	XP_014058260.1	571.166	1.39792	0.110224	12.6825	7.39e-37	6.62e-34	PREDICTED: deoxyhypusine synthase isoform X1
106589821	NC_027327.1	28099896	28102091	+	XM_014180198.1	XP_014035673.1	887.487	-2.00014	0.158697	-12.6035	2.02e-36	1.78e-33	PREDICTED: mitochondrial pyruvate carrier 1-like
106579317	NC_027318.1	50790393	50793077	+	XM_014159131.1	XP_014014606.1	633.752	-1.88942	0.15004	-12.5928	2.31e-36	2e-33	PREDICTED: pyridoxine-5\'-phosphate oxidase
106592457	NC_027301.1	63452386	63461192	+	XM_014183819.1	XP_014039287.1	438.556	2.43564	0.193508	12.5868	2.5e-36	2.13e-33	PREDICTED: serine/threonine-protein kinase 10-like isoform X1
106589359	NC_027301.1	53771145	53773323	-	XM_014179221.1	XP_014034696.1	86.5951	2.50776	0.199792	12.5519	3.88e-36	3.25e-33	PREDICTED: prostaglandin E2 receptor EP1 subtype-like
106610016	NC_027307.1	6652469	6659680	-	XM_014209115.1	XP_014064590.1	584.916	1.54793	0.123539	12.5299	5.12e-36	4.23e-33	PREDICTED: TNFAIP3-interacting protein 2-like
106572197	NC_027314.1	66947045	66965506	-	XM_014146144.1	XP_014001620.1	567.566	-1.16348	0.0929992	-12.5106	6.53e-36	5.3e-33	PREDICTED: mitofusin-2
106566285	NC_027311.1	91820296	91863307	-	XM_014134175.1	XP_013989650.1	850.925	-1.37152	0.109695	-12.503	7.19e-36	5.75e-33	PREDICTED: acyl-CoA dehydrogenase family member 9, mitochondrial
106566296	NC_027312.1	253712	261476	+	XM_014134197.1	XP_013989672.1	8609.85	-2.0536	0.164501	-12.4838	9.15e-36	7.2e-33	PREDICTED: pancreatic progenitor cell differentiation and proliferation factor B-like
106583487	NC_027321.1	41018910	41020926	+	XM_014167721.1	XP_014023196.1	103.15	-2.271	0.182107	-12.4707	1.08e-35	8.37e-33	PREDICTED: tubulin polyglutamylase complex subunit 1
106605322	NC_027300.1	50388391	50533350	+	XM_014200816.1	XP_014056300.1	49.0118	3.03459	0.244113	12.4311	1.77e-35	1.35e-32	PREDICTED: DNA nucleotidylexotransferase isoform X2
106575419	NC_027316.1	15435751	15438610	+	XM_014151919.1	XP_014007394.1	132.454	-1.96132	0.158263	-12.3928	2.86e-35	2.15e-32	PREDICTED: neutral cholesterol ester hydrolase 1-like
106571596	NC_027314.1	46343259	46351454	+	XM_014144847.1	XP_014000322.1	200.063	-1.42112	0.1148	-12.3791	3.39e-35	2.52e-32	PREDICTED: saccharopine dehydrogenase-like oxidoreductase
106602034	NC_027302.1	90341825	90342995	+	XM_014194482.1	XP_014049957.1	124.323	2.79788	0.226196	12.3693	3.83e-35	2.81e-32	PREDICTED: mannose-binding protein C-like
106576328	NC_027316.1	46070811	46107610	+	XM_014153444.1	XP_014008919.1	817.959	-1.84044	0.148962	-12.3551	4.57e-35	3.3e-32	PREDICTED: acyl-CoA synthetase short-chain family member 3, mitochondrial
106592407	NW_012348157.1	6721	15314	-	XM_014183746.1	XP_014039221.1	585.698	-2.76925	0.224344	-12.3437	5.26e-35	3.75e-32	PREDICTED: 4-aminobutyrate aminotransferase, mitochondrial-like
106565859	NC_027311.1	65324782	65330152	-	XM_014133464.1	XP_013988935.1	164.14	-1.09456	0.0887507	-12.333	6.02e-35	4.13e-32	PREDICTED: serine/threonine-protein kinase Nek4-like isoform X1
XR_001325151.1	NA	NA	NA	NA	NA	NA	1044.05	3.07096	0.249029	12.3317	6.11e-35	4.13e-32	NA
XR_001326638.1	NA	NA	NA	NA	NA	NA	1044.05	3.07096	0.249029	12.3317	6.11e-35	4.13e-32	NA
XR_001326702.1	NA	NA	NA	NA	NA	NA	1044.05	3.07096	0.249029	12.3317	6.11e-35	4.13e-32	NA
100194745	NC_027307.1	18278827	18289991	+	XM_014209592.1	XP_014065067.1	6184.36	2.55153	0.20785	12.2758	1.22e-34	8.14e-32	PREDICTED: epidermis-type lipoxygenase 3 isoform X1
106569443	NC_027313.1	34702470	34721229	+	XM_014140798.1	XP_013996273.1	956.708	3.36129	0.273879	12.2729	1.27e-34	8.33e-32	PREDICTED: matrix metalloproteinase-14-like
106609242	NC_027306.1	34473730	34488803	-	XM_014207796.1	XP_014063273.1	705.859	1.18908	0.0969888	12.26	1.49e-34	9.65e-32	PREDICTED: transcription factor EC-like isoform X3
106567571	NC_027312.1	60436712	60442558	-	XM_014137043.1	XP_013992519.1	347.039	2.29172	0.187301	12.2355	2.01e-34	1.29e-31	PREDICTED: H-2 class II histocompatibility antigen, A-K alpha chain-like isoform X2
106587257	NC_027325.1	15646887	15651852	-	XM_014175494.1	XP_014030969.1	341.488	-1.12198	0.0918469	-12.2158	2.56e-34	1.62e-31	PREDICTED: paraplegin-like isoform X1
106592787	NW_012348810.1	6302	10929	-	XM_014184121.1	XP_014039596.1	131.838	-2.1702	0.177778	-12.2074	2.84e-34	1.78e-31	PREDICTED: NAD-dependent protein deacetylase sirtuin-3-like
106580416	NC_027319.1	29532937	29608964	+	XM_014161454.1	XP_014016930.1	1350.05	1.14945	0.0942189	12.1998	3.12e-34	1.93e-31	PREDICTED: ras GTPase-activating-like protein IQGAP1 isoform X2
106571763	NC_027314.1	50220652	50227506	-	XM_014145196.1	XP_014000671.1	1287.94	-1.82151	0.149593	-12.1764	4.15e-34	2.54e-31	PREDICTED: superoxide dismutase
106583138	NC_027321.1	25128529	25132613	-	XM_014166985.1	XP_014022460.1	230.41	-1.67773	0.137849	-12.1707	4.45e-34	2.69e-31	PREDICTED: transmembrane protein 183A
106580764	NC_027319.1	46416011	46423608	+	XM_014162151.1	XP_014017624.1	2090.07	1.82984	0.150466	12.1612	5e-34	2.99e-31	PREDICTED: delta-like protein C isoform X1
106612295	NC_027308.1	88744588	88763961	-	XM_014213325.1	XP_014068802.1	4171.21	1.39055	0.114583	12.1357	6.83e-34	4.03e-31	PREDICTED: TNFAIP3-interacting protein 1-like isoform X1
106600385	NC_027302.1	34884899	34888092	-	XM_014191691.1	XP_014047166.1	356.418	-1.85321	0.153146	-12.1009	1.04e-33	6.03e-31	PREDICTED: peroxisomal biogenesis factor 19-like
100380370	NC_027307.1	16987954	17001719	-	XM_014209511.1	XP_014064986.1	144.176	1.85522	0.153377	12.0958	1.11e-33	6.35e-31	PREDICTED: ATP-binding cassette sub-family G member 2 isoform X3
106582347	NC_027320.1	42386128	42394433	-	XM_014165367.1	XP_014020842.1	234.762	-1.79565	0.148469	-12.0945	1.13e-33	6.38e-31	PREDICTED: very-long-chain (3R)-3-hydroxyacyl-CoA dehydratase 2
106582097	NC_027320.1	29570472	29575490	+	XM_014164840.1	XP_014020315.1	355.472	-3.08079	0.254824	-12.0899	1.19e-33	6.61e-31	PREDICTED: ankyrin repeat and SOCS box protein 9-like
106588889	NC_027326.1	28966298	28973687	-	XM_014178409.1	XP_014033884.1	260.852	1.6539	0.136799	12.09	1.19e-33	6.61e-31	PREDICTED: shugoshin-like 1 isoform X2
106613885	NC_027309.1	24411567	24421986	-	XM_014216603.1	XP_014072078.1	430.506	-1.78188	0.147515	-12.0794	1.36e-33	7.43e-31	PREDICTED: methylcrotonoyl-CoA carboxylase beta chain, mitochondrial-like isoform X2
106574975	NC_027315.1	83422956	83429811	+	XM_014151111.1	XP_014006585.1	1119.16	2.8936	0.240015	12.0559	1.81e-33	9.77e-31	PREDICTED: OX-2 membrane glycoprotein-like isoform X1
106568363	NC_027300.1	137509317	137524093	-	XM_014138652.1	XP_013994127.1	457.427	-2.13418	0.177256	-12.0401	2.19e-33	1.17e-30	PREDICTED: short-chain specific acyl-CoA dehydrogenase, mitochondrial-like
106565172	NC_027311.1	44358053	44366008	-	XM_014132010.1	XP_013987484.1	219.681	-1.78233	0.148209	-12.0258	2.6e-33	1.38e-30	PREDICTED: ras association domain-containing protein 1-like isoform X1
106603723	NC_027303.1	62939229	62962448	-	XM_014197754.1	XP_014053229.1	208.473	-1.04863	0.0872521	-12.0184	2.85e-33	1.49e-30	PREDICTED: polymerase delta-interacting protein 2-like isoform X2
106581250	NC_027319.1	65163228	65214117	-	XM_014163174.1	XP_014018651.1	4337.67	1.67114	0.139122	12.0121	3.07e-33	1.6e-30	PREDICTED: kinase suppressor of Ras 1-like isoform X3
106585613	NC_027323.1	19063082	19073235	+	XM_014172025.1	XP_014027500.1	349.109	1.72648	0.143884	11.9991	3.59e-33	1.85e-30	PREDICTED: AT-rich interactive domain-containing protein 5A-like isoform X2
106610698	NC_027308.1	10670863	10694311	+	XM_014210190.1	XP_014065664.1	121.646	-1.65809	0.138473	-11.9741	4.86e-33	2.47e-30	PREDICTED: probable E3 ubiquitin-protein ligase RNF144A-A
106602330	NC_027303.1	8158853	8169185	+	XM_014194901.1	XP_014050377.1	465.217	1.58724	0.132644	11.9662	5.34e-33	2.7e-30	PREDICTED: uncharacterized protein LOC106602330 isoform X2
XR_001320022.1	NA	NA	NA	NA	NA	NA	136.561	3.68359	0.307928	11.9625	5.59e-33	2.79e-30	NA
106562691	NC_027300.1	115355075	115356500	+	XM_014127678.1	XP_013983153.1	490.883	1.54613	0.1293	11.9578	5.91e-33	2.93e-30	PREDICTED: torsin-4A-like
106568372	NC_027312.1	94071572	94081848	+	XM_014138664.1	XP_013994139.1	297.513	2.17166	0.182022	11.9307	8.19e-33	4.01e-30	PREDICTED: C3a anaphylatoxin chemotactic receptor
106608863	NC_027306.1	21197029	21205031	-	XM_014207044.1	XP_014062519.1	416.329	-1.99325	0.167208	-11.9208	9.22e-33	4.48e-30	PREDICTED: fatty-acid amide hydrolase 2-A-like
106569720	NC_027313.1	45236383	45240670	+	XM_014141290.1	XP_013996765.1	393.097	-2.37767	0.199752	-11.9031	1.14e-32	5.49e-30	PREDICTED: D-threo-3-hydroxyaspartate dehydratase-like
106589261	NC_027327.1	275374	277298	-	XM_014178982.1	XP_014034458.1	241.887	1.59645	0.134168	11.8989	1.2e-32	5.72e-30	PREDICTED: sialidase-like
106582796	NC_027321.1	11556862	11557628	-	XM_014166230.1	XP_014021703.1	107	-1.50775	0.126762	-11.8943	1.27e-32	5.99e-30	PREDICTED: tumor suppressor candidate 2-like
106598568	NC_027302.1	10275377	10323131	-	XM_014189605.1	XP_014045080.1	65.5704	3.05114	0.257021	11.8712	1.67e-32	7.82e-30	PREDICTED: potassium channel subfamily T member 2 isoform X2
106568961	NC_027313.1	12461206	12482702	+	XM_014139852.1	XP_013995329.1	551.47	-1.14677	0.0966167	-11.8693	1.71e-32	7.93e-30	PREDICTED: nuclear receptor subfamily 2 group F member 6-like isoform X2
106603575	NC_027303.1	47448327	47450397	-	XM_014197434.1	XP_014052909.1	356.494	-1.21392	0.102336	-11.8621	1.86e-32	8.42e-30	PREDICTED: flavin-containing monooxygenase FMO GS-OX4-like
106608655	NC_027306.1	12583334	12584918	-	XM_014206741.1	XP_014062216.1	89.5886	-1.64623	0.138773	-11.8628	1.85e-32	8.42e-30	PREDICTED: myb/SANT-like DNA-binding domain-containing protein 1 isoform X2
100196253	NC_027308.1	29429869	29434212	-	NM_001141282.2	NP_001134754.1	290.822	-1.21787	0.102676	-11.8613	1.88e-32	8.42e-30	dynein light chain 1, axonemal
106561570	NC_027300.1	110479577	110560952	-	XM_014125682.1	XP_013981152.1	363.343	-2.19002	0.184706	-11.8568	1.98e-32	8.81e-30	PREDICTED: sarcosine dehydrogenase, mitochondrial
100306777	NC_027320.1	28072995	28135341	+	XM_014164725.1	XP_014020199.1	361.511	-2.58589	0.218144	-11.854	2.05e-32	9.03e-30	PREDICTED: OX-2 membrane glycoprotein isoform X1
106573600	NC_027315.1	37942816	37945690	+	XM_014148782.1	XP_014004264.1	165.661	-2.15079	0.181665	-11.8393	2.44e-32	1.07e-29	PREDICTED: cold-inducible RNA-binding protein B-like isoform X4
106612863	NC_027300.1	91708845	91713537	-	XM_014214449.1	XP_014069924.1	322.124	1.23376	0.104296	11.8294	2.75e-32	1.19e-29	PREDICTED: rho GTPase-activating protein 19-like
106585103	NC_027323.1	10723017	10794507	+	XM_014170942.1	XP_014026417.1	974.122	1.1032	0.0933497	11.8179	3.15e-32	1.35e-29	PREDICTED: hexokinase-2-like isoform X1
106579241	NC_027318.1	52900676	52914234	-	XM_014158961.1	XP_014014436.1	1530.8	2.21148	0.187319	11.806	3.64e-32	1.55e-29	PREDICTED: uncharacterized protein LOC106579241
106571541	NC_027314.1	33587934	33589269	+	XM_014144699.1	XP_014000174.1	236.364	1.71966	0.14577	11.7971	4.04e-32	1.71e-29	PREDICTED: C-type lectin domain family 11 member A-like
106590033	NC_027328.1	2750821	2752861	-	XM_014180525.1	XP_014036000.1	2249.63	-2.50695	0.212635	-11.7899	4.4e-32	1.84e-29	PREDICTED: ATP synthase F(0) complex subunit C3, mitochondrial-like
106609407	NC_027300.1	74364024	74375446	-	XM_014208206.1	XP_014063681.1	17.8308	-4.03084	0.342152	-11.7809	4.9e-32	2.04e-29	PREDICTED: phospholipase B-like 1
100846953	NC_027327.1	32167235	32169539	+	NM_001252349.1	NP_001239278.1	1474.48	-1.69543	0.143991	-11.7745	5.28e-32	2.18e-29	voltage-dependent anion-selective channel protein 2
106585273	NC_027323.1	17537959	17544204	+	XM_014171324.1	XP_014026799.1	1302.06	1.39755	0.118743	11.7696	5.6e-32	2.29e-29	PREDICTED: N-lysine methyltransferase SETD8
100195431	NC_027309.1	51568923	51574865	+	XM_014123721.1	XP_013979196.1	328.921	-1.60646	0.136593	-11.7609	6.2e-32	2.52e-29	PREDICTED: kynurenine--oxoglutarate transaminase 3 isoform X1
100380388	NC_027300.1	150891789	150913107	+	XM_014145124.1	XP_014000599.1	3184.92	1.05468	0.0897612	11.7499	7.07e-32	2.85e-29	PREDICTED: tyrosine-protein kinase SYK isoform X1
106576021	NC_027316.1	34631912	34637322	-	XM_014152817.1	XP_014008292.1	873.584	-2.54359	0.216807	-11.732	8.73e-32	3.48e-29	PREDICTED: phosphate carrier protein, mitochondrial-like isoform X1
106604645	NC_027304.1	29698225	29702757	+	XM_014199487.1	XP_014054962.1	1705.04	1.85586	0.158192	11.7317	8.77e-32	3.48e-29	PREDICTED: CD97 antigen-like
106575485	NC_027316.1	17021906	17031287	+	XM_014151998.1	XP_014007474.1	2238.02	1.16795	0.0995937	11.7272	9.25e-32	3.64e-29	PREDICTED: polypyrimidine tract-binding protein 1-like isoform X3
106587371	NC_027325.1	23287363	23292976	-	XM_014175716.1	XP_014031191.1	1019.4	1.72891	0.147452	11.7252	9.47e-32	3.7e-29	PREDICTED: interferon regulatory factor 8-like isoform X2
106600850	NC_027302.1	56926833	56932939	-	XM_014192566.1	XP_014048041.1	722.679	-2.39151	0.204061	-11.7196	1.01e-31	3.92e-29	PREDICTED: pyruvate dehydrogenase (acetyl-transferring) kinase isozyme 2, mitochondrial-like
106600509	NC_027300.1	28889469	28894877	-	XM_014191921.1	XP_014047396.1	418.539	2.55238	0.218164	11.6994	1.28e-31	4.94e-29	PREDICTED: alcohol dehydrogenase 1-like
106612446	NC_027308.1	96645371	96692030	+	XM_014213572.1	XP_014069046.1	1187.03	-1.87089	0.159955	-11.6964	1.33e-31	5.08e-29	PREDICTED: NADPH--cytochrome P450 reductase isoform X1
106606732	NC_027305.1	19317567	19335584	+	XM_014203091.1	XP_014058566.1	339.703	-1.59866	0.136718	-11.6931	1.38e-31	5.24e-29	PREDICTED: cytochrome b-c1 complex subunit 2, mitochondrial-like
106594917	NC_027301.1	69944707	69951678	+	XM_014186313.1	XP_014041787.1	768.728	1.92047	0.164263	11.6915	1.41e-31	5.31e-29	PREDICTED: uncharacterized protein LOC106594917 isoform X2
106560431	NC_027309.1	39991607	39995710	+	XM_014123323.1	XP_013978798.1	1033.86	-1.57617	0.134836	-11.6895	1.44e-31	5.39e-29	PREDICTED: carnitine O-palmitoyltransferase 2, mitochondrial
100196609	NC_027311.1	81709320	81715286	+	NM_001141638.1	NP_001135110.1	639.272	1.73192	0.14832	11.6769	1.67e-31	6.21e-29	Serine/threonine-protein kinase 6
106578592	NC_027318.1	23541559	23585153	+	XM_014157587.1	XP_014013062.1	75.1413	-2.26025	0.193717	-11.6678	1.86e-31	6.86e-29	PREDICTED: cadherin-6-like
106560266	NC_027309.1	30707953	30875114	-	XM_014122975.1	XP_013978450.1	588.695	-3.05506	0.261866	-11.6665	1.89e-31	6.9e-29	PREDICTED: sec1 family domain-containing protein 2-like
106598617	NC_027302.1	9990473	9992003	-	XM_014189648.1	XP_014045123.1	117.927	3.1661	0.271394	11.6661	1.9e-31	6.9e-29	PREDICTED: regulator of G-protein signaling 5-like
106582026	NC_027320.1	24318170	24319430	-	XM_014164692.1	XP_014020167.1	211.249	-2.61475	0.225338	-11.6037	3.95e-31	1.42e-28	PREDICTED: thioredoxin domain-containing protein 9
106589862	NC_027327.1	29429204	29429689	-	XM_014180267.1	XP_014035742.1	112.907	2.72384	0.235157	11.5831	5.02e-31	1.8e-28	PREDICTED: transmembrane protein 100-like
106613766	NC_027309.1	19879426	19885151	+	XM_014216353.1	XP_014071828.1	27257.9	1.21733	0.10523	11.5682	5.97e-31	2.12e-28	PREDICTED: elongation factor 2-like isoform X1
106601642	NC_027302.1	76765635	76771981	-	XM_014193982.1	XP_014049457.1	158.959	-1.15993	0.100298	-11.5649	6.21e-31	2.19e-28	PREDICTED: long-chain fatty acid transport protein 1-like
106581644	NC_027320.1	4653853	4691144	+	XM_014163805.1	XP_014019280.1	35.7696	-1.78109	0.154093	-11.5585	6.69e-31	2.35e-28	PREDICTED: regulator of nonsense transcripts 3A-like isoform X6
XR_001324722.1	NA	NA	NA	NA	NA	NA	57.8873	-3.4312	0.29697	-11.554	7.05e-31	2.46e-28	NA
106575940	NC_027316.1	29895241	29912082	+	XM_014152695.1	XP_014008168.1	108.902	-2.7577	0.238805	-11.548	7.56e-31	2.62e-28	PREDICTED: cytochrome P450 27C1 isoform X1
106591275	NW_012343665.1	40520	44937	+	XM_014182492.1	XP_014037967.1	106.498	2.24782	0.194817	11.5381	8.48e-31	2.92e-28	PREDICTED: trem-like transcript 4 protein
106588705	NC_027326.1	21566616	21568649	+	XM_014177976.1	XP_014033451.1	308.667	-1.25254	0.108631	-11.5302	9.29e-31	3.18e-28	PREDICTED: uncharacterized protein LOC106588705
106561987	NC_027310.1	10537048	10544027	-	XM_014126496.1	XP_013981971.1	239.572	1.54824	0.134339	11.5249	9.89e-31	3.36e-28	PREDICTED: cadherin-5-like
106589227	NC_027327.1	6878018	6878809	+	XM_014178944.1	XP_014034419.1	146.993	2.77872	0.241267	11.5172	1.08e-30	3.65e-28	PREDICTED: cholesterol 25-hydroxylase-like protein
106577535	NC_027317.1	46351093	46388653	+	XM_014155647.1	XP_014011121.1	364.67	1.1882	0.103235	11.5096	1.18e-30	3.96e-28	PREDICTED: RAS guanyl-releasing protein 2
106599184	NC_027302.1	11858759	11878450	+	XM_014190302.1	XP_014045777.1	472.442	1.91715	0.166729	11.4986	1.34e-30	4.46e-28	PREDICTED: CMRF35-like molecule 5
106565836	NC_027311.1	67800817	67925628	-	XM_014133406.1	XP_013988881.1	854.902	-1.58056	0.137467	-11.4977	1.35e-30	4.48e-28	PREDICTED: succinyl-CoA ligase
106569076	NC_027313.1	22489764	22490084	+	XM_014140049.1	XP_013995523.1	1764.22	1.26381	0.110023	11.4868	1.54e-30	5.06e-28	PREDICTED: uncharacterized protein LOC106569076
100380538	NC_027303.1	43777760	43810094	-	NM_001173823.1	NP_001167294.1	8020.34	1.2813	0.111675	11.4735	1.79e-30	5.86e-28	Moesin
100195565	NC_027317.1	24901138	24907486	+	NM_001140594.2	NP_001134066.1	590.648	1.3843	0.120714	11.4676	1.92e-30	6.23e-28	Sulfotransferase 6B1
106570486	NC_027300.1	145534874	145537772	-	XM_014142892.1	XP_013998367.1	832.802	-3.07643	0.268354	-11.4641	2e-30	6.45e-28	PREDICTED: coiled-coil-helix-coiled-coil-helix domain-containing protein 10, mitochondrial
106564772	NC_027300.1	121298866	121327607	+	XM_014131133.1	XP_013986608.1	598.281	-1.14966	0.100302	-11.462	2.05e-30	6.53e-28	PREDICTED: protein phosphatase PTC7 homolog
106610985	NC_027308.1	24615859	24636751	+	XM_014210754.1	XP_014066229.1	690.207	1.3342	0.116401	11.4621	2.05e-30	6.53e-28	PREDICTED: kinesin-like protein KIF15
106566708	NC_027300.1	129312686	129316325	-	XM_014135019.1	XP_013990494.1	1169.36	1.52787	0.133387	11.4545	2.23e-30	7.08e-28	PREDICTED: G2/mitotic-specific cyclin-B1-like
106583114	NC_027321.1	26165335	26173509	-	XM_014166947.1	XP_014022420.1	31.8393	-1.87301	0.163721	-11.4402	2.63e-30	8.29e-28	PREDICTED: kelch domain-containing protein 8A-like isoform X1
106585052	NC_027323.1	13960470	13964144	-	XM_014170808.1	XP_014026283.1	1175.61	-2.51455	0.21991	-11.4344	2.81e-30	8.81e-28	PREDICTED: 3-ketoacyl-CoA thiolase, mitochondrial-like
106605105	NC_027304.1	50151830	50159783	+	XM_014200421.1	XP_014055896.1	1134.09	-3.46126	0.303156	-11.4174	3.42e-30	1.07e-27	PREDICTED: cytochrome P450 4B1-like isoform X1
106567100	NC_027312.1	36469589	36519811	-	XM_014135994.1	XP_013991469.1	715.765	1.69774	0.148789	11.4104	3.71e-30	1.15e-27	PREDICTED: adenosine deaminase-like
XR_001325519.1	NA	NA	NA	NA	NA	NA	1411.76	-1.90563	0.167018	-11.4097	3.74e-30	1.15e-27	NA
106613131	NC_027308.1	123952985	124001381	+	XM_014215089.1	XP_014070564.1	48.0007	-1.68519	0.147883	-11.3954	4.41e-30	1.35e-27	PREDICTED: 2-phosphoxylose phosphatase 1-like isoform X1
XR_001326546.1	NA	NA	NA	NA	NA	NA	795.052	3.8789	0.34119	11.3687	5.99e-30	1.82e-27	NA
106612248	NC_027308.1	84309143	84329078	-	XM_014213240.1	XP_014068714.1	58.1157	-2.55576	0.224822	-11.368	6.04e-30	1.82e-27	PREDICTED: sideroflexin-1 isoform X2
100195393	NC_027320.1	2340941	2341987	-	XM_014163774.1	NP_001133894.1	2462.28	1.02938	0.0906137	11.3601	6.61e-30	1.97e-27	N-arachidonyl glycine receptor
106571895	NC_027314.1	59323129	59326019	+	XM_014145434.1	XP_014000909.1	315.819	-2.45975	0.216684	-11.3518	7.27e-30	2.16e-27	PREDICTED: androgen-dependent TFPI-regulating protein-like isoform X2
106606075	NC_027304.1	76574131	76576446	+	XM_014202170.1	XP_014057646.1	1247.28	1.40694	0.123973	11.3487	7.53e-30	2.22e-27	PREDICTED: uncharacterized protein LOC106606075 isoform X2
106590943	NW_012343185.1	30910	31734	+	XM_014182120.1	XP_014037595.1	152.451	1.62507	0.143536	11.3216	1.03e-29	3.01e-27	PREDICTED: uncharacterized protein LOC106590943
100195870	NC_027318.1	53771284	53776000	+	XM_014158505.1	XP_014013981.1	300.029	-1.65489	0.146276	-11.3135	1.13e-29	3.29e-27	PREDICTED: peroxisomal 2,4-dienoyl-CoA reductase isoform X2
106580787	NC_027319.1	47028360	47032329	+	XM_014162200.1	XP_014017675.1	554.74	1.55476	0.137596	11.2994	1.32e-29	3.83e-27	PREDICTED: protein NLRC3-like
106596153	NW_012358620.1	1345	2103	-	XM_014187472.1	XP_014042947.1	160.906	1.94703	0.172595	11.2809	1.63e-29	4.71e-27	PREDICTED: CASP8 and FADD-like apoptosis regulator
106594683	NW_012353383.1	4767	5970	+	XM_014186076.1	XP_014041551.1	293.781	1.33395	0.118418	11.2648	1.96e-29	5.62e-27	PREDICTED: serine/threonine-protein kinase/endoribonuclease IRE1-like
106576218	NC_027316.1	43031055	43032789	-	XM_014153259.1	XP_014008733.1	211.952	-1.07112	0.0951167	-11.2611	2.04e-29	5.83e-27	PREDICTED: enoyl-CoA hydratase domain-containing protein 3, mitochondrial-like isoform X1
XR_001325431.1	NA	NA	NA	NA	NA	NA	64.6856	3.60349	0.320221	11.2531	2.23e-29	6.35e-27	NA
100136533	NC_027318.1	43987365	44014648	+	XM_014158174.1	NP_001117108.1	6829.65	-1.56634	0.139209	-11.2517	2.27e-29	6.42e-27	glutamate dehydrogenase
106612636	NC_027308.1	104897753	104925931	+	XM_014213988.1	XP_014069463.1	603.282	1.35959	0.120857	11.2496	2.33e-29	6.53e-27	PREDICTED: SID1 transmembrane family member 2-like isoform X3
106571951	NC_027314.1	62148857	62150018	+	XM_014145552.1	XP_014001027.1	134.647	-3.69493	0.3285	-11.2479	2.37e-29	6.63e-27	PREDICTED: SPRY domain-containing protein 4-like
106568272	NC_027312.1	90959263	90976007	-	XM_014138445.1	XP_013993920.1	458.414	-1.77377	0.157707	-11.2473	2.39e-29	6.64e-27	PREDICTED: tricarboxylate transport protein, mitochondrial
106584747	NC_027322.1	44341077	44391526	+	XM_014170287.1	XP_014025763.1	738.114	-1.02134	0.0908398	-11.2433	2.5e-29	6.9e-27	PREDICTED: ATP-dependent Clp protease ATP-binding subunit clpX-like, mitochondrial
106567176	NC_027312.1	39948556	39957084	+	XM_014136182.1	XP_013991657.1	1046.43	-1.42035	0.12655	-11.2236	3.12e-29	8.54e-27	PREDICTED: citrate synthase, mitochondrial
106573209	NC_027315.1	12463189	12491255	-	XM_014148035.1	XP_014003509.1	417.355	1.09583	0.0977426	11.2114	3.58e-29	9.75e-27	PREDICTED: engulfment and cell motility protein 3-like isoform X1
106585813	NC_027301.1	42360388	42371153	+	XM_014172466.1	XP_014027941.1	30.2258	2.56746	0.229336	11.1952	4.31e-29	1.17e-26	PREDICTED: protocadherin Fat 4-like
106583034	NC_027321.1	18598900	18612571	-	XM_014166788.1	XP_014022263.1	111.075	1.87537	0.167624	11.188	4.67e-29	1.26e-26	PREDICTED: monocarboxylate transporter 2-like
106605159	NC_027304.1	53393379	53401924	+	XM_014200530.1	XP_014056005.1	1867.25	-1.76045	0.157376	-11.1863	4.76e-29	1.27e-26	PREDICTED: electron transfer flavoprotein subunit beta-like isoform X1
106585878	NC_027323.1	41009563	41019402	+	XM_014172597.1	XP_014028072.1	6144.35	3.72455	0.333044	11.1833	4.92e-29	1.31e-26	PREDICTED: C-C motif chemokine 19-like
106602261	NC_027303.1	5505369	5507306	+	XM_014194783.1	XP_014050258.1	156.711	-1.81249	0.162134	-11.179	5.17e-29	1.37e-26	PREDICTED: B-cell CLL/lymphoma 6 member B protein-like isoform X1
106600596	NC_027302.1	42593067	42596873	+	XM_014192086.1	XP_014047561.1	26.9292	-2.41257	0.216035	-11.1675	5.88e-29	1.55e-26	PREDICTED: dehydrogenase/reductase SDR family member 12-like
106576087	NC_027316.1	37647426	37673493	+	XM_014152973.1	XP_014008448.1	626.56	-1.50975	0.135282	-11.16	6.4e-29	1.68e-26	PREDICTED: ataxin-7-like protein 1 isoform X1
100380314	NC_027309.1	78984797	79007596	-	NM_001173599.1	NP_001167070.1	831.074	-1.79554	0.16091	-11.1587	6.5e-29	1.7e-26	lon protease homolog 2, peroxisomal
106612544	NC_027308.1	107441437	107452765	+	XM_014213779.1	XP_014069254.1	249.802	-1.59669	0.143134	-11.1552	6.75e-29	1.75e-26	PREDICTED: glucuronokinase 1-like isoform X1
106602944	NC_027300.1	44890189	44950441	-	XM_014196001.1	XP_014051466.1	721.355	1.30334	0.116853	11.1537	6.87e-29	1.78e-26	PREDICTED: WD repeat and HMG-box DNA-binding protein 1 isoform X2
106607066	NC_027305.1	29242128	29245193	+	XM_014203641.1	XP_014059116.1	1602.75	1.61709	0.145243	11.1336	8.61e-29	2.21e-26	PREDICTED: importin subunit alpha-1-like isoform X1
106583473	NC_027321.1	41377387	41416047	-	XM_014167683.1	XP_014023158.1	541.003	-1.69873	0.15265	-11.1283	9.14e-29	2.34e-26	PREDICTED: synaptophysin-like protein 1
106570689	NC_027313.1	87550337	87552067	+	XM_014143162.1	XP_013998637.1	607.849	2.60848	0.234443	11.1263	9.34e-29	2.38e-26	PREDICTED: MARCKS-related protein-like
106569629	NC_027313.1	41714303	41726523	-	XM_014141182.1	XP_013996657.1	193.747	-2.81514	0.253053	-11.1247	9.51e-29	2.41e-26	PREDICTED: lipoprotein lipase-like
106564720	NC_027311.1	19631196	19632517	-	XM_014131006.1	XP_013986481.1	347.486	3.10609	0.279279	11.1218	9.83e-29	2.48e-26	PREDICTED: C-X-C motif chemokine 11-like
106576872	NC_027317.1	3596450	3600470	+	XM_014154374.1	XP_014009849.1	1305.92	2.15282	0.193748	11.1115	1.1e-28	2.77e-26	PREDICTED: C-X-C motif chemokine 9-like
106605310	NC_027304.1	56441838	56453736	-	XM_014200789.1	XP_014056264.1	344.657	1.19435	0.107562	11.1038	1.2e-28	3e-26	PREDICTED: platelet endothelial aggregation receptor 1-like isoform X2
106580425	NC_027319.1	29983898	30002580	-	XM_014161474.1	XP_014016949.1	975.1	2.59493	0.233718	11.1028	1.22e-28	3.01e-26	PREDICTED: tissue-type plasminogen activator-like isoform X1
106589356	NC_027327.1	4848786	4861539	-	XM_014179205.1	XP_014034680.1	696.455	-1.55431	0.139994	-11.1027	1.22e-28	3.01e-26	PREDICTED: ubiquitin domain-containing protein 1 isoform X1
106567924	NC_027312.1	76376166	76383987	+	XM_014137820.1	XP_013993295.1	861.422	2.98457	0.268931	11.0979	1.28e-28	3.16e-26	PREDICTED: collagenase 3-like
100380723	NC_027311.1	26118177	26130305	+	XM_014131338.1	XP_013986813.1	689.887	1.28221	0.115646	11.0874	1.44e-28	3.54e-26	PREDICTED: exportin-1
106606950	NC_027305.1	26605163	26615644	+	XM_014203446.1	XP_014058921.1	363.352	-2.53349	0.228649	-11.0803	1.56e-28	3.82e-26	PREDICTED: hepatic leukemia factor-like
100286634	NC_027300.1	117901718	117952038	-	XM_014129329.1	XP_013984804.1	266.788	-1.50529	0.135953	-11.0721	1.71e-28	4.16e-26	PREDICTED: alpha-methylacyl-CoA racemase
106581816	NC_027320.1	14227945	14239209	+	XM_014164187.1	XP_014019663.1	90.926	-2.30063	0.207868	-11.0678	1.8e-28	4.35e-26	PREDICTED: uncharacterized protein C7orf57-like isoform X2
106609526	NC_027306.1	46056782	46065553	-	XM_014208445.1	XP_014063920.1	55.6909	-2.66153	0.240998	-11.0438	2.35e-28	5.65e-26	PREDICTED: diphosphoinositol polyphosphate phosphohydrolase 3-beta-like
106570209	NC_027313.1	63285043	63289902	-	XM_014142295.1	XP_013997770.1	41.9286	-2.1343	0.193512	-11.0293	2.76e-28	6.61e-26	PREDICTED: lanosterol 14-alpha demethylase-like
106572991	NC_027314.1	103013958	103030094	+	XM_014147586.1	XP_014003061.1	2825.39	-1.70837	0.154988	-11.0226	2.97e-28	7.08e-26	PREDICTED: selenide, water dikinase 2-like
106596448	NW_012360205.1	3140	3563	+	XM_014187731.1	XP_014043206.1	253.887	-2.01181	0.18255	-11.0206	3.04e-28	7.15e-26	PREDICTED: aconitate hydratase, mitochondrial-like
106609246	NC_027300.1	74166319	74166742	+	XM_014207813.1	XP_014063288.1	253.887	-2.01181	0.18255	-11.0206	3.04e-28	7.15e-26	PREDICTED: aconitate hydratase, mitochondrial-like
106612556	NC_027308.1	107770543	107780394	-	XM_014213809.1	XP_014069284.1	563.615	-1.50564	0.136611	-11.0214	3.01e-28	7.15e-26	PREDICTED: succinate dehydrogenase
106589290	NC_027327.1	1315933	1322428	-	XM_014179068.1	XP_014034543.1	282.164	-1.87886	0.170601	-11.0132	3.3e-28	7.73e-26	PREDICTED: pyridoxine-5\'-phosphate oxidase-like
106580801	NC_027319.1	47427587	47434037	-	XM_014162245.1	XP_014017720.1	56.6636	-1.74091	0.158104	-11.0112	3.38e-28	7.87e-26	PREDICTED: tumor protein p53-inducible protein 13 isoform X2
106567574	NC_027312.1	60543353	60592884	+	XM_014137047.1	XP_013992524.1	418.207	-3.00569	0.273083	-11.0065	3.56e-28	8.25e-26	PREDICTED: ubiquitin carboxyl-terminal hydrolase 2-like isoform X1
106612904	NC_027308.1	108985892	108994387	-	XM_014214561.1	XP_014070036.1	4627.38	1.87538	0.170436	11.0034	3.68e-28	8.5e-26	PREDICTED: high affinity immunoglobulin gamma Fc receptor I-like
106585882	NC_027323.1	40989009	40990638	+	XM_014172601.1	XP_014028076.1	102.508	3.61913	0.32922	10.993	4.13e-28	9.45e-26	PREDICTED: C-C motif chemokine 4-like
106570027	NC_027313.1	56913644	56917767	-	XM_014141918.1	XP_013997393.1	221.369	-2.43672	0.221734	-10.9893	4.3e-28	9.76e-26	PREDICTED: kelch-like protein 31
106570515	NC_027313.1	79570078	79575149	+	XM_014142933.1	XP_013998408.1	51.2766	-2.32523	0.21159	-10.9893	4.3e-28	9.76e-26	PREDICTED: sorting nexin-10A-like
106581203	NC_027319.1	57782770	57785024	-	XM_014163106.1	XP_014018581.1	142.153	-2.01028	0.182988	-10.9859	4.47e-28	1.01e-25	PREDICTED: diablo homolog, mitochondrial-like
106603212	NC_027303.1	39057301	39064438	+	XM_014196565.1	XP_014052040.1	74.4194	1.55128	0.141362	10.9738	5.11e-28	1.15e-25	PREDICTED: T-cell leukemia homeobox protein 3-like
106587516	NC_027301.1	46850434	46864160	+	XM_014175978.1	XP_014031453.1	28.2732	-3.6063	0.328757	-10.9695	5.36e-28	1.2e-25	PREDICTED: hexokinase-1-like
106593746	NW_012350884.1	9236	12627	-	XM_014185122.1	XP_014040597.1	313.894	2.83376	0.258424	10.9656	5.6e-28	1.25e-25	PREDICTED: fibrinogen alpha-1 chain-like isoform X2
106599727	NC_027302.1	29025472	29107040	+	XM_014191031.1	XP_014046506.1	254.323	-1.85113	0.169013	-10.9526	6.46e-28	1.43e-25	PREDICTED: PH domain leucine-rich repeat-containing protein phosphatase 1-like
106576052	NC_027316.1	36370639	36382546	-	XM_014152889.1	XP_014008370.1	771.285	1.12896	0.103113	10.9488	6.74e-28	1.49e-25	PREDICTED: transcription factor EC-like isoform X8
106573877	NC_027315.1	42572446	42589378	-	XM_014149301.1	XP_014004777.1	429.885	1.02204	0.0933975	10.9429	7.18e-28	1.58e-25	PREDICTED: DAZ-associated protein 1-like isoform X3
106574275	NC_027315.1	64601153	64607098	+	XM_014150062.1	XP_014005540.1	675.919	1.48294	0.13556	10.9394	7.47e-28	1.64e-25	PREDICTED: centrosomal protein of 70 kDa-like isoform X4
106613687	NC_027309.1	16845708	16852816	+	XM_014216214.1	XP_014071690.1	1445.99	1.30635	0.119434	10.9378	7.6e-28	1.66e-25	PREDICTED: mucosa-associated lymphoid tissue lymphoma translocation protein 1 homolog
106562252	NC_027310.1	21709312	21719958	-	XM_014127017.1	XP_013982490.1	237.192	-1.11334	0.101836	-10.9326	8.05e-28	1.75e-25	PREDICTED: kinesin-like protein kif7
106580836	NC_027319.1	49521518	49530347	+	XM_014162312.1	XP_014017787.1	59.7549	-2.042	0.186991	-10.9203	9.22e-28	2e-25	PREDICTED: golgin subfamily A member 6-like protein 22
106613622	NC_027309.1	14663391	14666156	-	XM_014216073.1	XP_014071548.1	2706.66	-1.58348	0.145016	-10.9194	9.32e-28	2.01e-25	PREDICTED: arrestin domain-containing protein 2-like
106588512	NC_027326.1	5832989	5875056	+	XM_014177618.1	XP_014033093.1	299.031	-1.26133	0.115588	-10.9123	1.01e-27	2.16e-25	PREDICTED: choline transporter-like protein 4 isoform X1
100194471	NC_027326.1	27845966	27848242	-	NM_001139561.1	NP_001133033.1	61.6519	-2.13303	0.195605	-10.9047	1.09e-27	2.34e-25	homeobox protein HoxA7aa
106601032	NC_027302.1	60760842	60778120	-	XM_014192896.1	XP_014048371.1	854.61	1.15835	0.106281	10.899	1.17e-27	2.48e-25	PREDICTED: myosin light chain kinase, smooth muscle-like isoform X1
106567761	NC_027312.1	82712081	82712938	+	XM_014137467.1	XP_013992942.1	1876.12	1.45833	0.133877	10.8931	1.24e-27	2.64e-25	PREDICTED: uncharacterized protein LOC106567761
106611091	NC_027308.1	23408771	23414701	-	XM_014210958.1	XP_014066433.1	74.698	-4.57823	0.42032	-10.8923	1.25e-27	2.65e-25	PREDICTED: mutS protein homolog 4 isoform X3
106580308	NC_027319.1	27979024	27982416	+	XM_014161177.1	XP_014016652.1	193.492	-2.12994	0.19581	-10.8776	1.47e-27	3.1e-25	PREDICTED: peroxisomal membrane protein 2
106587217	NC_027325.1	17547929	17585290	+	XM_014175393.1	XP_014030868.1	52.3446	-1.85891	0.170941	-10.8746	1.52e-27	3.19e-25	PREDICTED: neuroplastin-like isoform X2
106566482	NC_027312.1	9657277	9659192	-	XM_014134554.1	XP_013990029.1	2189.94	1.83423	0.168722	10.8713	1.58e-27	3.3e-25	PREDICTED: LOW QUALITY PROTEIN: serine/threonine-protein kinase pim-1-like
100195000	NC_027319.1	63790035	63795632	-	NM_001140029.1	NP_001133501.1	623.049	-1.98098	0.182239	-10.8702	1.6e-27	3.32e-25	acetolactate synthase-like protein
106586608	NC_027324.1	31700503	31704538	-	XM_014174074.1	XP_014029549.1	311.771	1.65856	0.152727	10.8596	1.79e-27	3.72e-25	PREDICTED: tripartite motif-containing protein 45
XR_001320371.1	NA	NA	NA	NA	NA	NA	29.9759	-2.8715	0.264573	-10.8533	1.92e-27	3.97e-25	NA
106566379	NC_027312.1	4910412	4926907	+	XM_014134342.1	XP_013989817.1	195.746	-2.1579	0.199262	-10.8294	2.5e-27	5.13e-25	PREDICTED: solute carrier family 25 member 33 isoform X1
106576192	NC_027316.1	41822182	41829681	+	XM_014153181.1	XP_014008657.1	1616.35	1.93396	0.178677	10.8238	2.66e-27	5.44e-25	PREDICTED: 6-phosphofructo-2-kinase/fructose-2,6-bisphosphatase 3-like isoform X2
106581244	NC_027319.1	66366245	66393603	-	XM_014163165.1	XP_014018640.1	1070.84	1.09834	0.101556	10.8151	2.92e-27	5.93e-25	PREDICTED: uncharacterized protein LOC106581244
106586127	NC_027324.1	9760282	9782811	+	XM_014173019.1	XP_014028493.1	188.239	-2.07993	0.192379	-10.8117	3.03e-27	6.13e-25	PREDICTED: villin-1-like isoform X1
XR_001329592.1	NA	NA	NA	NA	NA	NA	51.4392	-3.94115	0.364581	-10.8101	3.08e-27	6.21e-25	NA
106568404	NC_027312.1	95141601	95155315	-	XM_014138716.1	XP_013994191.1	770.78	1.0292	0.0952729	10.8027	3.34e-27	6.71e-25	PREDICTED: proline-serine-threonine phosphatase-interacting protein 2-like
106602576	NC_027303.1	16299048	16304104	+	XM_014195274.1	XP_014050749.1	572.833	1.79724	0.166408	10.8002	3.43e-27	6.86e-25	PREDICTED: GTPase IMAP family member 4-like isoform X1
106565027	NC_027311.1	32020040	32035472	+	XM_014131603.1	XP_013987078.1	775.749	1.08461	0.100488	10.7935	3.7e-27	7.36e-25	PREDICTED: CMP-N-acetylneuraminate-beta-galactosamide-alpha-2,3-sialyltransferase 2-like
106603451	NC_027303.1	55161275	55194280	-	XM_014197158.1	XP_014052633.1	322.748	1.49342	0.13849	10.7836	4.11e-27	8.14e-25	PREDICTED: nuclear pore complex protein Nup88-like isoform X2
106565100	NC_027311.1	47093419	47180563	-	XM_014131814.1	XP_013987282.1	345.024	-2.13829	0.198422	-10.7764	4.45e-27	8.76e-25	PREDICTED: pleckstrin homology domain-containing family A member 6-like isoform X3
106561305	NC_027309.1	92058585	92060186	+	XM_014125109.1	XP_013980584.1	196.319	1.79475	0.166584	10.7739	4.57e-27	8.94e-25	PREDICTED: V(D)J recombination-activating protein 2
106560985	NC_027309.1	73006567	73025556	-	XM_014124496.1	XP_013979971.1	81.6843	1.95441	0.181492	10.7686	4.85e-27	9.4e-25	PREDICTED: DENN domain-containing protein 2A-like
106613068	NC_027308.1	121820365	121852264	-	XM_014214957.1	XP_014070432.1	743.507	1.51041	0.140261	10.7686	4.84e-27	9.4e-25	PREDICTED: uncharacterized protein LOC106613068
106590425	NC_027328.1	24471426	24479441	+	XM_014181444.1	XP_014036918.1	129.707	-1.22584	0.113949	-10.7578	5.44e-27	1.05e-24	PREDICTED: GRB2-associated and regulator of MAPK protein-like isoform X1
106571119	NC_027314.1	21868772	21888375	-	XM_014143804.1	XP_013999278.1	127.069	2.35623	0.219368	10.741	6.54e-27	1.26e-24	PREDICTED: tumor necrosis factor alpha-induced protein 2-like isoform X2
106586973	NC_027301.1	48679988	48688550	-	XM_014174748.1	XP_014030223.1	67.5317	-1.27738	0.118946	-10.7391	6.67e-27	1.28e-24	PREDICTED: intraflagellar transport protein 56-like isoform X1
106564076	NC_027311.1	2506189	2506845	+	XM_014130061.1	XP_013985536.1	16.7156	-2.37521	0.22125	-10.7354	6.94e-27	1.31e-24	PREDICTED: immunoglobulin superfamily DCC subclass member 3-like
106598628	NW_012381772.1	1063	1719	+	XM_014189653.1	XP_014045128.1	16.7156	-2.37521	0.22125	-10.7354	6.94e-27	1.31e-24	PREDICTED: immunoglobulin superfamily DCC subclass member 3-like
106598717	NW_012385475.1	688	1344	+	XM_014189734.1	XP_014045209.1	16.7156	-2.37521	0.22125	-10.7354	6.94e-27	1.31e-24	PREDICTED: immunoglobulin superfamily DCC subclass member 3-like
XR_001329699.1	NA	NA	NA	NA	NA	NA	100.654	-2.02967	0.189053	-10.736	6.9e-27	1.31e-24	NA
106568383	NC_027312.1	95652167	95661424	-	XM_014138683.1	XP_013994161.1	87.8403	-2.47047	0.230196	-10.732	7.2e-27	1.36e-24	PREDICTED: MORN repeat-containing protein 5 isoform X3
100194550	NC_027313.1	45402780	45411368	-	NM_001139636.1	NP_001133108.1	2934.19	-1.23924	0.115655	-10.715	8.66e-27	1.62e-24	medium-chain specific acyl-CoA dehydrogenase, mitochondrial
106568987	NC_027313.1	11432436	11434988	+	XM_014139921.1	XP_013995396.1	481.943	-2.99039	0.279278	-10.7076	9.38e-27	1.75e-24	PREDICTED: volume-regulated anion channel subunit LRRC8D-like
106590517	NC_027328.1	27565861	27567290	-	XM_014181605.1	XP_014037080.1	423.908	2.98507	0.278929	10.7019	9.97e-27	1.85e-24	PREDICTED: uncharacterized serine-rich protein C215.13-like isoform X2
100196322	NC_027312.1	97006572	97009646	+	XM_014138757.1	XP_013994231.1	593.951	2.07033	0.193565	10.6958	1.06e-26	1.97e-24	PREDICTED: programmed cell death 1 ligand 1 isoform X1
100196840	NC_027307.1	9947940	9955824	+	NM_001141862.1	NP_001135334.1	125.78	1.64403	0.153732	10.6941	1.08e-26	2e-24	xeroderma pigmentosum, complementation group A
XR_001322620.1	NA	NA	NA	NA	NA	NA	501.444	-2.77451	0.259486	-10.6923	1.11e-26	2.03e-24	NA
106560768	NC_027309.1	63485003	63488461	-	XM_014124004.1	XP_013979477.1	419.232	1.06392	0.099586	10.6834	1.22e-26	2.23e-24	PREDICTED: ADP-dependent glucokinase isoform X1
106590647	NC_027328.1	35612878	35632787	+	XM_014181783.1	XP_014037258.1	634.032	-2.58677	0.242728	-10.6571	1.62e-26	2.94e-24	PREDICTED: ATP-binding cassette sub-family D member 3
XR_001329993.1	NA	NA	NA	NA	NA	NA	413.453	-1.63367	0.153322	-10.6551	1.65e-26	2.98e-24	NA
106560317	NC_027309.1	34248525	34251001	-	XM_014123103.1	XP_013978578.1	250.256	1.55215	0.145691	10.6537	1.68e-26	3.01e-24	PREDICTED: zinc finger protein Gfi-1-like isoform X2
106577631	NC_027317.1	53274298	53320251	+	XM_014155918.1	XP_014011393.1	568.182	-2.87051	0.269506	-10.651	1.72e-26	3.09e-24	PREDICTED: monocarboxylate transporter 13 isoform X1
XR_001324507.1	NA	NA	NA	NA	NA	NA	312.253	-1.10734	0.104123	-10.635	2.05e-26	3.65e-24	NA
106581758	NC_027320.1	16814483	16817374	+	XM_014164030.1	XP_014019505.1	577.48	1.70736	0.160595	10.6315	2.13e-26	3.77e-24	PREDICTED: cell division cycle-associated protein 7-like isoform X2
106570296	NC_027313.1	69004076	69019915	+	XM_014142459.1	XP_013997935.1	555.622	1.20354	0.113235	10.6287	2.19e-26	3.87e-24	PREDICTED: actin-binding protein anillin-like isoform X2
106575781	NC_027316.1	25178555	25185292	+	XM_014152463.1	XP_014007938.1	2248.55	1.6303	0.153462	10.6234	2.32e-26	4.08e-24	PREDICTED: tubulin alpha chain-like
106573943	NC_027315.1	44783991	44790354	-	XM_014149418.1	XP_014004893.1	208.624	-1.26373	0.118978	-10.6216	2.37e-26	4.15e-24	PREDICTED: lipoamide acyltransferase component of branched-chain alpha-keto acid dehydrogenase complex, mitochondrial
106588828	NC_027326.1	25622863	25633204	+	XM_014178288.1	XP_014033763.1	3352.4	-1.83624	0.173185	-10.6027	2.89e-26	5.03e-24	PREDICTED: protein tyrosine phosphatase type IVA 2
106586691	NC_027324.1	36082494	36093375	+	XM_014174235.1	XP_014029710.1	574.077	1.69698	0.160107	10.599	3.01e-26	5.22e-24	PREDICTED: cystathionine beta-synthase-like
106579570	NC_027301.1	19081672	19294681	+	XM_014159613.1	XP_014015083.1	35.5636	-4.24854	0.400906	-10.5973	3.07e-26	5.29e-24	PREDICTED: regulating synaptic membrane exocytosis protein 2-like isoform X1
106577937	NC_027317.1	61869096	61890370	+	XM_014156410.1	XP_014011887.1	301.155	-1.24778	0.117821	-10.5904	3.3e-26	5.66e-24	PREDICTED: solute carrier family 12 member 6-like isoform X3
106610844	NC_027308.1	20071330	20078705	+	XM_014210472.1	XP_014065949.1	1018.85	1.32667	0.12527	10.5905	3.3e-26	5.66e-24	PREDICTED: rho GTPase-activating protein 11A-like isoform X3
106563523	NC_027310.1	74515425	74521820	+	XM_014129196.1	XP_013984671.1	5372.63	1.15434	0.109148	10.5759	3.85e-26	6.59e-24	PREDICTED: transcription factor PU.1-like isoform X1
106590615	NC_027328.1	32463877	32465434	-	XM_014181742.1	XP_014037217.1	173.12	-1.1187	0.105785	-10.5753	3.88e-26	6.61e-24	PREDICTED: mitochondrial import inner membrane translocase subunit Tim21-like isoform X2
106578682	NC_027318.1	30534586	30537179	+	XM_014157774.1	XP_014013249.1	189.012	1.48512	0.140462	10.5731	3.97e-26	6.75e-24	PREDICTED: transcriptional regulator Myc-like
106605473	NC_027304.1	58655888	58659354	+	XM_014201181.1	XP_014056656.1	2094.6	-2.7842	0.263462	-10.5678	4.2e-26	7.12e-24	PREDICTED: succinate-semialdehyde dehydrogenase, mitochondrial-like
106611299	NC_027308.1	39614302	39615011	-	XM_014211344.1	XP_014066819.1	705.987	1.33904	0.126721	10.5669	4.24e-26	7.16e-24	PREDICTED: protein Mis18-beta isoform X1
100194469	NC_027313.1	79894232	79896278	-	XM_014142936.1	XP_013998411.1	10.0207	-3.7258	0.352733	-10.5627	4.44e-26	7.47e-24	PREDICTED: homeobox protein Hox-A10
106590083	NC_027328.1	8474704	8489445	-	XM_014180631.1	XP_014036105.1	1849.03	-1.85798	0.175931	-10.5609	4.52e-26	7.58e-24	PREDICTED: enoyl-CoA delta isomerase 2, mitochondrial-like isoform X1
106565610	NC_027300.1	125192089	125197637	+	XM_014132913.1	XP_013988388.1	59.5299	-2.41682	0.229001	-10.5538	4.88e-26	8.13e-24	PREDICTED: threonine synthase-like 2
106605401	NC_027304.1	60823740	60838230	-	XM_014201002.1	XP_014056476.1	1471.27	1.12713	0.106819	10.5518	4.99e-26	8.28e-24	PREDICTED: valine--tRNA ligase-like isoform X2
106601335	NC_027302.1	68655883	68659744	+	XM_014193464.1	XP_014048941.1	76.8957	-1.65058	0.156504	-10.5465	5.27e-26	8.72e-24	PREDICTED: solute carrier family 25 member 38-B-like
100136413	NW_012347318.1	7334	12639	-	NM_001123558.1	NP_001117030.1	113.221	4.83393	0.458528	10.5423	5.52e-26	9.1e-24	interferon, gamma precursor
106588086	NC_027301.1	45818401	45854681	+	XM_014176755.1	XP_014032228.1	5243.57	1.30242	0.123697	10.5291	6.34e-26	1.04e-23	PREDICTED: integrin alpha-L-like isoform X1
106613190	NC_027308.1	128691855	128692430	+	XM_014215203.1	XP_014070678.1	2874.38	1.15635	0.10983	10.5286	6.38e-26	1.05e-23	PREDICTED: rho-related GTP-binding protein RhoG-like
106581801	NC_027320.1	15320533	15336806	-	XM_014164122.1	XP_014019599.1	297.92	-1.70579	0.162108	-10.5226	6.8e-26	1.11e-23	PREDICTED: growth factor receptor-bound protein 14-like isoform X3
106575754	NC_027316.1	24639733	24648411	+	XM_014152431.1	XP_014007906.1	1859.54	-2.41645	0.229681	-10.5209	6.92e-26	1.13e-23	PREDICTED: sodium/potassium-transporting ATPase subunit beta-233-like
106560806	NC_027309.1	81085056	81106325	-	XM_014124115.1	XP_013979592.1	195.431	-2.47047	0.234901	-10.517	7.21e-26	1.17e-23	PREDICTED: tetratricopeptide repeat protein 23 isoform X2
106590561	NC_027328.1	29641386	29651426	+	XM_014181671.1	XP_014037146.1	379.435	1.23376	0.117402	10.5088	7.87e-26	1.27e-23	PREDICTED: histone-lysine N-methyltransferase EZH2-like isoform X1
106572073	NC_027314.1	72917679	72919882	-	XM_014145875.1	XP_014001350.1	1751.32	2.00742	0.191048	10.5074	7.98e-26	1.29e-23	PREDICTED: serine/threonine-protein kinase pim-1-like
106577840	NC_027317.1	58149879	58162538	+	XM_014156204.1	XP_014011679.1	623.48	1.88175	0.179092	10.5071	8.01e-26	1.29e-23	PREDICTED: UPF0687 protein C20orf27 homolog
106572524	NC_027314.1	83500739	83513347	-	XM_014146760.1	XP_014002235.1	951.597	-1.32195	0.125835	-10.5054	8.16e-26	1.3e-23	PREDICTED: citrate synthase, mitochondrial-like
[truncated: 5,517 more rows]

## Sheet: Liver control vs 3dpi
Gene ID	CHR	Start	Stop	Strand	Transcript ID	Protein ID	baseMean	log2FC	lfcSE	stat	pvalue	padj	Protein.name
[truncated: 2,313 more rows]

[truncated: 1 more sheets: Liver control vs 9dpi]
