# Supplementary material for: Investigating mechanisms underlying genetic resistance to Salmon Rickettsial Syndrome in Atlantic salmon using RNA sequencing
Source: BMC Genomics. 2021 Mar 6;22:156. doi: 10.1186/s12864-021-07443-2 (PMC7936450; doi:10.1186/s12864-021-07443-2)
Supplement: Supplementary file 4 — Additional file 4: Supplementary File 4. Composition of the WGCNA network modules and correlation between the expression of each gene and resistance to SRS (gEBVs) [file 12864_2021_7443_MOESM4_ESM.xlsx]

## Sheet: Modules-EBVs-headkidney
Supplementary file 4. Weighted Gene Correlation Network Analysis.
GS.Resistance..EBV corresponds to the correlation between gene expression and the EBVs for all the samples across the three timepoints
GeneName	Annotation	moduleColor	GS.Resistance..EBV	p.GS.Resistance..EBV.
100195140	Interleukin-13 receptor alpha-2 chain precursor	black	0.363607	0.00805788
XR_001319439.1	NA	black	0.354331	0.00995991
106585195	PREDICTED: growth arrest and DNA damage-inducible protein GADD45 gamma-like	black	0.34299	0.0128019
106608852	PREDICTED: uncharacterized protein LOC106608852	black	0.324763	0.0188221
106568933	PREDICTED: choline-phosphate cytidylyltransferase A-like isoform X1	black	0.324091	0.0190835
106593356	PREDICTED: high mobility group nucleosome-binding domain-containing protein 5-like isoform X4	black	-0.316516	0.0222502
106601800	PREDICTED: uncharacterized protein LOC106601800	black	0.309883	0.0253762
106606604	PREDICTED: uncharacterized protein LOC106606604	black	0.309883	0.0253762
106611180	PREDICTED: F-box only protein 33-like	black	-0.309668	0.0254835
106566177	PREDICTED: RISC-loading complex subunit TARBP2 isoform X1	black	0.305382	0.0277012
106607803	PREDICTED: protein ARV1	black	0.30294	0.0290355
106564360	PREDICTED: H-2 class II histocompatibility antigen, A-Q alpha chain-like	black	-0.30102	0.0301213
106584298	PREDICTED: polymeric immunoglobulin receptor-like	black	0.297492	0.0322056
106600517	PREDICTED: ran-binding protein 3-like isoform X2	black	0.294638	0.033978
106565722	PREDICTED: LOW QUALITY PROTEIN: dolichyl-diphosphooligosaccharide--protein glycosyltransferase subunit 2-like	black	-0.291271	0.0361723
106588355	PREDICTED: semaphorin-6D-like isoform X1	black	-0.288021	0.0383999
106584563	PREDICTED: prosaposin receptor GPR37-like isoform X1	black	0.282731	0.0422671
106564865	PREDICTED: protein FAM161A-like isoform X1	black	0.280974	0.0436194
106612135	PREDICTED: proheparin-binding EGF-like growth factor	black	0.280569	0.0439367
100306812	PREDICTED: serine/threonine-protein phosphatase 4 regulatory subunit 2-A isoform X1	black	0.279834	0.0445163
106604656	PREDICTED: zinc finger protein 252-like isoform X2	black	0.275687	0.0479065
106574301	PREDICTED: activin receptor type-2A isoform X1	black	-0.275679	0.0479125
106588218	PREDICTED: casein kinase II subunit beta isoform X2	black	-0.272407	0.0507336
106566211	PREDICTED: mesencephalic astrocyte-derived neurotrophic factor-like	black	0.268129	0.054624
106578589	PREDICTED: E3 ubiquitin-protein ligase RNF152-like	black	-0.266597	0.0560742
106583266	PREDICTED: HIG1 domain family member 1A, mitochondrial-like	black	0.26443	0.058179
106563619	PREDICTED: uncharacterized protein LOC106563619 isoform X2	black	0.261238	0.0613935
106609017	PREDICTED: DNA-directed RNA polymerase III subunit RPC5	black	0.260784	0.0618622
106597480	PREDICTED: interferon-induced guanylate-binding protein 1-like	black	0.258202	0.064583
106597522	PREDICTED: interferon-induced guanylate-binding protein 1-like	black	0.258202	0.064583
106610342	PREDICTED: WD repeat domain phosphoinositide-interacting protein 1-like isoform X2	black	0.258134	0.0646557
XR_001329594.1	NA	black	-0.25748	0.0653606
100195849	Dual specificity protein phosphatase 12	black	0.256046	0.0669264
106578237	PREDICTED: sialic acid-binding Ig-like lectin 16	black	-0.254576	0.0685632
106579647	PREDICTED: DNA topoisomerase I, mitochondrial-like isoform X1	black	0.252661	0.070744
106603157	PREDICTED: pyruvate carboxylase, mitochondrial-like	black	-0.251782	0.071763
106566553	PREDICTED: probable ATP-dependent RNA helicase DHX35	black	0.251057	0.0726121
XR_001325959.1	NA	black	-0.250742	0.0729835
106608839	PREDICTED: ubiquitin carboxyl-terminal hydrolase 47-like isoform X1	black	0.249041	0.0750147
106611156	PREDICTED: protein FAM98B-like	black	0.248372	0.0758259
100194838	serine/threonine protein kinase pim-3	black	0.247548	0.0768344
106564887	PREDICTED: axin-2-like	black	-0.247049	0.0774508
100195436	Arginyl-tRNA synthetase, cytoplasmic	black	-0.242701	0.0829846
106599075	PREDICTED: hemagglutinin/amebocyte aggregation factor-like	black	0.242634	0.0830723
106564156	PREDICTED: peptidyl-prolyl cis-trans isomerase NIMA-interacting 1-like	black	-0.241066	0.0851447
106576163	PREDICTED: tubulin--tyrosine ligase-like protein 12 isoform X1	black	0.238654	0.0884109
100380346	Transcriptional regulator Myc-2	black	0.237648	0.0898016
106567582	PREDICTED: solute carrier family 35 member F2-like isoform X2	black	0.236635	0.0912195
XR_001321030.1	NA	black	-0.2352	0.0932572
106600920	PREDICTED: lysophosphatidic acid receptor 2-like isoform X1	black	-0.234182	0.0947242
106579209	PREDICTED: rab11 family-interacting protein 3	black	0.23354	0.0956586
106609066	PREDICTED: uncharacterized protein LOC106609066	black	0.233272	0.096052
106574071	PREDICTED: immediate early response gene 5 protein-like	black	0.23242	0.0973068
106579128	PREDICTED: dephospho-CoA kinase domain-containing protein	black	0.231483	0.0987019
106608618	PREDICTED: serine/threonine-protein kinase ppk4-like isoform X4	black	0.231417	0.0988004
106601259	PREDICTED: zinc finger BED domain-containing protein 6-like isoform X2	black	0.231029	0.0993833
106573113	PREDICTED: kit ligand	black	0.23069	0.0998936
106609043	PREDICTED: DEP domain-containing protein 7-like	black	0.230356	0.1004
106590411	PREDICTED: interferon regulatory factor 8-like isoform X2	black	0.230093	0.100799
106563605	PREDICTED: matrin-3-like	black	0.228048	0.103949
106604153	PREDICTED: LOW QUALITY PROTEIN: neuroblast differentiation-associated protein AHNAK-like	black	0.22777	0.104381
106565826	PREDICTED: scm-like with four MBT domains protein 1	black	0.22768	0.104522
106579134	PREDICTED: alpha-N-acetylglucosaminidase isoform X1	black	-0.227571	0.104694
106585939	PREDICTED: endothelial lipase-like	black	0.22714	0.105371
106573670	PREDICTED: cyclin-dependent kinase 10 isoform X2	black	0.225244	0.108387
106601332	PREDICTED: uncharacterized protein C19orf43-like	black	0.223771	0.110778
106600510	PREDICTED: insulin receptor-like	black	-0.223595	0.111066
100195530	Ras-related protein Rab-11A	black	-0.223563	0.111118
100380551	interferon-related developmental regulator 2	black	0.223193	0.111727
106612120	PREDICTED: stimulator of interferon genes protein	black	0.222954	0.112122
106587880	PREDICTED: major histocompatibility complex class I-related gene protein-like isoform X2	black	0.222716	0.112515
106569791	PREDICTED: alpha-N-acetylgalactosaminide alpha-2,6-sialyltransferase 5-like	black	-0.222064	0.113599
100194777	PREDICTED: lysophosphatidic acid phosphatase type 6 isoform X1	black	0.221367	0.114764
106613733	PREDICTED: mitochondrial coenzyme A transporter SLC25A42-like	black	-0.220374	0.116444
106595643	PREDICTED: uncharacterized protein C11orf98 homolog	black	0.220137	0.116847
106582799	PREDICTED: ras association domain-containing protein 1-like isoform X1	black	0.219995	0.117089
106571946	PREDICTED: adenylate cyclase type 6-like isoform X2	black	0.2196	0.117765
106566482	PREDICTED: LOW QUALITY PROTEIN: serine/threonine-protein kinase pim-1-like	black	0.219317	0.118251
106602347	PREDICTED: SWI/SNF-related matrix-associated actin-dependent regulator of chromatin subfamily A member 5-like	black	-0.219115	0.118598
106607192	PREDICTED: proteasome activator complex subunit 3-like	black	0.217816	0.120853
106570503	PREDICTED: histone acetyltransferase KAT2B-like	black	-0.2176	0.121231
106582995	PREDICTED: four and a half LIM domains protein 3-like isoform X1	black	0.216537	0.123106
100194884	CCAAT/enhancer-binding protein beta	black	0.213634	0.128333
106561520	PREDICTED: tRNA-dihydrouridine(20) synthase	black	0.212859	0.129759
106591571	PREDICTED: leucine-rich repeat-containing protein 17-like	black	-0.212777	0.12991
106590517	PREDICTED: uncharacterized serine-rich protein C215.13-like isoform X2	black	0.212631	0.130179
100306753	PREDICTED: N-lysine methyltransferase setd6 isoform X2	black	0.211704	0.131903
106613973	PREDICTED: methyltransferase-like protein 13 isoform X1	black	0.211624	0.132052
106574070	PREDICTED: ELAV-like protein 1 isoform X1	black	0.209997	0.135119
106609509	PREDICTED: aryl hydrocarbon receptor nuclear translocator-like protein 1 isoform X6	black	0.209129	0.136777
106560931	PREDICTED: SUMO-activating enzyme subunit 2-like	black	0.208903	0.137212
106581208	PREDICTED: ribosomal RNA-processing protein 8-like	black	0.207964	0.139027
106613665	PREDICTED: serine/arginine-rich splicing factor 11-like isoform X1	black	0.207257	0.140407
100306816	PREDICTED: nuclear receptor coactivator 4 isoform X2	black	0.207021	0.140868
106590870	PREDICTED: probable tRNA pseudouridine synthase 1, partial	black	0.206993	0.140923
106568014	PREDICTED: zinc finger protein 346-like isoform X3	black	0.206918	0.14107
106608581	PREDICTED: complement component C1q receptor-like isoform X3	black	-0.206638	0.14162
106589464	PREDICTED: uncharacterized protein C17orf62 homolog isoform X2	black	0.205314	0.144248
106585784	PREDICTED: TNF receptor-associated factor 1-like	black	0.204836	0.145204
106564313	PREDICTED: phosphoglycerate mutase 1	black	-0.204502	0.145875
100195478	T-complex protein 1 subunit theta	black	-0.204467	0.145946
106609205	PREDICTED: ataxin-7-like protein 1 isoform X1	black	-0.204085	0.146718
100195464	C-X-C chemokine receptor type 3	black	0.204001	0.146887
106576066	PREDICTED: dnaJ homolog subfamily B member 9-like	black	0.202532	0.149883
106581896	PREDICTED: interferon alpha/beta receptor 1a-like isoform X1	black	0.202428	0.150097
106566675	PREDICTED: fibulin-2-like, partial	black	-0.202166	0.150635
XR_001320501.1	NA	black	0.20186	0.151268
106598790	PREDICTED: sentrin-specific protease 5-like isoform X2	black	0.201672	0.151656
106578523	PREDICTED: STEAP family member 1B-like isoform X2	black	0.201393	0.152237
100286612	Eukaryotic translation initiation factor 3 subunit J	black	0.201329	0.15237
106560541	PREDICTED: TRMT1-like protein	black	0.200821	0.153427
106610410	PREDICTED: interferon-induced very large GTPase 1-like	black	0.200123	0.154891
106599203	PREDICTED: tissue factor-like isoform X2	black	0.199237	0.156766
106570038	PREDICTED: protein argonaute-4-like isoform X3	black	-0.199121	0.157011
106580343	PREDICTED: transcription factor COE2-like isoform X1	black	-0.198638	0.15804
106569622	PREDICTED: ran-binding protein 3-like isoform X6	black	0.197806	0.159826
106588942	PREDICTED: tissue factor pathway inhibitor 2-like	black	0.197797	0.159845
106584149	PREDICTED: regulator of G-protein signaling 21-like isoform X1	black	-0.197539	0.160402
106584469	PREDICTED: uncharacterized aarF domain-containing protein kinase 2	black	0.197194	0.161149
106601674	PREDICTED: serine/threonine-protein kinase 19-like isoform X1	black	0.195672	0.164471
106590377	PREDICTED: NEDD8 ultimate buster 1-like isoform X1	black	0.195566	0.164704
106576150	PREDICTED: transcription factor SOX-5-like isoform X7	black	-0.195098	0.165737
106561988	PREDICTED: cadherin-11-like	black	0.194695	0.16663
106613275	PREDICTED: GMP synthase	black	0.193836	0.168545
106607153	PREDICTED: interferon-induced very large GTPase 1-like	black	0.193574	0.169132
106570029	PREDICTED: cyclic GMP-AMP synthase-like	black	0.19343	0.169457
106595659	PREDICTED: YEATS domain-containing protein 4	black	0.193419	0.169481
100195379	PREDICTED: deltex-3-like isoform X1	black	0.19323	0.169906
100136365	PREDICTED: lysozyme C II	black	-0.192594	0.171344
106603131	PREDICTED: sororin-like	black	0.192124	0.172411
106565817	PREDICTED: transcriptional adapter 3-like	black	0.190819	0.1754
106585067	PREDICTED: uncharacterized protein LOC106585067	black	-0.190583	0.175945
106613839	PREDICTED: long-chain-fatty-acid--CoA ligase ACSBG2-like isoform X2	black	0.1899	0.177528
106567260	PREDICTED: dnaJ homolog subfamily C member 11-like isoform X1	black	0.189884	0.177565
106574835	PREDICTED: uncharacterized protein LOC106574835	black	-0.18959	0.178249
106607259	PREDICTED: zinc finger protein 652-like	black	-0.188177	0.181565
106608002	PREDICTED: utrophin-like isoform X8	black	-0.187103	0.184117
106562284	PREDICTED: interferon regulatory factor 8-like isoform X3	black	0.186743	0.184978
106570479	PREDICTED: transcription termination factor 3, mitochondrial-like isoform X2	black	0.186559	0.185418
106587138	PREDICTED: two pore calcium channel protein 2-like	black	-0.186172	0.186348
106589380	PREDICTED: polycomb group RING finger protein 5-B-like isoform X1	black	0.185321	0.188406
106564924	PREDICTED: developmentally-regulated GTP-binding protein 1	black	0.183952	0.191749
106606216	PREDICTED: jmjC domain-containing protein 8-like	black	0.183096	0.193861
106581779	PREDICTED: peptidyl-prolyl cis-trans isomerase G	black	0.183095	0.193863
106608840	PREDICTED: uncharacterized protein LOC106608840 isoform X2	black	-0.182724	0.194782
106611198	PREDICTED: TNF receptor-associated factor 3	black	0.182514	0.195305
106610164	PREDICTED: neuronal membrane glycoprotein M6-a-like isoform X2	black	-0.182189	0.196117
106613660	PREDICTED: large subunit GTPase 1 homolog	black	-0.181708	0.197319
106586202	PREDICTED: STE20/SPS1-related proline-alanine-rich protein kinase-like isoform X2	black	0.181569	0.197669
106588594	PREDICTED: uncharacterized aarF domain-containing protein kinase 5-like isoform X2	black	0.181409	0.19807
106578130	PREDICTED: crossover junction endonuclease MUS81	black	0.180505	0.200352
106580118	PREDICTED: serine/threonine-protein kinase Chk2-like isoform X1	black	0.180283	0.200917
106585499	PREDICTED: aspartate beta-hydroxylase domain-containing protein 2-like	black	-0.180151	0.201253
106602446	PREDICTED: zinc finger protein 18-like	black	0.179898	0.201896
100286456	Surfeit locus protein 2	black	0.179326	0.203357
106561897	PREDICTED: adenomatous polyposis coli protein isoform X1	black	-0.178617	0.20518
100195534	Mesoderm development candidate 1	black	0.178239	0.206156
100194800	Transforming growth factor-beta-inducible early growth response protein 3	black	-0.178052	0.206639
106612873	PREDICTED: FRAS1-related extracellular matrix protein 2-like	black	-0.177736	0.20746
106571302	PREDICTED: nucleoporin Nup43-like	black	0.1777	0.207552
100136921	toll-like leucine-rich repeat precursor	black	0.177113	0.209083
106578064	PREDICTED: zinc finger protein OZF-like isoform X1	black	0.175689	0.212825
106560850	PREDICTED: protein NLRC5-like isoform X1	black	0.175539	0.213223
106586468	PREDICTED: calcium/calmodulin-dependent 3\',5\'-cyclic nucleotide phosphodiesterase 1A-like isoform X2	black	-0.175526	0.213257
106599121	PREDICTED: uncharacterized protein LOC106599121	black	0.175311	0.213827
106582242	PREDICTED: interferon-induced guanylate-binding protein 1-like, partial	black	0.175257	0.21397
106560433	PREDICTED: uridine-cytidine kinase 2-A-like isoform X2	black	0.175233	0.214035
106563440	PREDICTED: U2 snRNP-associated SURP motif-containing protein-like isoform X1	black	-0.175045	0.214534
100196255	PREDICTED: ubiquitin-conjugating enzyme E2 L3 isoform X1	black	-0.174212	0.216759
106580346	PREDICTED: S-adenosylmethionine synthase isoform type-2-like	black	0.173947	0.217469
106609242	PREDICTED: transcription factor EC-like isoform X3	black	0.173783	0.217911
100195237	glucosamine--fructose-6-phosphate aminotransferase	black	-0.173415	0.218902
106590448	PREDICTED: ubiquitin carboxyl-terminal hydrolase 12	black	0.17334	0.219103
106573292	PREDICTED: cryptochrome-1-like	black	-0.172517	0.221332
106560521	PREDICTED: probable rRNA-processing protein EBP2	black	0.172173	0.22227
106611206	PREDICTED: sec1 family domain-containing protein 1-like	black	0.171576	0.223902
106573462	PREDICTED: uncharacterized protein LOC106573462	black	0.171395	0.224397
106564049	PREDICTED: zinc finger protein 501-like	black	0.171178	0.224995
106610576	PREDICTED: thioredoxin-like	black	-0.171143	0.22509
106561472	PREDICTED: tripartite motif-containing protein 16-like	black	0.170758	0.22615
106601037	PREDICTED: coiled-coil domain-containing protein 43-like	black	0.170478	0.226925
106579045	PREDICTED: cholesterol 25-hydroxylase-like protein	black	0.170263	0.22752
106612658	PREDICTED: phosphatidylinositol transfer protein alpha isoform-like	black	0.170121	0.227913
106598986	PREDICTED: kinetochore protein NDC80 homolog	black	0.169744	0.228961
106582236	PREDICTED: interferon-induced guanylate-binding protein 1-like	black	0.169669	0.22917
106599673	PREDICTED: oxysterol-binding protein-related protein 1-like isoform X2	black	-0.169621	0.229304
106570866	PREDICTED: ubiquitin-conjugating enzyme E2 L3-like	black	-0.169453	0.229771
106589391	PREDICTED: xaa-Pro aminopeptidase 1-like, partial	black	-0.16859	0.232187
106611398	PREDICTED: prostaglandin E2 receptor EP1 subtype-like	black	0.168419	0.23267
106612828	PREDICTED: phosphorylase b kinase gamma catalytic chain, skeletal muscle/heart isoform-like	black	0.168102	0.233562
106613891	PREDICTED: nuclear receptor-binding factor 2-like isoform X1	black	-0.167914	0.234092
106583326	PREDICTED: tribbles homolog 3	black	0.167381	0.235602
106561098	PREDICTED: lactadherin-like isoform X1	black	-0.16684	0.237143
106610469	PREDICTED: mitochondrial import inner membrane translocase subunit Tim10	black	-0.166829	0.237173
106565861	PREDICTED: guanine nucleotide-binding protein-like 3	black	0.166571	0.23791
106565658	PREDICTED: serine/arginine-rich splicing factor 3 isoform X1	black	0.166227	0.238895
106562531	PREDICTED: E3 ubiquitin-protein ligase TRIM21-like isoform X1	black	0.165812	0.240085
106587009	PREDICTED: ras-related protein Rab-14	black	0.165708	0.240383
XR_001323758.1	NA	black	0.165519	0.240927
106572981	PREDICTED: transcription factor ETV6-like	black	-0.165454	0.241114
106607592	PREDICTED: TATA box-binding protein-associated factor RNA polymerase I subunit A-like isoform X2	black	0.164646	0.243453
106607603	PREDICTED: TATA box-binding protein-associated factor RNA polymerase I subunit A-like isoform X1	black	0.164646	0.243453
100195162	DnaJ homolog subfamily A member 1	black	0.164515	0.243834
106565340	PREDICTED: prostacyclin synthase-like	black	-0.163596	0.246515
106564243	PREDICTED: GTPase IMAP family member 4-like, partial	black	0.163515	0.246751
106604331	PREDICTED: histidine protein methyltransferase 1 homolog	black	0.163382	0.24714
106609338	PREDICTED: ran GTPase-activating protein 1-like	black	0.163063	0.248079
100136447	PREDICTED: C type lectin receptor B isoform X1	black	-0.162904	0.248546
106590123	PREDICTED: rab effector MyRIP-like isoform X1	black	-0.162663	0.249255
106612100	PREDICTED: autophagy-related protein 2 homolog A-like isoform X2	black	-0.162477	0.249804
XR_001321677.1	NA	black	-0.161757	0.251938
106587003	PREDICTED: surfeit locus protein 4-like	black	0.161631	0.252312
100195457	PREDICTED: ADRM1 protein isoform X1	black	-0.161443	0.252872
106603696	PREDICTED: exocyst complex component 3-like	black	0.161356	0.253132
106590101	PREDICTED: nucleolar MIF4G domain-containing protein 1	black	0.161332	0.253202
106582198	PREDICTED: guanylate-binding protein 5-like	black	0.161192	0.253622
106570351	PREDICTED: uncharacterized protein LOC106570351	black	-0.160927	0.254411
106607701	PREDICTED: ubiquitin-conjugating enzyme E2 D4-like isoform X2	black	-0.160903	0.254485
106570812	PREDICTED: up-regulator of cell proliferation-like	black	0.160658	0.255218
106582403	PREDICTED: rho-related GTP-binding protein RhoE-like	black	0.160603	0.255383
106608305	PREDICTED: ATP-binding cassette sub-family D member 4	black	0.16047	0.255782
106613800	PREDICTED: transducin-like enhancer protein 4 isoform X2	black	-0.160306	0.256273
XR_001320215.1	NA	black	0.159395	0.25902
106563616	PREDICTED: WD repeat-containing protein 55 isoform X1	black	0.159332	0.259211
106583012	PREDICTED: guanine nucleotide-binding protein-like 3	black	0.159245	0.259475
106590125	PREDICTED: cysteine protease ATG4D-like	black	0.158739	0.261011
106564395	PREDICTED: uncharacterized protein LOC106564395 isoform X1	black	0.158016	0.263219
106566714	PREDICTED: adenylate cyclase type 6-like	black	-0.158006	0.263249
106577551	PREDICTED: zinc finger and BTB domain-containing protein 38-like	black	-0.157596	0.264506
106582890	PREDICTED: DNA topoisomerase 1-like	black	0.157249	0.265572
106560465	PREDICTED: adenylate kinase 4, mitochondrial	black	-0.157162	0.265842
106562062	PREDICTED: RING finger protein 166-like isoform X2	black	-0.156175	0.268893
106601909	PREDICTED: mannose-binding protein C-like	black	-0.155472	0.271078
106599105	PREDICTED: arginase-2, mitochondrial	black	0.155109	0.272213
106607838	PREDICTED: uncharacterized protein LOC106607838 isoform X7	black	0.154499	0.274126
106570861	PREDICTED: C-C motif chemokine 20-like	black	-0.154456	0.274262
106583525	PREDICTED: U3 small nucleolar RNA-interacting protein 2	black	0.153845	0.276189
106604436	PREDICTED: lysosome-associated membrane glycoprotein 2-like isoform X2	black	-0.153842	0.276199
106562514	PREDICTED: gastrula zinc finger protein XlCGF7.1-like	black	0.153749	0.276492
106565865	PREDICTED: polyhomeotic-like protein 2 isoform X5	black	0.153052	0.2787
100196056	PREDICTED: mitogen-activated protein kinase organizer 1 isoform X1	black	0.152908	0.27916
100195497	PREDICTED: REX4, RNA exonuclease 4 homolog isoform X1	black	0.152671	0.279914
106612744	PREDICTED: uncharacterized protein LOC106612744	black	0.152647	0.27999
106587558	PREDICTED: serine/threonine-protein kinase ULK3-like isoform X1	black	-0.152559	0.280271
106604665	PREDICTED: large neutral amino acids transporter small subunit 3-like	black	0.151996	0.282071
106579855	PREDICTED: early growth response protein 3-like isoform X1	black	0.151643	0.283202
106588401	PREDICTED: class I histocompatibility antigen, F10 alpha chain-like	black	-0.151342	0.28417
106579271	PREDICTED: transmembrane protein 180-like	black	0.150654	0.286392
100195985	PREDICTED: ras-related protein Rab-28 isoform X1	black	-0.149245	0.290974
106586678	PREDICTED: ornithine carbamoyltransferase, mitochondrial	black	0.149124	0.291368
106589361	PREDICTED: uncharacterized protein LOC106589361 isoform X1	black	0.148932	0.291998
100194794	PREDICTED: zinc finger protein 622 isoform X2	black	0.148588	0.293127
106589977	PREDICTED: chromosome transmission fidelity protein 18 homolog	black	-0.148227	0.294313
106588653	PREDICTED: cbp/p300-interacting transactivator 3-like	black	-0.14807	0.294832
106596153	PREDICTED: CASP8 and FADD-like apoptosis regulator	black	0.147737	0.295932
100196322	PREDICTED: programmed cell death 1 ligand 1 isoform X1	black	0.147705	0.296037
106572073	PREDICTED: serine/threonine-protein kinase pim-1-like	black	0.147682	0.296113
106571954	PREDICTED: poly(rC)-binding protein 2 isoform X2	black	0.147457	0.296859
106585187	PREDICTED: dual specificity protein phosphatase CDC14A-like isoform X6	black	-0.147411	0.29701
106589835	PREDICTED: CDP-diacylglycerol--glycerol-3-phosphate 3-phosphatidyltransferase, mitochondrial-like isoform X1	black	0.146637	0.299583
106595381	PREDICTED: lysosomal alpha-glucosidase-like isoform X1	black	-0.14652	0.299972
106564910	PREDICTED: inactive rhomboid protein 2-like isoform X3	black	0.146426	0.300285
106574755	PREDICTED: origin recognition complex subunit 4 isoform X2	black	0.146158	0.301181
106562055	PREDICTED: G1/S-specific cyclin-D1-like	black	0.146042	0.30157
106610016	PREDICTED: TNFAIP3-interacting protein 2-like	black	0.145614	0.303004
106602906	PREDICTED: fos-related antigen 2-like isoform X2	black	0.145494	0.303406
106578390	PREDICTED: DNA cross-link repair 1A protein	black	-0.145162	0.304522
106580425	PREDICTED: tissue-type plasminogen activator-like isoform X1	black	0.144955	0.305221
100194536	PREDICTED: diphthamide biosynthesis protein 2 isoform X1	black	0.144845	0.305591
106569513	PREDICTED: receptor-type tyrosine-protein phosphatase delta-like isoform X3	black	0.144827	0.305652
100380656	PREDICTED: ATP-binding cassette sub-family A member 3	black	-0.144788	0.305783
100380646	PREDICTED: cat eye syndrome critical region protein 5 homolog	black	0.143384	0.310548
106584334	PREDICTED: deoxynucleotidyltransferase terminal-interacting protein 2-like	black	0.142946	0.312042
106563445	PREDICTED: zinc finger protein 62 homolog	black	-0.142807	0.312519
106586496	PREDICTED: S-formylglutathione hydrolase isoform X1	black	0.142519	0.313507
106609419	PREDICTED: protein phosphatase 1 regulatory subunit 12A-like isoform X4	black	-0.142187	0.314646
106571268	PREDICTED: vasculin	black	0.141858	0.315779
100194751	Actin-like protein 6B	black	0.141844	0.315828
106588400	PREDICTED: proteasome subunit beta type-8-like isoform X2	black	0.141827	0.315886
106567229	PREDICTED: protein prickle-like	black	-0.141276	0.317788
106613907	PREDICTED: sterol O-acyltransferase 1 isoform X2	black	0.141162	0.318184
106561173	PREDICTED: pro-cathepsin H-like	black	-0.141025	0.318659
106583879	PREDICTED: trophoblast glycoprotein-like	black	0.140962	0.318875
106586691	PREDICTED: cystathionine beta-synthase-like	black	0.140954	0.318903
106581993	PREDICTED: uncharacterized protein CXorf21 homolog	black	-0.140688	0.319828
106573877	PREDICTED: DAZ-associated protein 1-like isoform X3	black	0.14049	0.320515
106581351	PREDICTED: ephexin-1	black	-0.140401	0.320824
100195375	dipeptidyl peptidase 3	black	-0.139656	0.323425
106587073	PREDICTED: transmembrane protein 208-like	black	0.139606	0.323602
106578115	PREDICTED: zinc finger protein 2-like	black	0.139244	0.324871
106585683	PREDICTED: recQ-mediated genome instability protein 1	black	0.139209	0.324994
106562495	PREDICTED: COP9 signalosome complex subunit 2-like isoform X2	black	0.13913	0.325269
106577231	PREDICTED: U4/U6 small nuclear ribonucleoprotein Prp31	black	-0.139025	0.325638
106612620	PREDICTED: serine--tRNA ligase, mitochondrial-like	black	0.138497	0.327497
106564662	PREDICTED: BUB3-interacting and GLEBS motif-containing protein ZNF207-like isoform X2	black	0.138063	0.329031
106607836	PREDICTED: uncharacterized protein LOC106607836 isoform X3	black	0.137943	0.329455
100380586	U4/U6 small nuclear ribonucleoprotein Prp31	black	-0.137736	0.330189
106573818	PREDICTED: calreticulin-like isoform X2	black	-0.13773	0.33021
106571727	PREDICTED: alpha-(1,3)-fucosyltransferase 9-like	black	-0.137047	0.332637
100195472	protein GRINL1A	black	0.136988	0.332847
106578936	PREDICTED: F-box only protein 11-like isoform X3	black	0.136861	0.333299
100195646	D-tyrosyl-tRNATyr deacylase 1	black	0.136707	0.333849
106599011	PREDICTED: gamma-interferon-inducible lysosomal thiol reductase-like	black	0.136462	0.334724
106604386	PREDICTED: dnaJ homolog subfamily C member 4	black	0.136442	0.334794
106573085	PREDICTED: contactin-1a-like	black	0.136346	0.335138
106587145	PREDICTED: receptor-interacting serine/threonine-protein kinase 2-like	black	0.136326	0.33521
106608358	PREDICTED: aldehyde dehydrogenase family 8 member A1	black	-0.136307	0.335278
106573594	PREDICTED: transcriptional repressor p66-alpha-like isoform X4	black	-0.136023	0.336297
106610956	PREDICTED: eukaryotic translation initiation factor 5-like isoform X1	black	0.135936	0.336607
100194529	CDK5 regulatory subunit associated protein 3-like	black	-0.135595	0.337832
106611760	PREDICTED: atlastin-3-like isoform X2	black	0.135072	0.339716
106580787	PREDICTED: protein NLRC3-like	black	0.134903	0.340327
100194735	ATP-dependent RNA helicase DDX51	black	0.134583	0.341484
XR_001323853.1	NA	black	-0.134367	0.342267
106580817	PREDICTED: serine/threonine-protein kinase SIK3 homolog isoform X1	black	-0.134196	0.342887
106564561	PREDICTED: ATPase asna1-like	black	-0.134104	0.343219
100380568	Ubiquitin-conjugating enzyme E2 Z	black	0.133897	0.343974
106589712	PREDICTED: calmodulin-lysine N-methyltransferase	black	-0.133697	0.344702
106581934	PREDICTED: protein FAM171B-like	black	0.133022	0.347162
106595188	PREDICTED: heat shock 70 kDa protein 14-like	black	0.132955	0.347409
106604623	PREDICTED: signal recognition particle subunit SRP72-like	black	-0.132593	0.348735
106579274	PREDICTED: twinkle protein, mitochondrial-like	black	0.132236	0.350045
106594838	PREDICTED: transmembrane protein 19-like	black	0.132201	0.350174
106601207	PREDICTED: transcription factor 20-like isoform X1	black	0.131783	0.351714
106582258	PREDICTED: interleukin-1 receptor type 1-like	black	0.131444	0.352964
106560935	PREDICTED: kelch domain-containing protein 4	black	-0.131423	0.353042
106610455	PREDICTED: GTPase IMAP family member 4-like	black	-0.131414	0.353074
106560326	PREDICTED: growth arrest and DNA damage-inducible protein GADD45 alpha-like	black	0.131267	0.353619
106565911	PREDICTED: mRNA turnover protein 4 homolog	black	0.131008	0.354579
106605366	PREDICTED: CD83 antigen-like isoform X1	black	0.130774	0.355448
106602869	PREDICTED: ruvB-like 2	black	0.130476	0.356554
100195119	PREDICTED: nucleophosmin isoform X1	black	-0.130459	0.356618
106567571	PREDICTED: H-2 class II histocompatibility antigen, A-Q alpha chain-like isoform X1	black	-0.130356	0.356998
106571435	PREDICTED: uncharacterized protein LOC106571435 isoform X1	black	0.130085	0.358007
106613831	PREDICTED: UDP-N-acetylglucosamine transporter-like	black	0.130042	0.358169
106584150	PREDICTED: regulator of G-protein signaling 1-like isoform X3	black	0.129808	0.359041
106608314	PREDICTED: basic leucine zipper transcriptional factor ATF-like	black	0.129483	0.360257
106588579	PREDICTED: splicing factor 3B subunit 4-like	black	-0.129225	0.361222
106570810	PREDICTED: transcriptional activator protein Pur-beta-like	black	-0.129219	0.361243
106580600	PREDICTED: steroidogenic acute regulatory protein, mitochondrial-like	black	0.129048	0.361886
106567884	PREDICTED: zinc finger protein 239-like isoform X1	black	0.12897	0.362178
100196059	PREDICTED: U3 small nucleolar RNA-associated protein 6 homolog	black	0.128553	0.363745
106608974	PREDICTED: E3 ubiquitin/ISG15 ligase TRIM25-like isoform X2	black	0.128504	0.363929
106570695	PREDICTED: macoilin-1-like	black	-0.128438	0.36418
106578150	PREDICTED: acidic leucine-rich nuclear phosphoprotein 32 family member B-like	black	0.128365	0.364453
XR_001326383.1	NA	black	0.128322	0.364617
100195158	protein SHQ1 homolog	black	0.128202	0.365069
106569850	PREDICTED: ubiquitin carboxyl-terminal hydrolase 20-like isoform X1	black	0.127706	0.366943
100286503	PREDICTED: tensin-1 isoform X1	black	-0.127677	0.367051
106580839	PREDICTED: glioma tumor suppressor candidate region gene 2 protein-like isoform X1	black	0.127658	0.367122
106609268	PREDICTED: DNA/RNA-binding protein KIN17	black	0.12738	0.368177
106607307	PREDICTED: coiled-coil domain-containing protein 43-like	black	0.127243	0.368698
106605011	PREDICTED: serine/arginine repetitive matrix protein 1-like isoform X8	black	0.12698	0.369695
106563393	PREDICTED: H/ACA ribonucleoprotein complex subunit 4-like	black	0.126336	0.372147
106575755	PREDICTED: splicing factor U2AF 35 kDa subunit-like	black	0.126295	0.372305
106564679	PREDICTED: phosphoinositide 3-kinase regulatory subunit 6-like isoform X1	black	0.125913	0.373762
106608238	PREDICTED: cholesterol 24-hydroxylase-like	black	-0.125741	0.374423
100195130	Eukaryotic peptide chain release factor GTP-binding subunit ERF3B	black	0.125628	0.374855
106601350	PREDICTED: phenylalanine--tRNA ligase alpha subunit	black	0.12554	0.375193
106605034	PREDICTED: prolactin regulatory element-binding protein-like isoform X1	black	-0.1245	0.379192
106593159	PREDICTED: endoplasmic reticulum resident protein 44-like	black	-0.124358	0.379741
106601597	PREDICTED: solute carrier family 35 member B1-like	black	-0.124205	0.380332
100380289	serine/threonine-protein kinase RIO2	black	-0.124045	0.380949
106612697	PREDICTED: interferon regulatory factor 2-binding protein 1-like	black	0.124044	0.380954
100195291	bystin	black	0.123376	0.383544
106587062	PREDICTED: malignant fibrous histiocytoma-amplified sequence 1-like	black	0.122968	0.38513
106607654	PREDICTED: uridine diphosphate glucose pyrophosphatase-like	black	-0.122935	0.385259
100195853	26S protease regulatory subunit S10B	black	-0.122738	0.386028
100196172	Exosome complex exonuclease MTR3	black	0.122479	0.387037
106579887	PREDICTED: probable cytosolic iron-sulfur protein assembly protein ciao1-A isoform X1	black	-0.122168	0.388252
106608686	PREDICTED: dr1-associated corepressor-like	black	-0.122139	0.388368
106572753	PREDICTED: eukaryotic translation initiation factor 4B-like isoform X1	black	0.12187	0.389421
106592475	PREDICTED: CWF19-like protein 1	black	-0.121776	0.389791
100286554	Autophagy-related protein 3	black	0.121712	0.390039
106576677	PREDICTED: ribosomal RNA small subunit methyltransferase NEP1	black	0.121545	0.390695
106567235	PREDICTED: G patch domain and KOW motifs-containing protein-like	black	0.12151	0.390832
106566503	PREDICTED: activator of basal transcription 1	black	0.121079	0.392527
106581995	PREDICTED: DNA repair protein REV1	black	-0.120998	0.39285
106569216	PREDICTED: exocyst complex component 3-like	black	-0.120974	0.392942
100195527	Nucleolar protein 5A	black	0.120751	0.393821
106584374	PREDICTED: long-chain-fatty-acid--CoA ligase ACSBG2-like isoform X1	black	0.120721	0.39394
106606554	PREDICTED: poly	black	0.120523	0.394721
100380435	interferon regulatory factor 9	black	0.120399	0.395213
100194885	PREDICTED: CD226 antigen isoform X2	black	0.120329	0.39549
106584719	PREDICTED: eukaryotic translation initiation factor 3 subunit J-A-like	black	0.120138	0.396244
100195482	PREDICTED: tapasin-related protein isoform X1	black	-0.119837	0.397436
106590526	PREDICTED: WD repeat domain-containing protein 83-like	black	0.119748	0.39779
106611629	PREDICTED: signal recognition particle subunit SRP72-like	black	0.119639	0.398223
XR_001329991.1	NA	black	0.119571	0.398493
106586887	PREDICTED: interferon-induced GTP-binding protein Mx-like	black	0.119519	0.398701
106573347	PREDICTED: uncharacterized protein LOC106573347	black	0.119322	0.399482
106599427	PREDICTED: suppressor of cytokine signaling 1-like	black	0.11928	0.39965
106585482	PREDICTED: ras-related protein Rab-35-like	black	0.119241	0.399806
106606979	PREDICTED: THO complex subunit 4-like	black	-0.118297	0.403574
106603652	PREDICTED: calcium uptake protein 2, mitochondrial	black	0.118195	0.403982
106613599	PREDICTED: thimet oligopeptidase-like	black	-0.11819	0.404002
106573723	PREDICTED: nuclear pore complex protein Nup93 isoform X1	black	-0.117972	0.404879
106583445	PREDICTED: uncharacterized protein LOC106583445 isoform X1	black	0.117254	0.407764
106572477	PREDICTED: tubulin alpha-8 chain-like	black	-0.11662	0.410318
106601006	PREDICTED: F-box/LRR-repeat protein 20	black	-0.116488	0.410852
106589561	PREDICTED: uncharacterized protein LOC106589561	black	0.116467	0.41094
106567125	PREDICTED: pleckstrin homology domain-containing family G member 5-like isoform X6	black	0.116225	0.411918
106607700	PREDICTED: heterogeneous nuclear ribonucleoprotein Q-like isoform X3	black	0.116087	0.412476
106585037	PREDICTED: collagen type IV alpha-3-binding protein-like isoform X4	black	-0.115919	0.413159
106563154	PREDICTED: tRNA pseudouridine synthase A, mitochondrial-like isoform X1	black	0.115795	0.41366
106575324	PREDICTED: radixin-like isoform X1	black	0.115637	0.414303
106594755	PREDICTED: zinc finger protein 239-like, partial	black	-0.115623	0.414361
100195528	PREDICTED: dnaJ homolog subfamily C member 3 isoform X1	black	0.115483	0.414931
106587244	PREDICTED: tight junction protein ZO-1-like isoform X13	black	-0.115392	0.415299
100194770	probable 28S rRNA (cytosine-C(5))-methyltransferase	black	0.115144	0.41631
106585395	PREDICTED: monocarboxylate transporter 13-like isoform X1	black	-0.114908	0.41727
106575194	PREDICTED: phospholipase A2 inhibitor 31 kDa subunit-like	black	-0.114786	0.417768
106613920	PREDICTED: guanine nucleotide exchange factor DBS-like isoform X5	black	-0.114471	0.419057
106569939	PREDICTED: proteasome subunit beta type-7-like	black	-0.11426	0.419921
106584500	PREDICTED: protein MON2 homolog isoform X3	black	-0.113979	0.421071
106589052	PREDICTED: protein phosphatase 1 regulatory subunit 11	black	0.113847	0.421612
106586830	PREDICTED: poly	black	-0.113708	0.422184
106603679	PREDICTED: cytotoxic and regulatory T-cell molecule	black	0.112859	0.425683
106575834	PREDICTED: cyclin-Y-like protein 1	black	0.112717	0.426267
106565723	PREDICTED: bactericidal permeability-increasing protein-like	black	-0.112581	0.426829
106560690	PREDICTED: CTD nuclear envelope phosphatase 1A-like	black	0.112539	0.427002
100380359	transcription factor SOX-4	black	0.111933	0.429513
106564700	PREDICTED: D-tyrosyl-tRNA(Tyr) deacylase 1-like	black	0.111926	0.429542
100194995	Nucleolar protein 5	black	0.111869	0.42978
106570367	PREDICTED: protein eva-1 homolog B	black	0.111422	0.431637
100306804	Leucyl-tRNA synthetase, cytoplasmic	black	0.111322	0.432049
106603926	PREDICTED: heterogeneous nuclear ribonucleoprotein A/B-like isoform X2	black	-0.110623	0.434966
106581040	PREDICTED: exonuclease V	black	0.110488	0.435528
106613441	PREDICTED: tubulin polyglutamylase TTLL7 isoform X2	black	0.11018	0.43682
106606750	PREDICTED: ER lumen protein-retaining receptor 2-like	black	-0.10997	0.437699
106600890	PREDICTED: cathepsin D-like	black	-0.109783	0.438484
106564686	PREDICTED: neuropathy target esterase-like isoform X2	black	0.109468	0.439807
106588843	PREDICTED: nuclear factor erythroid 2-related factor 1-like isoform X2	black	0.109197	0.440946
106586715	PREDICTED: uncharacterized protein LOC106586715 isoform X3	black	0.109117	0.441282
106585651	PREDICTED: solute carrier family 2, facilitated glucose transporter member 11-like isoform X2	black	0.109033	0.441637
XR_001325181.1	NA	black	-0.109026	0.441666
106560271	PREDICTED: transmembrane protein 165-like	black	-0.108939	0.44203
106566168	PREDICTED: UPF0160 protein MYG1, mitochondrial	black	-0.108906	0.442173
106579498	PREDICTED: eotaxin-like	black	-0.108887	0.442252
106564866	PREDICTED: putative tRNA pseudouridine synthase Pus10 isoform X1	black	0.108823	0.44252
106560451	PREDICTED: box C/D snoRNA protein 1	black	0.108805	0.442598
106568077	PREDICTED: DTW domain-containing protein 2	black	0.108018	0.445924
106586169	PREDICTED: polypeptide N-acetylgalactosaminyltransferase 5-like isoform X2	black	-0.108001	0.445994
106613903	PREDICTED: torsin-1A-like	black	0.107885	0.446487
106577498	PREDICTED: zinc finger CCHC domain-containing protein 4 isoform X1	black	0.107753	0.447046
106606404	PREDICTED: RNA-binding protein with serine-rich domain 1-like	black	-0.107518	0.448043
106580815	PREDICTED: centrosomal protein of 164 kDa-like isoform X1	black	-0.107366	0.448691
106599119	PREDICTED: uncharacterized protein LOC106599119	black	0.107282	0.449049
106580935	PREDICTED: uncharacterized protein LOC106580935	black	0.10725	0.449184
106583006	PREDICTED: rap1 GTPase-activating protein 1-like isoform X6	black	0.107212	0.449344
106590419	PREDICTED: translocon-associated protein subunit alpha-like isoform X4	black	0.106929	0.450548
106601433	PREDICTED: protein FAM98B	black	0.106843	0.450915
106571276	PREDICTED: heterogeneous nuclear ribonucleoprotein Q-like isoform X8	black	-0.106756	0.451289
106607122	PREDICTED: polymerase delta-interacting protein 3-like	black	0.106509	0.452342
106571911	PREDICTED: bone morphogenetic protein 7-like	black	-0.106432	0.452668
100195429	beta-hexosaminidase subunit beta	black	-0.106413	0.45275
106568372	PREDICTED: C3a anaphylatoxin chemotactic receptor	black	-0.106407	0.452775
106571131	PREDICTED: zinc finger and BTB domain-containing protein 25-like isoform X1	black	0.106295	0.453254
106606070	PREDICTED: nuclear factor NF-kappa-B p100 subunit-like isoform X1	black	0.106076	0.454189
100196672	general transcription factor IIE, polypeptide 2-2	black	-0.105777	0.455473
106612619	PREDICTED: kelch-like protein 12	black	0.105668	0.455939
106609654	PREDICTED: poly	black	0.105432	0.456953
106565731	PREDICTED: serine/threonine-protein phosphatase 4 regulatory subunit 2-B-like isoform X2	black	0.105379	0.457177
106584217	PREDICTED: F-box/LRR-repeat protein 5-like	black	0.105082	0.458456
106603989	PREDICTED: uncharacterized protein LOC106603989	black	-0.105033	0.458666
106586891	PREDICTED: interferon-induced GTP-binding protein Mx2-like	black	0.104992	0.458843
106601607	PREDICTED: STE20-related kinase adapter protein alpha-like isoform X1	black	0.104838	0.459504
106566780	PREDICTED: cadherin EGF LAG seven-pass G-type receptor 3-like	black	0.104446	0.461196
106611523	PREDICTED: chloride intracellular channel protein 2-like	black	0.104413	0.461339
106608837	PREDICTED: uncharacterized protein DDB_G0290685-like	black	0.104267	0.461967
106584040	PREDICTED: tetratricopeptide repeat protein 4-like	black	0.104183	0.462329
106586574	PREDICTED: stromal membrane-associated protein 1-like	black	-0.103828	0.463866
106606840	PREDICTED: tripartite motif-containing protein 35-like	black	-0.103798	0.463993
106600822	PREDICTED: rap guanine nucleotide exchange factor-like 1 isoform X1	black	-0.103429	0.465594
106604149	PREDICTED: TNFAIP3-interacting protein 1-like isoform X5	black	-0.10336	0.465892
100380413	PREDICTED: heterogeneous nuclear ribonucleoprotein H isoform X1	black	0.103277	0.466255
106575703	PREDICTED: uncharacterized protein LOC106575703 isoform X4	black	0.103201	0.466585
106578539	PREDICTED: rRNA 2\'-O-methyltransferase fibrillarin-like	black	0.103148	0.466813
106561603	PREDICTED: alpha-1,3-mannosyl-glycoprotein 4-beta-N-acetylglucosaminyltransferase C-like	black	0.10243	0.469936
106593746	PREDICTED: fibrinogen alpha-1 chain-like isoform X2	black	0.102362	0.470235
106566188	PREDICTED: deoxyribonuclease-1-like	black	-0.102213	0.470885
106564107	PREDICTED: vascular cell adhesion protein 1-like	black	0.101656	0.473317
106575849	PREDICTED: OX-2 membrane glycoprotein-like isoform X2	black	0.10144	0.474261
106575042	PREDICTED: ribosome biogenesis protein wdr12	black	0.101346	0.474674
106572199	PREDICTED: thioredoxin-like protein 1 isoform X1	black	-0.101166	0.475465
106571823	PREDICTED: zinc finger protein 2 homolog, partial	black	0.100899	0.476637
100286662	ubiquitin carboxyl-terminal hydrolase isozyme L3	black	0.10063	0.477816
106577993	PREDICTED: uncharacterized protein LOC106577993	black	0.100629	0.477822
106581644	PREDICTED: regulator of nonsense transcripts 3A-like isoform X6	black	-0.100199	0.479715
106612636	PREDICTED: SID1 transmembrane family member 2-like isoform X3	black	0.0998035	0.481459
106576587	PREDICTED: zinc finger protein 420-like	black	0.0997243	0.481808
106589274	PREDICTED: syntaxin-4-like	black	0.0995906	0.482399
106572395	PREDICTED: F-box only protein 6-like isoform X1	black	0.0995766	0.48246
106583177	PREDICTED: exportin-2-like	black	0.0995337	0.48265
106569364	PREDICTED: DDB1- and CUL4-associated factor 8-like	black	-0.099499	0.482804
106587546	PREDICTED: transmembrane protein 41B-like	black	0.0992194	0.484041
XR_001319285.1	NA	black	-0.0990191	0.484928
106581890	PREDICTED: major histocompatibility complex class I-related gene protein-like	black	0.0987212	0.486249
106611532	PREDICTED: palmitoyltransferase ZDHHC9	black	-0.0985588	0.48697
106570187	PREDICTED: splicing factor 3B subunit 4-like	black	-0.098552	0.487
106607458	PREDICTED: KAT8 regulatory NSL complex subunit 1-like isoform X1	black	-0.098519	0.487147
100136413	interferon, gamma precursor	black	0.0984758	0.487339
106600975	PREDICTED: TNF receptor-associated factor 3-like	black	0.0983748	0.487788
100286518	PREDICTED: coiled-coil domain-containing protein 134 isoform X1	black	0.0982058	0.488539
106571915	PREDICTED: uncharacterized protein LOC106571915 isoform X1	black	0.0979785	0.489551
100196120	developmentally-regulated GTP-binding protein 1	black	-0.0976676	0.490937
106563597	PREDICTED: uncharacterized protein LOC106563597	black	-0.0971819	0.493105
106565415	PREDICTED: protein canopy homolog 2-like	black	0.0971581	0.493212
106564860	PREDICTED: heterogeneous nuclear ribonucleoprotein Q isoform X1	black	0.0969291	0.494236
106581270	PREDICTED: serine/threonine-protein kinase NLK	black	0.096509	0.496118
106576052	PREDICTED: transcription factor EC-like isoform X8	black	0.0961263	0.497836
100195035	PREDICTED: abl interactor 1 isoform X3	black	-0.0959856	0.498468
106608196	PREDICTED: cleavage and polyadenylation specificity factor subunit 2	black	0.0959435	0.498658
106611499	PREDICTED: lipopolysaccharide-induced tumor necrosis factor-alpha factor homolog	black	-0.0959103	0.498807
106607888	PREDICTED: DNA repair protein RAD51 homolog 1	black	0.0958869	0.498912
106601799	PREDICTED: uncharacterized protein LOC106601799 isoform X4	black	-0.0958499	0.499079
106600688	PREDICTED: poly	black	0.0957831	0.499379
106579703	PREDICTED: patched domain-containing protein 3-like, partial	black	0.0957426	0.499561
100286528	Transmembrane protein 179B precursor	black	0.0957292	0.499622
106608954	PREDICTED: eukaryotic initiation factor 4A-I	black	0.0954454	0.5009
106613510	PREDICTED: E3 ubiquitin-protein ligase UHRF1	black	0.0953596	0.501286
106574253	PREDICTED: tumor necrosis factor receptor superfamily member 11B-like	black	0.0951055	0.502433
106596966	PREDICTED: tumor necrosis factor receptor superfamily member 11B-like	black	0.0951055	0.502433
106598140	PREDICTED: tumor necrosis factor receptor superfamily member 11B-like	black	0.0951055	0.502433
106598178	PREDICTED: tumor necrosis factor receptor superfamily member 11B-like	black	0.0951055	0.502433
106598220	PREDICTED: tumor necrosis factor receptor superfamily member 11B-like	black	0.0951055	0.502433
106577684	PREDICTED: RNA-binding protein 4B-like	black	0.0947833	0.503888
106609339	PREDICTED: zinc finger CCCH domain-containing protein 7B-like	black	0.0947269	0.504143
100286678	PREDICTED: eukaryotic translation initiation factor 4E isoform X1	black	0.0944123	0.505567
106608009	PREDICTED: protein-glutamate O-methyltransferase	black	0.0943387	0.5059
106581686	PREDICTED: tomoregulin-2-like	black	0.0942507	0.506299
106576374	PREDICTED: probable tubulin polyglutamylase TTLL1 isoform X1	black	0.0941399	0.506801
106575700	PREDICTED: uncharacterized protein LOC106575700	black	0.0939797	0.507528
106568390	PREDICTED: progestin and adipoQ receptor family member 3-like isoform X2	black	0.0938629	0.508058
106581880	PREDICTED: uncharacterized protein LOC106581880	black	0.0937347	0.50864
106604078	PREDICTED: uracil phosphoribosyltransferase homolog	black	0.0928178	0.512814
106586620	PREDICTED: anosmin-1-like	black	-0.0927178	0.51327
106583633	PREDICTED: myotubularin-related protein 14-like isoform X1	black	0.0923352	0.515017
106572089	PREDICTED: minor histocompatibility antigen H13-like isoform X1	black	0.092228	0.515507
XR_001324096.1	NA	black	-0.092083	0.51617
106600442	PREDICTED: GRAM domain-containing protein 2-like isoform X2	black	0.0920737	0.516213
106576448	PREDICTED: T-complex protein 11-like protein 2 isoform X1	black	0.091954	0.516761
106594750	PREDICTED: U5 small nuclear ribonucleoprotein 40 kDa protein-like	black	-0.0917414	0.517735
106600542	PREDICTED: zinc finger protein 704-like isoform X1	black	0.0915562	0.518584
106580795	PREDICTED: bleomycin hydrolase isoform X1	black	-0.091529	0.518709
106576953	PREDICTED: protein FAM98A	black	0.0915062	0.518813
106587357	PREDICTED: ATP-dependent RNA helicase DDX39A	black	-0.0914957	0.518862
106598874	PREDICTED: CMRF35-like molecule 9 isoform X3	black	0.0914563	0.519042
106587075	PREDICTED: neuron navigator 2-like isoform X5	black	0.0912712	0.519892
106585882	PREDICTED: C-C motif chemokine 4-like	black	0.0911977	0.52023
100194601	tubulin alpha-4A chain	black	-0.0910775	0.520782
106566052	PREDICTED: ras-related protein Rap-1A-like	black	0.091003	0.521124
106600663	PREDICTED: proline-rich protein 12	black	-0.0908632	0.521767
106593218	PREDICTED: suppressor of cytokine signaling 1-like isoform X2	black	0.0908418	0.521866
106586170	PREDICTED: cytohesin-interacting protein-like	black	0.0906204	0.522885
106606925	PREDICTED: interferon-induced 35 kDa protein homolog isoform X2	black	0.0904611	0.523619
106560513	PREDICTED: origin recognition complex subunit 1 isoform X1	black	0.090414	0.523836
XR_001321276.1	NA	black	-0.0903722	0.524029
106595133	PREDICTED: ubiquitin-conjugating enzyme E2 D4-like	black	0.090367	0.524053
100195463	tubulin-folding cofactor B	black	0.0903456	0.524152
106582756	PREDICTED: macrophage-stimulating protein receptor-like	black	0.0901417	0.525092
106590648	PREDICTED: tartrate-resistant acid phosphatase type 5-like	black	-0.0901185	0.525199
106570305	PREDICTED: N-terminal Xaa-Pro-Lys N-methyltransferase 1 isoform X3	black	0.0899836	0.525822
106578341	PREDICTED: zinc finger protein 596-like	black	0.0896897	0.52718
106607297	PREDICTED: signal transducer and activator of transcription 3-like isoform X1	black	0.0895513	0.527821
100195929	eukaryotic initiation factor 4A-III	black	-0.0888048	0.531281
100195720	tRNA pseudouridine synthase A	black	0.0887919	0.53134
106589359	PREDICTED: prostaglandin E2 receptor EP1 subtype-like	black	0.0886335	0.532076
106568344	PREDICTED: E3 ubiquitin-protein ligase KCMF1-like isoform X2	black	0.0883935	0.533192
106588243	PREDICTED: mitochondrial import receptor subunit TOM40 homolog	black	0.0883174	0.533545
100194793	PREDICTED: anti-apoptotic protein NR13 isoform X1	black	0.0882744	0.533746
106567912	PREDICTED: tumor necrosis factor receptor superfamily member 19-like	black	0.0881998	0.534093
100196371	brix domain containing 2	black	0.0881709	0.534227
100196889	PDZ and LIM domain protein 4	black	0.0881105	0.534508
106609776	PREDICTED: smoothened homolog	black	-0.0879582	0.535218
106561845	PREDICTED: lipid phosphate phosphohydrolase 1-like isoform X1	black	-0.087561	0.53707
106604938	PREDICTED: heterogeneous nuclear ribonucleoprotein A0-like	black	0.087517	0.537276
106605867	PREDICTED: uncharacterized protein LOC106605867	black	-0.0873614	0.538002
106561059	PREDICTED: NACHT, LRR and PYD domains-containing protein 12-like	black	0.0873399	0.538102
100380485	Lipase member H precursor	black	0.0872325	0.538604
106583771	PREDICTED: mannose-1-phosphate guanyltransferase beta	black	0.0871309	0.539079
106577119	PREDICTED: polyribonucleotide nucleotidyltransferase 1, mitochondrial isoform X2	black	0.0869783	0.539793
106604152	PREDICTED: annexin A6-like isoform X2	black	0.0867989	0.540632
106571029	PREDICTED: uncharacterized protein LOC106571029	black	0.086662	0.541274
100195121	Bifunctional purine biosynthesis protein PURH	black	-0.0866384	0.541384
106605301	PREDICTED: uncharacterized protein LOC106605301	black	0.0865549	0.541775
100194517	synaptogyrin 2-like	black	-0.086549	0.541803
106610219	PREDICTED: ATP-binding cassette sub-family E member 1	black	0.0863057	0.542944
106611555	PREDICTED: rap guanine nucleotide exchange factor 2-like isoform X8	black	0.0862137	0.543376
106594284	PREDICTED: probable E3 ubiquitin-protein ligase RNF144A-A	black	-0.0859465	0.54463
106607124	PREDICTED: ribosomal RNA-processing protein 7 homolog A-like	black	-0.0859241	0.544736
106581197	PREDICTED: transcription elongation factor SPT6-like	black	0.0858945	0.544875
106609414	PREDICTED: 28 kDa heat- and acid-stable phosphoprotein-like isoform X2	black	0.0856708	0.545927
106613436	PREDICTED: mucolipin-2 isoform X1	black	0.0856264	0.546135
106562275	PREDICTED: diphosphomevalonate decarboxylase-like	black	-0.0854053	0.547176
106560300	PREDICTED: regulator of G-protein signaling 21-like isoform X2	black	0.0853079	0.547635
106560302	PREDICTED: regulator of G-protein signaling 21-like	black	0.0853074	0.547638
106588163	PREDICTED: ubiquitin-associated protein 2-like isoform X8	black	-0.0851864	0.548208
106611524	PREDICTED: inositol polyphosphate 5-phosphatase OCRL-1 isoform X1	black	-0.0850878	0.548672
106601855	PREDICTED: RNA-binding protein with serine-rich domain 1-like isoform X2	black	0.0848023	0.550019
106578779	PREDICTED: protein MEMO1	black	-0.0845523	0.5512
106563120	PREDICTED: small nuclear ribonucleoprotein Sm D3	black	0.0842919	0.552432
106593404	PREDICTED: non-syndromic hearing impairment protein 5 homolog, partial	black	0.084254	0.552611
106586213	PREDICTED: lupus La protein homolog B-like	black	0.0840739	0.553463
100380815	Selenide, water dikinase 1	black	-0.0840464	0.553594
106582119	PREDICTED: probable G-protein coupled receptor 156 isoform X2	black	0.083941	0.554093
106607563	PREDICTED: protein disulfide-isomerase A6-like	black	-0.083869	0.554434
106563236	PREDICTED: general transcription factor 3C polypeptide 5	black	0.083738	0.555055
106607658	PREDICTED: membrane-bound O-acyltransferase domain-containing protein 2-like isoform X1	black	0.083614	0.555643
106565793	PREDICTED: nuclear receptor coactivator 3-like isoform X1	black	0.0835706	0.555849
XR_001320371.1	NA	black	-0.0833252	0.557014
106612652	PREDICTED: bleomycin hydrolase-like isoform X2	black	-0.0833154	0.55706
106572828	PREDICTED: transmembrane 9 superfamily member 4	black	-0.0832695	0.557278
106583025	PREDICTED: 26S proteasome non-ATPase regulatory subunit 6	black	-0.0832404	0.557417
100195538	Beta-catenin-like protein 1	black	-0.0830395	0.558372
100380605	Uridine 5-monophosphate synthase	black	-0.0829918	0.558598
100194795	Zinc transporter 6	black	-0.0825828	0.560545
106607330	PREDICTED: protein tweety homolog 3-like isoform X2	black	0.0824145	0.561347
106586517	PREDICTED: tumor necrosis factor ligand superfamily member 11 isoform X1	black	-0.0823605	0.561604
106573946	PREDICTED: RNA 3\'-terminal phosphate cyclase isoform X1	black	0.0823044	0.561872
106612133	PREDICTED: heterogeneous nuclear ribonucleoprotein H-like isoform X2	black	0.0822571	0.562097
106607058	PREDICTED: sodium/potassium/calcium exchanger 3-like	black	-0.0822568	0.562099
XR_001330554.1	NA	black	0.0819353	0.563633
106610690	PREDICTED: sorting nexin-14-like isoform X3	black	0.0818075	0.564244
106572078	PREDICTED: short transient receptor potential channel 4-associated protein	black	0.0818017	0.564271
100196799	PREDICTED: interferon-induced 35 kDa protein homolog isoform X1	black	0.0817129	0.564696
106602585	PREDICTED: pre-mRNA-processing factor 19-like	black	0.0813841	0.566269
106592323	PREDICTED: ABC transporter F family member 4-like, partial	black	0.0812946	0.566697
106611711	PREDICTED: cleavage stimulation factor subunit 2-like isoform X2	black	-0.081158	0.567351
106562985	PREDICTED: probable ATP-dependent RNA helicase DDX56 isoform X1	black	0.0811438	0.567419
106570683	PREDICTED: general transcription factor IIH subunit 4	black	0.0811379	0.567447
106608637	PREDICTED: tapasin-related protein-like	black	0.0807328	0.56939
106577637	PREDICTED: olfactory receptor 52B2-like	black	-0.0806494	0.56979
106588296	PREDICTED: cytosolic non-specific dipeptidase-like	black	0.0804974	0.57052
106560346	PREDICTED: proteasome subunit alpha type-7-like	black	-0.0804489	0.570753
106587545	PREDICTED: importin-7	black	0.0804186	0.570898
106608999	PREDICTED: leukotriene B4 receptor 1-like	black	0.0803675	0.571144
106606746	PREDICTED: interferon-induced protein 44-like	black	-0.0800038	0.572893
100194847	CR054 protein	black	0.0799647	0.573081
106603497	PREDICTED: protein FAM222B-like	black	0.079896	0.573412
106608436	PREDICTED: inorganic pyrophosphatase-like isoform X2	black	-0.0798121	0.573816
106613628	PREDICTED: pyroglutamyl-peptidase 1-like	black	-0.079079	0.577351
106586807	PREDICTED: poly	black	0.0786832	0.579264
100194598	PREDICTED: protein arginine N-methyltransferase 1 isoform X1	black	0.0785047	0.580127
106579328	PREDICTED: ETS translocation variant 4-like isoform X1	black	0.0784878	0.580209
106600995	PREDICTED: C-type mannose receptor 2-like isoform X1	black	-0.0781687	0.581754
106579528	PREDICTED: ribosome biogenesis regulatory protein homolog	black	0.0780124	0.582512
106587013	PREDICTED: probable ATP-dependent RNA helicase DDX31 isoform X1	black	0.0780071	0.582538
106595560	PREDICTED: cytosolic endo-beta-N-acetylglucosaminidase-like, partial	black	0.0779918	0.582612
106611623	PREDICTED: spermatogenesis-associated protein 5 isoform X2	black	0.077842	0.583338
106612666	PREDICTED: tapasin-related protein-like isoform X1	black	0.0775752	0.584634
106613619	PREDICTED: WD repeat-containing protein 18	black	-0.0772071	0.586423
100196725	Pleckstrin homology Sec7 and coiled-coil domains-binding protein	black	0.077125	0.586822
106586549	PREDICTED: centromere protein K-like	black	0.0767896	0.588454
106610663	PREDICTED: YTH domain-containing family protein 2-like	black	-0.076676	0.589008
106595916	PREDICTED: ABC transporter F family member 4-like	black	-0.0765474	0.589635
106567371	PREDICTED: transcription factor HES-4-B-like	black	0.076322	0.590734
106608321	PREDICTED: translation initiation factor eIF-2B subunit delta-like	black	0.0762887	0.590897
106566344	PREDICTED: interleukin-1 receptor-associated kinase 1-like isoform X1	black	0.076067	0.591979
106572797	PREDICTED: uncharacterized protein LOC106572797 isoform X1	black	0.0759455	0.592572
100286553	PREDICTED: heterogeneous nuclear ribonucleoprotein Q isoform X3	black	0.0758316	0.593129
106610650	PREDICTED: vacuolar protein-sorting-associated protein 25-like	black	-0.0757527	0.593515
106573843	PREDICTED: OX-2 membrane glycoprotein-like	black	0.0757438	0.593558
106564653	PREDICTED: U3 small nucleolar RNA-associated protein 6 homolog	black	0.075609	0.594218
106594836	PREDICTED: uncharacterized protein LOC106594836	black	0.0754508	0.594992
106580837	PREDICTED: proteasome subunit alpha type-6-like isoform X2	black	-0.0754315	0.595087
100195276	Snurportin-1	black	-0.0753958	0.595261
106573469	PREDICTED: RNA polymerase II elongation factor ELL2-like	black	0.0752318	0.596064
100194571	microtubule-associated protein RP/EB family member 1	black	-0.0752247	0.596099
106581250	PREDICTED: kinase suppressor of Ras 1-like isoform X3	black	-0.0750996	0.596712
106586422	PREDICTED: ELL-associated factor 2-like isoform X1	black	0.0747753	0.598302
106603452	PREDICTED: uncharacterized protein LOC106603452	black	0.0747256	0.598547
106563473	PREDICTED: WD repeat-containing protein 74	black	0.0746411	0.598961
106561540	PREDICTED: uncharacterized protein LOC106561540 isoform X2	black	0.0745405	0.599455
106570327	PREDICTED: lysophosphatidylcholine acyltransferase 1 isoform X1	black	0.0743267	0.600505
106587371	PREDICTED: interferon regulatory factor 8-like isoform X2	black	0.0742101	0.601079
106571222	PREDICTED: NF-kappa-B inhibitor alpha-like	black	-0.0739684	0.602268
106572204	PREDICTED: cytosolic acyl coenzyme A thioester hydrolase	black	-0.0738355	0.602922
106574282	PREDICTED: cell differentiation protein RCD1 homolog isoform X2	black	0.073822	0.602988
106577605	PREDICTED: zinc finger MYM-type protein 1-like	black	0.0738151	0.603022
106569646	PREDICTED: kelch-like protein 24	black	-0.0733781	0.605176
106566632	PREDICTED: WD repeat-containing protein 46	black	0.0731247	0.606426
106561515	PREDICTED: zinc finger protein 277 isoform X2	black	0.0726393	0.608824
106570060	PREDICTED: sialidase-1-like	black	0.072574	0.609147
106588399	PREDICTED: proteasome subunit beta type-6-A like protein-like	black	-0.0725711	0.609161
106582237	PREDICTED: interferon-induced guanylate-binding protein 1-like isoform X1	black	0.0723403	0.610303
100217343	COP9 signalosome complex subunit 3	black	0.0720912	0.611536
106562421	PREDICTED: sodium-dependent noradrenaline transporter-like	black	0.0720022	0.611977
106587241	PREDICTED: eukaryotic translation initiation factor 3 subunit J	black	0.0718383	0.61279
100196737	Tripartite motif-containing protein 39	black	0.0718291	0.612835
106585426	PREDICTED: collagen alpha-1(I) chain-like isoform X1	black	0.0717498	0.613229
106563281	PREDICTED: surfeit locus protein 4	black	0.0714459	0.614737
100194739	ATP-binding cassette sub-family E member 1	black	0.0711565	0.616175
106570124	PREDICTED: basic salivary proline-rich protein 4-like	black	0.0711418	0.616248
100380682	PREDICTED: protein CDV3 homolog	black	-0.071001	0.616947
106569895	PREDICTED: T-complex protein 1 subunit gamma-like	black	0.0709461	0.61722
106587886	PREDICTED: 26S proteasome non-ATPase regulatory subunit 13-like	black	-0.0705161	0.61936
106598149	PREDICTED: interferon-induced guanylate-binding protein 1-like	black	0.0705007	0.619437
106574142	PREDICTED: actin-like protein 6A	black	0.0702427	0.620723
XR_001322707.1	NA	black	-0.0701385	0.621242
XR_001324655.1	NA	black	-0.0700422	0.621723
106585066	PREDICTED: uncharacterized protein LOC106585066	black	0.0699891	0.621988
106586141	PREDICTED: WD repeat-containing protein 75-like isoform X1	black	-0.0696345	0.623758
106560963	PREDICTED: cell wall protein DAN4-like	black	-0.0695064	0.624398
100136939	U2 small nuclear ribonucleoprotein A\'	black	0.069427	0.624795
106577783	PREDICTED: putative E3 ubiquitin-protein ligase ARI6	black	0.0688771	0.627546
106573726	PREDICTED: core-binding factor subunit beta isoform X2	black	0.0687165	0.628351
106607019	PREDICTED: mucolipin-1-like	black	0.0685666	0.629103
106563568	PREDICTED: fibroblast growth factor 10-like	black	0.068361	0.630133
100195506	hormone-sensitive lipase precursor	black	-0.0682878	0.630501
106608430	PREDICTED: toll-like receptor 2	black	-0.0681922	0.630981
106603264	PREDICTED: roundabout homolog 1-like isoform X2	black	-0.0675867	0.634023
106608717	PREDICTED: RNA pseudouridylate synthase domain-containing protein 2-like isoform X1	black	-0.0674102	0.634911
106588224	PREDICTED: programmed cell death 1 ligand 1-like	black	-0.0669332	0.637313
100380715	PREDICTED: transcription factor RelB isoform X1	black	-0.0666867	0.638556
106571796	PREDICTED: osteopetrosis-associated transmembrane protein 1-like isoform X2	black	0.0666771	0.638605
106571481	PREDICTED: uncharacterized protein LOC106571481	black	-0.066113	0.641453
106568981	PREDICTED: 60S ribosomal protein L5-like isoform X1	black	0.0659618	0.642217
100136465	protein kinase containing Z-DNA binding domains	black	0.0658601	0.642732
106594078	PREDICTED: perforin-1-like	black	-0.0658229	0.64292
106563201	PREDICTED: SWI/SNF-related matrix-associated actin-dependent regulator of chromatin subfamily A containing DEAD/H box 1B-like isoform X1	black	0.0655143	0.644482
100380840	StAR-related lipid transfer protein 3	black	0.0653632	0.645247
106576530	PREDICTED: KRR1 small subunit processome component homolog	black	0.0653068	0.645532
106611640	PREDICTED: TBC1 domain family member 2A-like	black	0.0652798	0.645669
106560574	PREDICTED: BRISC and BRCA1-A complex member 1	black	-0.0651701	0.646225
106580961	PREDICTED: high affinity immunoglobulin gamma Fc receptor I-like isoform X2	black	0.0651488	0.646333
106568290	PREDICTED: U11/U12 small nuclear ribonucleoprotein 35 kDa protein	black	0.0651269	0.646444
106568310	PREDICTED: U11/U12 small nuclear ribonucleoprotein 35 kDa protein-like	black	0.0651269	0.646444
106605018	PREDICTED: RRP15-like protein	black	0.0649711	0.647234
106572387	PREDICTED: rap1 GTPase-activating protein 1-like isoform X10	black	0.0644468	0.649895
100380864	PREDICTED: KH domain-containing, RNA-binding, signal transduction-associated protein 1 isoform X2	black	-0.0643773	0.650248
106562356	PREDICTED: importin-7-like	black	0.0643557	0.650358
100195020	dyskerin	black	0.0643132	0.650574
106564586	PREDICTED: LOW QUALITY PROTEIN: nucleoporin NUP159-like, partial	black	-0.0642212	0.651042
106608136	PREDICTED: heat shock protein HSP 90-alpha-like	black	-0.0641697	0.651304
106612902	PREDICTED: caspase-1-like	black	-0.0639825	0.652256
106587762	PREDICTED: cysteine--tRNA ligase, cytoplasmic	black	0.0638939	0.652707
106569254	PREDICTED: tyrosine-protein kinase Lyn-like	black	0.0635277	0.654571
100195467	Diphosphomevalonate decarboxylase	black	0.0635137	0.654642
106565240	PREDICTED: carbohydrate sulfotransferase 11-like isoform X2	black	-0.063418	0.65513
106579466	PREDICTED: diamine acetyltransferase 1-like isoform X2	black	0.0633707	0.655371
100195347	PREDICTED: mediator complex subunit 16 isoform X2	black	-0.0631066	0.656718
106581843	PREDICTED: WD repeat-containing protein 75 isoform X1	black	-0.0628918	0.657814
XR_001318715.1	NA	black	0.0628644	0.657954
106612657	PREDICTED: large neutral amino acids transporter small subunit 4-like isoform X2	black	-0.06278	0.658385
106601388	PREDICTED: growth-regulated alpha protein-like	black	-0.0626558	0.659019
106565426	PREDICTED: cathepsin Z-like	black	-0.0624093	0.660279
106562882	PREDICTED: LIM domain transcription factor LMO4.1-like	black	0.0623678	0.660491
XR_001326344.1	NA	black	0.0620737	0.661995
106613129	PREDICTED: SPRY domain-containing SOCS box protein 4-like	black	0.0618917	0.662926
106589862	PREDICTED: transmembrane protein 100-like	black	0.0618496	0.663142
106578072	PREDICTED: T-complex protein 1 subunit eta	black	-0.0618314	0.663235
106571437	PREDICTED: uncharacterized protein LOC106571437	black	0.0617328	0.66374
106576059	PREDICTED: PR domain zinc finger protein 4-like	black	-0.0614014	0.665438
106570323	PREDICTED: LOW QUALITY PROTEIN: ATP-binding cassette sub-family F member 1-like	black	0.0613729	0.665584
106610872	PREDICTED: 1-phosphatidylinositol 4,5-bisphosphate phosphodiesterase beta-2 isoform X2	black	-0.0613572	0.665665
106584269	PREDICTED: transmembrane emp24 domain-containing protein 5-like	black	0.0613231	0.66584
106608764	PREDICTED: dnaJ homolog subfamily C member 3-like	black	0.0611224	0.666869
106600207	PREDICTED: caspase-8-like	black	-0.0610138	0.667427
106578340	PREDICTED: B-cell receptor CD22-like	black	-0.0606601	0.669243
106583894	PREDICTED: glutamine and serine-rich protein 1-like	black	-0.0603081	0.671053
106581549	PREDICTED: ubiquitin carboxyl-terminal hydrolase 16	black	-0.059643	0.674477
106608030	PREDICTED: Golgi resident protein GCP60-like isoform X1	black	-0.0595929	0.674736
100195812	Tubulin beta-2C chain	black	-0.0595378	0.67502
106602548	PREDICTED: coiled-coil domain-containing protein 86-like	black	0.0590994	0.677281
106569325	PREDICTED: ubiquitin carboxyl-terminal hydrolase 14-like isoform X1	black	-0.0589405	0.678102
106579840	PREDICTED: rab11 family-interacting protein 1-like isoform X2	black	-0.0588912	0.678356
106569473	PREDICTED: caspase-8-like isoform X1	black	0.0588863	0.678381
106600580	PREDICTED: dol-P-Man:Man(5)GlcNAc(2)-PP-Dol alpha-1,3-mannosyltransferase isoform X1	black	0.058823	0.678708
106602452	PREDICTED: gastrula zinc finger protein XlCGF48.2-like	black	0.0588084	0.678784
106611940	PREDICTED: heterogeneous nuclear ribonucleoprotein A/B-like isoform X1	black	-0.058721	0.679236
100195371	Interferon-induced protein 44	black	0.0587206	0.679237
106580833	PREDICTED: kelch-like protein 12 isoform X1	black	0.0583392	0.681209
106594282	PREDICTED: piggyBac transposable element-derived protein 4-like isoform X1	black	-0.0583234	0.681291
XR_001318792.1	NA	black	-0.0583201	0.681308
106562632	PREDICTED: transmembrane emp24 domain-containing protein 2-like isoform X2	black	0.058162	0.682126
106592169	PREDICTED: gastrula zinc finger protein XlCGF52.1-like, partial	black	-0.0577961	0.68402
106613309	PREDICTED: P2Y purinoceptor 13-like	black	-0.0575264	0.685418
106588291	PREDICTED: C-type lectin domain family 4 member E-like isoform X1	black	0.0573992	0.686078
XR_001328607.1	NA	black	0.0572444	0.686881
106579643	PREDICTED: twisted gastrulation protein homolog 1-A-like isoform X2	black	-0.057234	0.686935
100195173	rRNA 2-O-methyltransferase fibrillarin	black	0.0569981	0.68816
100136535	PREDICTED: heterogeneous nuclear ribonucleoprotein A0	black	-0.0568396	0.688983
100195319	PREDICTED: nuclear pore complex protein Nup93 isoform X2	black	-0.0565956	0.69025
106571922	PREDICTED: proteasome subunit alpha type-7-like	black	-0.0564453	0.691032
106565769	PREDICTED: guanine nucleotide-binding protein-like 3-like protein	black	0.0564055	0.691238
106595223	PREDICTED: ribonuclease P protein subunit p38-like	black	0.0563099	0.691736
106570689	PREDICTED: MARCKS-related protein-like	black	0.0562445	0.692076
106568237	PREDICTED: AP2-associated protein kinase 1-like isoform X1	black	-0.0561111	0.69277
100195223	PREDICTED: RNA 3\'-terminal phosphate cyclase	black	0.0560919	0.69287
106569959	PREDICTED: proteasome subunit beta type-6-B like protein	black	-0.0559803	0.693451
106613038	PREDICTED: pre-rRNA-processing protein TSR1 homolog	black	0.0558516	0.694121
100195499	Dermal papilla-derived protein 6 homolog	black	-0.0558123	0.694326
100195111	PREDICTED: AP-2 complex subunit mu-1 isoform X1	black	0.0557994	0.694393
106601033	PREDICTED: complement C1q-like protein 2	black	-0.0556393	0.695227
106587155	PREDICTED: eukaryotic translation initiation factor 4 gamma 2-like	black	0.0552845	0.697077
106611702	PREDICTED: pre-mRNA-processing factor 19-like	black	-0.0551718	0.697665
106568619	PREDICTED: transmembrane and ubiquitin-like domain-containing protein 1	black	-0.0551101	0.697987
106608623	PREDICTED: phospholipase A-2-activating protein-like	black	-0.0549998	0.698563
100196115	PREDICTED: F-BAR and double SH3 domains protein 2 isoform X2	black	-0.054995	0.698588
100196857	PREDICTED: ribonuclease P protein subunit p38 isoform X1	black	-0.0548951	0.69911
106601025	PREDICTED: signal transducer and activator of transcription 3 isoform X4	black	0.0548369	0.699413
106569884	PREDICTED: interleukin enhancer-binding factor 2 homolog	black	-0.0547926	0.699645
106602288	PREDICTED: integrator complex subunit 12-like isoform X2	black	-0.0547325	0.699959
100195414	Phospholipase A-2-activating protein	black	0.0547074	0.70009
106562718	PREDICTED: prostaglandin E synthase-like	black	-0.0544537	0.701416
106610675	PREDICTED: heterogeneous nuclear ribonucleoprotein R-like isoform X3	black	0.0543676	0.701866
106571371	PREDICTED: acid sphingomyelinase-like phosphodiesterase 3a	black	-0.0543674	0.701867
106611772	PREDICTED: histidine--tRNA ligase, cytoplasmic-like isoform X2	black	-0.0542241	0.702616
106608897	PREDICTED: uncharacterized protein LOC106608897	black	0.054183	0.702831
106611248	PREDICTED: mitogen-activated protein kinase kinase kinase 4-like isoform X1	black	-0.0541392	0.70306
106586346	PREDICTED: dnaJ homolog subfamily B member 11-like	black	-0.0540625	0.703462
106611536	PREDICTED: protein farnesyltransferase/geranylgeranyltransferase type-1 subunit alpha-like	black	-0.0539943	0.703818
106600418	PREDICTED: lipid phosphate phosphohydrolase 3-like	black	-0.0538445	0.704603
106580325	PREDICTED: interleukin enhancer-binding factor 2 homolog	black	-0.05366	0.705569
106577584	PREDICTED: DENN domain-containing protein 4C-like isoform X1	black	0.0534969	0.706423
106586111	PREDICTED: solute carrier family 35 member F5-like	black	-0.0534778	0.706524
106612538	PREDICTED: sorting nexin-19 isoform X2	black	0.0534204	0.706824
106586184	PREDICTED: TRAF family member-associated NF-kappa-B activator-like isoform X1	black	-0.0534136	0.70686
106587111	PREDICTED: growth factor receptor-bound protein 2-like	black	0.0533145	0.707379
100196350	ATP-dependent RNA helicase DDX39	black	0.053021	0.708919
106577908	PREDICTED: IGF-like family receptor 1 isoform X1	black	0.0529317	0.709388
100194538	LTV1-like	black	-0.0526591	0.710819
106605401	PREDICTED: valine--tRNA ligase-like isoform X2	black	0.0525737	0.711267
106564271	PREDICTED: histone-arginine methyltransferase CARM1-like	black	0.0525262	0.711517
100195259	Polypyrimidine tract-binding protein 1	black	0.0524725	0.711799
100306770	ZK652.6	black	-0.0523585	0.712398
100380712	PREDICTED: signal recognition particle receptor subunit alpha	black	-0.052232	0.713063
106563234	PREDICTED: general transcription factor 3C polypeptide 4-like	black	0.0521752	0.713362
106607097	PREDICTED: probable ATP-dependent RNA helicase DDX47	black	0.0520255	0.714149
106607887	PREDICTED: regulator of microtubule dynamics protein 3	black	0.0519714	0.714434
100195424	SDA1 homolog	black	-0.0518948	0.714837
XR_001326082.1	NA	black	0.0517935	0.71537
106586812	PREDICTED: toll-like receptor 7	black	0.0517576	0.715559
106569159	PREDICTED: E3 ubiquitin-protein ligase RNF138	black	0.0517136	0.71579
106584139	PREDICTED: UDP-N-acetylhexosamine pyrophosphorylase-like isoform X2	black	0.0516383	0.716187
106603146	PREDICTED: U4/U6.U5 tri-snRNP-associated protein 1-like	black	-0.0515868	0.716458
100195302	PREDICTED: alkylated DNA repair protein alkB homolog 8 isoform X1	black	-0.0515214	0.716803
XR_001325633.1	NA	black	0.0514776	0.717033
100195504	PREDICTED: guanylate kinase isoform X1	black	-0.0513469	0.717721
106564592	PREDICTED: lysine-specific demethylase 2B isoform X2	black	0.0512682	0.718136
106594265	PREDICTED: receptor-type tyrosine-protein phosphatase epsilon-like	black	0.0512228	0.718376
106590610	PREDICTED: T-complex protein 1 subunit epsilon-like	black	-0.0510426	0.719325
106581130	PREDICTED: ribosomal protein S6 kinase beta-1-like	black	0.0505436	0.721959
106570721	PREDICTED: histone-binding protein RBBP4-like	black	-0.0501769	0.723895
106580348	PREDICTED: T-complex protein 1 subunit gamma-like	black	-0.0500302	0.72467
106602525	PREDICTED: eukaryotic translation initiation factor 2 subunit 1-like	black	0.0497849	0.725968
106612908	PREDICTED: importin subunit alpha-3 isoform X2	black	-0.0497518	0.726143
106604098	PREDICTED: extensin-like	black	-0.0495914	0.726991
106563105	PREDICTED: complement C1q-like protein 2	black	-0.0494944	0.727505
106604953	PREDICTED: histone deacetylase 3	black	-0.0492501	0.728798
106569443	PREDICTED: matrix metalloproteinase-14-like	black	0.0492465	0.728817
106594917	PREDICTED: uncharacterized protein LOC106594917 isoform X2	black	0.0491732	0.729205
106613070	PREDICTED: heat shock 70 kDa protein 13-like	black	0.0491278	0.729446
100196368	ribosome biogenesis regulatory protein homolog	black	0.0490424	0.729898
106563617	PREDICTED: UDP-glucose 6-dehydrogenase-like	black	0.0489121	0.730589
106583133	PREDICTED: LOW QUALITY PROTEIN: period circadian protein homolog 3-like	black	0.0488423	0.730959
106586310	PREDICTED: rab3 GTPase-activating protein catalytic subunit-like isoform X2	black	-0.0487615	0.731387
106600718	PREDICTED: THO complex subunit 6 homolog	black	0.0485782	0.732359
106604183	PREDICTED: probable E3 ubiquitin-protein ligase MID2	black	0.0480385	0.735224
106573096	PREDICTED: anoctamin-1-like isoform X4	black	-0.0478309	0.736327
100196207	Tumor necrosis factor receptor superfamily member 5 precursor	black	0.0475054	0.738057
106592457	PREDICTED: serine/threonine-protein kinase 10-like isoform X1	black	0.0474463	0.738371
106584165	PREDICTED: RRP15-like protein	black	-0.0472842	0.739233
106567415	PREDICTED: heterogeneous nuclear ribonucleoprotein A/B-like isoform X3	black	0.0472708	0.739305
106589723	PREDICTED: polycomb group RING finger protein 5-B-like isoform X2	black	-0.0471993	0.739685
106582240	PREDICTED: interferon-induced guanylate-binding protein 1-like	black	0.0471982	0.739691
106593117	PREDICTED: oocyte zinc finger protein XlCOF6-like	black	-0.0471004	0.740211
100380865	PREDICTED: lysine--tRNA ligase isoform X2	black	-0.0470824	0.740307
106606432	PREDICTED: metalloproteinase inhibitor 2-like	black	0.0470337	0.740566
106588611	PREDICTED: nuclear migration protein nudC-like	black	-0.0470332	0.740569
106571741	PREDICTED: tRNA (adenine(58)-N(1))-methyltransferase non-catalytic subunit TRM6	black	0.04677	0.741971
106590584	PREDICTED: myotubularin-related protein 6-like	black	-0.046594	0.742908
106604941	PREDICTED: heterogeneous nuclear ribonucleoprotein A0-like	black	0.0465889	0.742935
106577554	PREDICTED: cellular tumor antigen p53-like isoform X2	black	-0.0465657	0.743059
106579616	PREDICTED: zinc finger homeobox protein 4-like isoform X2	black	-0.0462278	0.74486
106571177	PREDICTED: protein disulfide-isomerase A6-like	black	-0.0453499	0.749546
106590178	PREDICTED: poly(U)-binding-splicing factor PUF60-like isoform X1	black	0.0451458	0.750637
100194788	Phenylalanyl-tRNA synthetase beta chain	black	-0.0450538	0.751129
100136375	tyrosine-protein kinase HCK	black	0.0450378	0.751214
100196894	PREDICTED: RNA polymerase II-associated protein 3 isoform X3	black	0.0448805	0.752056
106602576	PREDICTED: GTPase IMAP family member 4-like isoform X1	black	0.0446676	0.753194
106567421	PREDICTED: heterogeneous nuclear ribonucleoprotein H-like isoform X3	black	0.0443723	0.754775
100195118	S-methyl-5\'-thioadenosine phosphorylase	black	-0.0440924	0.756275
106566469	PREDICTED: minor histocompatibility antigen H13-like isoform X1	black	0.0440836	0.756322
106566641	PREDICTED: periphilin-1-like isoform X3	black	-0.0439638	0.756964
100195432	PREDICTED: CC032 protein isoform X2	black	0.0438404	0.757625
106568373	PREDICTED: C3a anaphylatoxin chemotactic receptor-like	black	0.0437371	0.758179
106565805	PREDICTED: RNA-binding protein 38-like	black	-0.0433803	0.760093
106581752	PREDICTED: integral membrane protein GPR155-like	black	0.0433046	0.760499
106566172	PREDICTED: proline-rich protein 13	black	-0.0430999	0.761597
106565561	PREDICTED: protein transport protein Sec61 subunit alpha isoform B	black	-0.0430627	0.761797
106611662	PREDICTED: palmitoyltransferase ZDHHC5-like isoform X1	black	0.0430182	0.762036
106601368	PREDICTED: tetratricopeptide repeat protein 39A-like isoform X2	black	-0.0427077	0.763704
106576818	PREDICTED: sorbin and SH3 domain-containing protein 1-like	black	-0.0425675	0.764457
100195017	Ran-specific GTPase-activating protein	black	0.0425324	0.764646
106590118	PREDICTED: ubiquitin-like modifier-activating enzyme 5	black	-0.0424748	0.764956
100286435	Zinc finger CCCH domain-containing protein 15	black	-0.0423993	0.765361
106589512	PREDICTED: protein Tob1-like	black	-0.0423044	0.765872
106603039	PREDICTED: cell division cycle protein 23 homolog	black	0.0422959	0.765918
106563219	PREDICTED: serine/threonine-protein phosphatase 2A 55 kDa regulatory subunit B alpha isoform-like	black	-0.0422391	0.766223
106567192	PREDICTED: matrix metalloproteinase-19-like	black	0.042202	0.766423
100194837	pescadillo homolog	black	0.0419347	0.767861
106588382	PREDICTED: proteasome subunit beta type-7-like	black	-0.0417275	0.768976
106591110	PREDICTED: cyclic AMP-dependent transcription factor ATF-4-like	black	-0.0416552	0.769365
106574726	PREDICTED: CD48 antigen-like	black	0.0416198	0.769556
XR_001329393.1	NA	black	-0.0415967	0.76968
100195999	PREDICTED: C-X-C motif chemokine 10 isoform X1	black	0.0415652	0.76985
100194669	PREDICTED: ATP-dependent RNA helicase DDX55	black	-0.0413742	0.770879
106580462	PREDICTED: tyrosyl-DNA phosphodiesterase 2-like isoform X2	black	-0.0412642	0.771472
106582356	PREDICTED: ELL-associated factor 2-like	black	-0.0411735	0.77196
100196715	PREDICTED: pseudouridylate synthase 7 homolog isoform X2	black	-0.0409765	0.773022
106568513	PREDICTED: lysosome membrane protein 2-like	black	-0.0409287	0.77328
106576547	PREDICTED: dnaJ homolog subfamily C member 2-like	black	-0.040758	0.774201
100194835	U4/U6 small nuclear ribonucleoprotein Prp4	black	0.040685	0.774594
106579758	PREDICTED: interferon-induced guanylate-binding protein 1-like	black	0.0406694	0.774679
106598768	PREDICTED: interferon-induced guanylate-binding protein 1-like	black	0.0406694	0.774679
106605609	PREDICTED: TBC1 domain family member 15-like	black	0.0404896	0.775649
100286405	SH3 and PX domain-containing protein 2A	black	-0.0404785	0.775709
106576087	PREDICTED: ataxin-7-like protein 1 isoform X1	black	-0.0404334	0.775952
106584424	PREDICTED: single-stranded DNA-binding protein 4 isoform X1	black	-0.040296	0.776694
106589731	PREDICTED: integrin alpha-9-like	black	0.0400485	0.77803
106574818	PREDICTED: transmembrane protein 116-like isoform X2	black	0.039979	0.778406
106568387	PREDICTED: toll-like receptor 8	black	0.0397369	0.779714
106585873	PREDICTED: CCR4-NOT transcription complex subunit 6-like isoform X2	black	0.0396973	0.779928
106580612	PREDICTED: intracellular hyaluronan-binding protein 4 isoform X2	black	0.0395929	0.780492
106587571	PREDICTED: HEAT repeat-containing protein 3-like isoform X2	black	0.0395709	0.780612
100196302	Lysosomal thioesterase PPT2-A precursor	black	-0.0393932	0.781572
106612618	PREDICTED: proteasome subunit alpha type-6-like	black	-0.0391445	0.782918
106565677	PREDICTED: methylosome protein 50-like	black	-0.0391131	0.783087
XR_001328134.1	NA	black	-0.0385801	0.785973
100195351	NF-kappa-B inhibitor epsilon	black	0.0385308	0.78624
100194862	Phosphoacetylglucosamine mutase	black	-0.0383485	0.787228
106595002	PREDICTED: coiled-coil domain-containing protein 81-like	black	0.0382598	0.787709
106562698	PREDICTED: cysteine--tRNA ligase, cytoplasmic-like	black	0.0382186	0.787932
106576627	PREDICTED: tetraspanin-8-like	black	-0.0380868	0.788647
106610762	PREDICTED: glutamyl-tRNA(Gln) amidotransferase subunit A, mitochondrial	black	-0.0380502	0.788845
100195333	Exosome component 10	black	0.0377438	0.790507
100196413	PREDICTED: THO complex subunit 6 homolog isoform X3	black	-0.0377025	0.790731
100380293	PREDICTED: serine/threonine-protein phosphatase 4 regulatory subunit 3B isoform X6	black	0.0376912	0.790792
106591388	PREDICTED: neutrophil cytosol factor 4-like	black	-0.0376638	0.790941
106613785	PREDICTED: single-stranded DNA-binding protein 3-like	black	0.0376317	0.791115
106573327	PREDICTED: uncharacterized protein LOC106573327	black	0.0374894	0.791887
100196870	XTP3-transactivated gene A protein homolog	black	0.0373188	0.792813
100380576	DET1 homolog	black	0.0371228	0.793877
100194646	PREDICTED: proteasome (prosome, macropain) 26S subunit, non-ATPase, 13 isoform X1	black	-0.0369247	0.794953
106585613	PREDICTED: AT-rich interactive domain-containing protein 5A-like isoform X2	black	0.0369035	0.795069
100196625	proteasome activator complex subunit 2	black	-0.0368468	0.795377
106568195	PREDICTED: reticulon-4 receptor-like	black	-0.0368196	0.795525
106564266	PREDICTED: scavenger receptor class F member 2-like isoform X1	black	0.0367668	0.795811
106569130	PREDICTED: microtubule-associated protein RP/EB family member 2 isoform X2	black	0.0361748	0.79903
106581191	PREDICTED: TNF receptor-associated factor 4-like	black	0.0360599	0.799656
106573875	PREDICTED: dipeptidyl peptidase 9-like isoform X3	black	-0.0358336	0.800887
100195236	PREDICTED: splicing factor, arginine/serine-rich 6 isoform X1	black	-0.0357521	0.801331
106577905	PREDICTED: eukaryotic initiation factor 4A-I	black	0.0357152	0.801532
106607465	PREDICTED: ABI gene family member 3-like isoform X2	black	0.0356892	0.801673
106586197	PREDICTED: spastin-like isoform X5	black	0.0355466	0.80245
106577597	PREDICTED: tRNA methyltransferase 10 homolog A-like	black	0.0353314	0.803622
106582588	PREDICTED: CASP8 and FADD-like apoptosis regulator	black	-0.0353225	0.80367
100196457	Transcription elongation factor B polypeptide 2	black	0.0352335	0.804155
106601805	PREDICTED: mitochondrial thiamine pyrophosphate carrier-like	black	0.0351279	0.804731
106606609	PREDICTED: mitochondrial thiamine pyrophosphate carrier-like	black	0.0351279	0.804731
XR_001319319.1	NA	black	0.0350671	0.805062
106582085	PREDICTED: protein FAM46C-like	black	0.034918	0.805875
106586581	PREDICTED: uncharacterized protein LOC106586581 isoform X1	black	-0.0348162	0.80643
106568059	PREDICTED: E3 ubiquitin-protein ligase RNF144A-like	black	-0.0347809	0.806623
106569849	PREDICTED: surfeit locus protein 6	black	0.0346723	0.807215
106566309	PREDICTED: nucleolar complex protein 4 homolog	black	-0.0344873	0.808224
106565671	PREDICTED: AMP deaminase 2-like isoform X1	black	-0.0341315	0.810165
106607598	PREDICTED: NF-kappa-B inhibitor alpha-like	black	-0.0341297	0.810175
100136934	PREDICTED: thyroid hormone receptor beta isoform X5	black	0.0338173	0.811881
106601124	PREDICTED: protein tweety homolog 3-like isoform X1	black	-0.0338016	0.811967
106571672	PREDICTED: eukaryotic translation initiation factor 2 subunit 1	black	0.0337531	0.812232
106561115	PREDICTED: C-C motif chemokine 4-like	black	0.0335689	0.813238
100136508	ubiquitin-conjugating enzyme E2 variant 1-like	black	0.0335638	0.813266
106568091	PREDICTED: ubiquitin carboxyl-terminal hydrolase 32-like isoform X1	black	0.0331238	0.815671
106594692	PREDICTED: leucine-rich repeat-containing protein 20-like isoform X1	black	-0.0330417	0.81612
106580001	PREDICTED: tubulin beta-1 chain	black	0.0330371	0.816145
106574968	PREDICTED: uncharacterized protein LOC106574968	black	-0.0326827	0.818083
106598617	PREDICTED: regulator of G-protein signaling 5-like	black	0.0326773	0.818113
100195015	PREDICTED: 26S proteasome non-ATPase regulatory subunit 3 isoform X1	black	-0.0319492	0.822099
106580335	PREDICTED: MARCKS-related protein-like	black	0.0319376	0.822163
106608518	PREDICTED: zinc finger MYND domain-containing protein 15 isoform X2	black	0.0319132	0.822296
106566731	PREDICTED: anaphase-promoting complex subunit 2-like	black	0.0318415	0.822689
100194826	palmitoyltransferase ZDHHC6	black	-0.0314559	0.824803
106577782	PREDICTED: uncharacterized protein LOC106577782	black	0.0314006	0.825106
106564791	PREDICTED: mitogen-activated protein kinase kinase kinase kinase 3-like isoform X2	black	-0.0312639	0.825855
XR_001323276.1	NA	black	0.0307996	0.828402
106585038	PREDICTED: phosphatidylinositol 4-phosphate 5-kinase type-1 beta-like	black	-0.0307737	0.828544
106569076	PREDICTED: uncharacterized protein LOC106569076	black	-0.0305766	0.829626
100195113	EH domain-containing protein 3	black	0.0305171	0.829953
106577906	PREDICTED: sentrin-specific protease 3-like	black	-0.0304633	0.830248
106579189	PREDICTED: cytosolic Fe-S cluster assembly factor NUBP2 isoform X1	black	0.0304061	0.830562
106565526	PREDICTED: glycoprotein-N-acetylgalactosamine 3-beta-galactosyltransferase 1-B-like	black	0.0298853	0.833422
106572538	PREDICTED: calcium-binding and coiled-coil domain-containing protein 1-like isoform X1	black	-0.0298497	0.833618
106565847	PREDICTED: 26S proteasome non-ATPase regulatory subunit 6-like	black	-0.0297925	0.833933
100380547	PREDICTED: lariat debranching enzyme isoform X1	black	0.0297345	0.834251
100329194	interferon regulatory factor 7B	black	0.0296809	0.834546
106567425	PREDICTED: tetratricopeptide repeat protein 1-like	black	0.0296185	0.834889
106575701	PREDICTED: uncharacterized protein LOC106575701 isoform X4	black	-0.0294961	0.835562
106561997	PREDICTED: dnaJ homolog subfamily A member 2	black	0.0294373	0.835885
100194747	2-oxoglutarate and iron-dependent oxygenase domain-containing protein 3	black	0.029325	0.836502
106610066	PREDICTED: protein WWC2-like isoform X1	black	0.0292677	0.836818
106591255	PREDICTED: ribonuclease P protein subunit p38-like	black	0.0292668	0.836822
106605185	PREDICTED: free fatty acid receptor 2-like	black	-0.0290269	0.838142
106565201	PREDICTED: cell growth-regulating nucleolar protein	black	0.0288197	0.839282
100195197	syncoilin	black	-0.0287715	0.839547
106613068	PREDICTED: uncharacterized protein LOC106613068	black	0.0287519	0.839655
106562546	PREDICTED: dmX-like protein 2	black	0.0286108	0.840432
106562249	PREDICTED: tyrosine-protein kinase Fes/Fps-like	black	0.0283494	0.841871
106607048	PREDICTED: permeability factor 2-like	black	0.0281933	0.842731
106573071	PREDICTED: lamina-associated polypeptide 2, isoform beta-like	black	0.0279671	0.843977
100196837	Gastric cancer antigen Zg14 homolog	black	0.027781	0.845002
106561102	PREDICTED: inositol hexakisphosphate and diphosphoinositol-pentakisphosphate kinase 1 isoform X2	black	-0.0277152	0.845365
106588206	PREDICTED: palmitoyltransferase ZDHHC3-like	black	0.0274565	0.84679
106586879	PREDICTED: mast cell protease 1A-like	black	0.027204	0.848183
106608762	PREDICTED: chromodomain-helicase-DNA-binding protein 3-like isoform X2	black	-0.0270654	0.848948
XR_001324506.1	NA	black	0.0270048	0.849282
106613176	PREDICTED: graves disease carrier protein	black	-0.0269305	0.849691
106582386	PREDICTED: N-myc-interactor-like	black	0.0268423	0.850178
106581807	PREDICTED: LOW QUALITY PROTEIN: TRAF family member-associated NF-kappa-B activator	black	-0.0267949	0.850439
106599071	PREDICTED: zinc-alpha-2-glycoprotein-like	black	0.0267947	0.85044
106606151	PREDICTED: E3 SUMO-protein ligase NSE2-like	black	-0.0267271	0.850814
106567123	PREDICTED: tumor necrosis factor receptor superfamily member 5-like	black	0.0266876	0.851032
106581832	PREDICTED: uridine 5\'-monophosphate synthase-like isoform X2	black	-0.0264996	0.85207
XR_001321351.1	NA	black	0.0264018	0.852609
106604531	PREDICTED: peptidyl-prolyl cis-trans isomerase D-like	black	-0.0262426	0.853488
106562155	PREDICTED: U3 small nucleolar ribonucleoprotein protein MPP10-like	black	-0.0262201	0.853612
106602897	PREDICTED: sentrin-specific protease 3-like	black	-0.0260008	0.854823
106567676	PREDICTED: nuclear pore complex protein Nup88-like	black	-0.0259256	0.855239
106609534	PREDICTED: ribosomal L1 domain-containing protein 1-like isoform X1	black	0.0259159	0.855293
106565202	PREDICTED: syntaxin-18-like	black	0.0258589	0.855607
106612295	PREDICTED: TNFAIP3-interacting protein 1-like isoform X1	black	-0.0257548	0.856183
100195235	Acyl-CoA dehydrogenase family member 10	black	-0.0255479	0.857326
106600434	PREDICTED: ubiquitin carboxyl-terminal hydrolase 14-like isoform X2	black	-0.0253245	0.85856
106581054	PREDICTED: T-complex protein 1 subunit zeta-like	black	0.0253111	0.858634
100380711	PREDICTED: heat shock 70 kDa protein 14, partial	black	0.0251836	0.859339
106588762	PREDICTED: U5 small nuclear ribonucleoprotein 40 kDa protein-like	black	0.0251765	0.859379
106598377	PREDICTED: CMRF35-like molecule 3 isoform X1	black	0.0249396	0.860689
106605396	PREDICTED: DDB1- and CUL4-associated factor 13-like	black	0.0247617	0.861673
100286484	PREDICTED: neuroguidin	black	0.0246519	0.86228
106604840	PREDICTED: pre-mRNA-splicing factor RBM22-like	black	-0.0246034	0.862549
100136919	transport-associated protein 2A	black	0.0245536	0.862824
106579555	PREDICTED: translocon-associated protein subunit alpha isoform X1	black	0.024546	0.862866
100196239	PREDICTED: T-complex protein 1 subunit alpha	black	0.0244765	0.863251
106577616	PREDICTED: Kv channel-interacting protein 4-like isoform X3	black	-0.0241291	0.865174
106563937	PREDICTED: probable ATP-dependent RNA helicase DDX52 isoform X1	black	0.0240623	0.865544
106562814	PREDICTED: RNA-binding protein NOB1-like	black	0.0240147	0.865807
100195978	Haloacid dehalogenase-like hydrolase domain-containing protein 1A	black	-0.0239519	0.866155
100196002	26S proteasome non-ATPase regulatory subunit 8	black	-0.0237031	0.867532
106586437	PREDICTED: basic leucine zipper and W2 domain-containing protein 1-A-like	black	-0.0236284	0.867946
106584153	PREDICTED: ubiquitin carboxyl-terminal hydrolase isozyme L5-like isoform X1	black	0.023396	0.869234
106576262	PREDICTED: G1/S-specific cyclin-D2-like	black	0.0232853	0.869847
106568317	PREDICTED: peptidylprolyl isomerase domain and WD repeat-containing protein 1	black	-0.0232051	0.870291
106598516	PREDICTED: regulator of G-protein signaling 5-like	black	-0.0231631	0.870524
100380328	ras-related protein Rab-8A	black	-0.0231565	0.87056
106582815	PREDICTED: something about silencing protein 10 isoform X1	black	-0.0231525	0.870583
106588335	PREDICTED: pleckstrin homology domain-containing family O member 1-A-like	black	0.0230732	0.871022
106597112	PREDICTED: dnaJ homolog subfamily C member 1-like isoform X1	black	-0.0230439	0.871184
106568696	PREDICTED: amyloid beta A4 precursor protein-binding family B member 1-interacting protein-like isoform X2	black	-0.0228711	0.872142
106570055	PREDICTED: E3 ubiquitin-protein ligase RNF5-like	black	-0.0228268	0.872388
106561875	PREDICTED: WD repeat-containing protein 43-like	black	0.0227327	0.87291
106586149	PREDICTED: acid-sensing ion channel 4-like isoform X2	black	-0.0226933	0.873128
106562827	PREDICTED: glutathione S-transferase theta-2B	black	-0.0226792	0.873207
106603212	PREDICTED: T-cell leukemia homeobox protein 3-like	black	-0.0225814	0.873749
106575128	PREDICTED: ras-related protein Rab-20	black	0.0224194	0.874647
106583034	PREDICTED: monocarboxylate transporter 2-like	black	0.0220442	0.876729
106576452	PREDICTED: poly	black	0.0217306	0.878469
106579303	PREDICTED: syntaxin-4-like	black	0.0216802	0.878749
100380734	PREDICTED: SWI/SNF-related matrix-associated actin-dependent regulator of chromatin subfamily B member 1-A isoform X2	black	0.0216779	0.878761
106564062	PREDICTED: piggyBac transposable element-derived protein 4-like	black	0.0214448	0.880056
106608982	PREDICTED: serine/threonine-protein kinase kin-29-like isoform X1	black	0.0211909	0.881466
106583030	PREDICTED: membrane-associated guanylate kinase, WW and PDZ domain-containing protein 1-like isoform X4	black	-0.0210707	0.882133
106567100	PREDICTED: adenosine deaminase-like	black	-0.0209458	0.882827
106606075	PREDICTED: uncharacterized protein LOC106606075 isoform X2	black	-0.0208993	0.883085
106607675	PREDICTED: CCAAT/enhancer-binding protein zeta	black	0.0207185	0.884089
100380681	PREDICTED: tubulin alpha-1C chain	black	0.0205093	0.885252
100196241	U1 small nuclear ribonucleoprotein A	black	-0.0203547	0.886111
100196752	T-complex protein 1 subunit gamma	black	0.0199893	0.888143
100195149	U3 small nucleolar RNA-associated protein 15 homolog	black	-0.0199824	0.888181
100195069	target of EGR1 protein 1	black	0.0197271	0.889601
106569958	PREDICTED: proteasome subunit beta type-7-like	black	-0.0195275	0.890711
106604275	PREDICTED: uncharacterized protein LOC106604275	black	0.0195066	0.890827
106570616	PREDICTED: sorting nexin-13-like	black	-0.0194987	0.890871
100136392	PREDICTED: V-type proton ATPase subunit B, brain isoform	black	-0.0194146	0.891339
106598989	PREDICTED: calponin-2-like	black	0.0193651	0.891614
106588492	PREDICTED: PR domain zinc finger protein 1-like isoform X2	black	-0.0191832	0.892627
100196728	Probable rRNA-processing protein EBP2	black	-0.0191379	0.892878
106583734	PREDICTED: nuclear factor 7, brain-like	black	0.0188405	0.894533
106613675	PREDICTED: myeloid-derived growth factor-like	black	0.0187851	0.894842
106575706	PREDICTED: uncharacterized protein LOC106575706	black	0.018784	0.894848
106583267	PREDICTED: carboxy-terminal domain RNA polymerase II polypeptide A small phosphatase 2-like isoform X2	black	-0.0187425	0.895079
106599369	PREDICTED: target of EGR1 protein 1-like	black	-0.0186812	0.89542
106561404	PREDICTED: E3 ubiquitin-protein ligase UHRF2 isoform X1	black	-0.0186808	0.895422
100380276	tubulin, alpha 8 like 3-1	black	-0.0183334	0.897357
106563789	PREDICTED: uncharacterized protein LOC106563789	black	-0.018306	0.897509
100195699	P2Y purinoceptor 8	black	0.0182968	0.897561
106574606	PREDICTED: guanine nucleotide exchange factor DBS-like	black	0.0181792	0.898216
100380300	Periodic tryptophan protein 2 homolog	black	0.0181307	0.898486
106585878	PREDICTED: C-C motif chemokine 19-like	black	-0.0181108	0.898596
100194562	brain protein 16	black	0.0180421	0.898979
106566739	PREDICTED: proteasome subunit alpha type-7 isoform X2	black	0.0178532	0.900031
100195803	Exosome complex exonuclease RRP41	black	0.0177608	0.900546
106563947	PREDICTED: baculoviral IAP repeat-containing protein 3-like	black	0.0175414	0.901768
106566810	PREDICTED: protein RCC2 homolog	black	0.0174735	0.902147
106560860	PREDICTED: interleukin-34	black	0.0173597	0.902782
106570221	PREDICTED: cleavage and polyadenylation specificity factor subunit 1-like	black	0.017244	0.903426
106578083	PREDICTED: basic leucine zipper transcriptional factor ATF-like 2	black	0.0172402	0.903448
106565178	PREDICTED: interferon-induced protein 44-like	black	0.0171924	0.903714
100194522	ATP-dependent RNA helicase DDX39	black	-0.0170689	0.904402
106575225	PREDICTED: basic leucine zipper and W2 domain-containing protein 1-A	black	0.0170618	0.904442
106583432	PREDICTED: interferon-induced protein 44-like	black	-0.016979	0.904903
106604768	PREDICTED: nuclear factor NF-kappa-B p105 subunit-like isoform X1	black	0.0168594	0.90557
100194853	cleavage and polyadenylation specificity factor subunit 3	black	0.0168296	0.905736
106601898	PREDICTED: E3 ubiquitin-protein ligase RNF213-like	black	0.0165734	0.907165
106566912	PREDICTED: ankyrin repeat and SAM domain-containing protein 1A-like isoform X13	black	-0.0165255	0.907432
106568399	PREDICTED: integrin alpha-2-like	black	0.0165113	0.907511
106572179	PREDICTED: stathmin-3-like	black	0.0162845	0.908776
106585103	PREDICTED: hexokinase-2-like isoform X1	black	-0.0162826	0.908787
106570595	PREDICTED: protein SET-like	black	-0.016188	0.909315
106608843	PREDICTED: uncharacterized protein LOC106608843	black	0.0161781	0.90937
106599541	PREDICTED: uncharacterized protein C2orf82-like	black	-0.0161749	0.909387
106587227	PREDICTED: BUB3-interacting and GLEBS motif-containing protein ZNF207-like isoform X2	black	-0.0161012	0.909799
106566024	PREDICTED: neuron navigator 1-like isoform X6	black	0.0159161	0.910832
106572094	PREDICTED: tyrosine-protein phosphatase non-receptor type 7-like	black	0.0158305	0.911309
106607316	PREDICTED: tubulin gamma-1 chain	black	0.0158296	0.911314
100195977	Prefoldin subunit 3	black	0.0156852	0.91212
100137045	proteasome subunit beta type-9 precursor	black	-0.0155246	0.913017
100195210	Methionine aminopeptidase 1	black	0.0154145	0.913631
106609985	PREDICTED: uncharacterized protein LOC106609985	black	-0.015334	0.91408
100195131	Calsequestrin-1 precursor	black	-0.0152646	0.914468
106610968	PREDICTED: zinc finger protein 239-like	black	0.0152543	0.914525
106611639	PREDICTED: WD40 repeat-containing protein SMU1	black	0.0151778	0.914952
106590221	PREDICTED: phosphoribosyltransferase domain-containing protein 1-like isoform X2	black	-0.0150057	0.915913
106569724	PREDICTED: E3 ubiquitin-protein ligase HECTD3 isoform X1	black	0.0149086	0.916455
100196170	DnaJ homolog subfamily C member 8	black	0.0148278	0.916906
106568188	PREDICTED: glycolipid transfer protein-like	black	0.0143978	0.919308
106566512	PREDICTED: probable ATP-dependent RNA helicase DDX20	black	0.0141549	0.920665
100195628	DNA damage-regulated autophagy modulator protein 1	black	-0.0137268	0.923057
100194535	PREDICTED: voltage-dependent anion channel 3 isoform X2	black	0.0136643	0.923406
106568949	PREDICTED: phosphatidylinositol 3-kinase regulatory subunit gamma-like isoform X2	black	-0.0136114	0.923702
106570960	PREDICTED: phosphoserine aminotransferase	black	-0.0135536	0.924025
106565158	PREDICTED: ninjurin-1-like	black	0.0135325	0.924143
106575066	PREDICTED: RNA-binding protein 45	black	0.0134392	0.924664
XR_001329815.1	NA	black	-0.013181	0.926108
106585804	PREDICTED: exportin-1	black	0.0128007	0.928234
106574975	PREDICTED: OX-2 membrane glycoprotein-like isoform X2	black	-0.0126676	0.928978
100195443	PREDICTED: zinc transporter 7	black	-0.0126649	0.928994
100286568	p21-activated protein kinase-interacting protein 1-like	black	0.0125754	0.929494
106612862	PREDICTED: breast carcinoma-amplified sequence 3 isoform X1	black	-0.0124125	0.930405
106570889	PREDICTED: C-X-C motif chemokine 11-like	black	0.0118452	0.933579
106586342	PREDICTED: exocyst complex component 3-like protein	black	-0.011822	0.933708
100136548	PREDICTED: interferon regulatory factor 1 isoform X1	black	0.0117069	0.934353
106577197	PREDICTED: catechol O-methyltransferase domain-containing protein 1-like	black	0.0117063	0.934356
100195039	ubiquitin carboxyl-terminal hydrolase isozyme L5	black	0.0116294	0.934786
106566864	PREDICTED: dolichyl-diphosphooligosaccharide--protein glycosyltransferase 48 kDa subunit	black	-0.0114973	0.935525
106604397	PREDICTED: probable RNA-binding protein EIF1AD	black	-0.0114598	0.935735
106605109	PREDICTED: replication protein A 32 kDa subunit-like	black	-0.0113866	0.936144
100286468	SET protein	black	0.0110884	0.937814
100136371	PREDICTED: vitamin D3 receptor B isoform X2	black	-0.0110059	0.938275
106603690	PREDICTED: serine/arginine-rich splicing factor 7-like isoform X1	black	-0.0105383	0.940893
106606048	PREDICTED: uncharacterized protein LOC106606048	black	-0.0101916	0.942835
106585260	PREDICTED: phosphofurin acidic cluster sorting protein 2-like isoform X2	black	0.01018	0.942899
106576260	PREDICTED: transcription factor ETV6-like isoform X1	black	-0.00986739	0.94465
106563470	PREDICTED: zinc finger HIT domain-containing protein 2	black	-0.00975887	0.945258
106584460	PREDICTED: 28S ribosomal protein S35, mitochondrial-like	black	-0.00958671	0.946222
106573461	PREDICTED: apoptosis-associated speck-like protein containing a CARD	black	-0.00931271	0.947757
100194976	PREDICTED: nucleoporin-like protein 2 isoform X1	black	-0.00921229	0.948319
106593440	PREDICTED: rab GTPase-activating protein 1-like	black	-0.00919079	0.94844
106611158	PREDICTED: spermatogenesis-associated protein 7 homolog	black	0.00915781	0.948625
106571205	PREDICTED: T-cell activation Rho GTPase-activating protein	black	-0.00913137	0.948773
100846970	interferon regulatory factor 1 isoform 2	black	-0.00906102	0.949167
106583431	PREDICTED: interferon-induced protein 44-like isoform X2	black	-0.00842762	0.952716
106580684	PREDICTED: G patch domain-containing protein 4	black	-0.00824138	0.95376
106565418	PREDICTED: WD repeat-containing protein 5	black	0.00811835	0.95445
100195490	Secreted frizzled-related protein 1 precursor	black	-0.00795516	0.955364
100196194	Platelet basic protein precursor	black	0.00745929	0.958144
106573174	PREDICTED: protein-methionine sulfoxide oxidase mical3a-like isoform X8	black	0.00742555	0.958333
106607102	PREDICTED: transcription factor 20-like isoform X1	black	0.00725704	0.959278
106603669	PREDICTED: myb/SANT-like DNA-binding domain-containing protein 2 isoform X2	black	-0.00711923	0.960051
106585705	PREDICTED: 26S proteasome non-ATPase regulatory subunit 12-like	black	-0.00711824	0.960056
106612613	PREDICTED: glioma tumor suppressor candidate region gene 2 protein-like	black	0.00711237	0.960089
106587453	PREDICTED: protein LTV1 homolog isoform X2	black	0.00704103	0.960489
106576872	PREDICTED: C-X-C motif chemokine 9-like	black	-0.00703402	0.960528
100286629	PREDICTED: exosome complex component RRP45	black	-0.00702784	0.960563
106579190	PREDICTED: V-type proton ATPase 16 kDa proteolipid subunit	black	-0.00699951	0.960722
106580466	PREDICTED: tRNA (uracil-5-)-methyltransferase homolog A-like	black	0.00696909	0.960892
106607217	PREDICTED: hsp90 co-chaperone Cdc37-like	black	-0.00694356	0.961036
106582083	PREDICTED: WD repeat-containing protein 3-like	black	-0.00692956	0.961114
106609031	PREDICTED: poly	black	-0.00681568	0.961753
100136585	antigen peptide transporter 1 precursor	black	-0.00677236	0.961996
106607653	PREDICTED: protein ecdysoneless homolog isoform X1	black	0.006629	0.962799
100195189	Transmembrane protein 180	black	0.00657082	0.963126
106596519	PREDICTED: interferon-induced very large GTPase 1-like	black	-0.00629728	0.96466
106570657	PREDICTED: protein phosphatase 1 regulatory subunit 11-like	black	-0.0062918	0.964691
106570666	PREDICTED: protein phosphatase 1 regulatory subunit 11-like	black	-0.0062918	0.964691
106606530	PREDICTED: polycomb protein eed-like isoform X1	black	-0.00618653	0.965281
106601102	PREDICTED: uncharacterized protein LOC106601102	black	0.00617299	0.965357
106561586	PREDICTED: probable inactive glycosyltransferase 25 family member 3	black	-0.00608459	0.965853
100195946	mRNA export factor	black	-0.00586745	0.967071
106566065	PREDICTED: ubiquitin-like modifier-activating enzyme 1	black	0.00584863	0.967176
100196268	Transcription initiation factor IIB	black	0.00582867	0.967288
100136493	PREDICTED: TAP binding protein isoform X1	black	-0.00575214	0.967717
106595807	PREDICTED: eukaryotic translation initiation factor 2-alpha kinase 3-like	black	-0.00569674	0.968028
106587187	PREDICTED: 26S proteasome non-ATPase regulatory subunit 7	black	0.00561469	0.968488
106596487	PREDICTED: complement C1q-like protein 2	black	0.00540103	0.969687
106574234	PREDICTED: keratinocyte-associated protein 2-like	black	0.00538831	0.969758
106608168	PREDICTED: 26S protease regulatory subunit 10B-like	black	0.0052696	0.970424
100196258	synaptosomal-associated protein 29	black	0.00511321	0.971302
106587845	PREDICTED: major histocompatibility complex class I-related gene protein-like	black	0.00505695	0.971617
106581754	PREDICTED: secernin-3	black	-0.00497847	0.972058
106563993	PREDICTED: Golgi apparatus membrane protein TVP23 homolog A-like isoform X2	black	0.00496894	0.972111
100196306	peptidyl-prolyl cis-trans isomerase E	black	0.00483659	0.972854
106570920	PREDICTED: probable isoprenylcysteine alpha-carbonyl methylesterase ICMEL1 isoform X3	black	0.00480812	0.973013
106604675	PREDICTED: ankyrin repeat domain-containing protein 13D-like isoform X3	black	0.00477838	0.97318
XR_001324881.1	NA	black	-0.00475685	0.973301
106611271	PREDICTED: homeobox protein goosecoid-like isoform X2	black	0.00464847	0.973909
106589296	PREDICTED: 26S proteasome non-ATPase regulatory subunit 11B	black	0.00464172	0.973947
100195944	DNA-binding protein RFXANK	black	-0.00462913	0.974018
100196791	PREDICTED: vacuolar proton translocating ATPase 116 kDa subunit a isoform X1	black	-0.00461773	0.974082
106587427	PREDICTED: cell cycle progression protein 1-like isoform X7	black	0.00445701	0.974983
100195154	Eukaryotic translation initiation factor 2 subunit 1	black	0.00442184	0.975181
106610125	PREDICTED: B-cell CLL/lymphoma 6 member B protein-like	black	-0.00436878	0.975478
100195072	PREDICTED: cyclic AMP-dependent transcription factor ATF-4 isoform X1	black	-0.00432465	0.975726
106566824	PREDICTED: protein-L-isoaspartate O-methyltransferase domain-containing protein 2-like isoform X1	black	-0.0042438	0.97618
106610494	PREDICTED: interferon-induced very large GTPase 1-like	black	0.00413932	0.976766
106561946	PREDICTED: growth arrest-specific protein 1-like	black	0.00409699	0.977004
106605234	PREDICTED: 26S protease regulatory subunit 6B	black	-0.00400005	0.977548
106582524	PREDICTED: tubulin alpha chain-like	black	-0.00377293	0.978822
106563055	PREDICTED: RNA/RNP complex-1-interacting phosphatase isoform X1	black	-0.00372739	0.979078
100195931	Proteasome subunit alpha type-5	black	-0.00366144	0.979448
106582887	PREDICTED: transcription factor MafB-like	black	0.00364715	0.979528
100195609	PREDICTED: probable palmitoyltransferase ZDHHC4 isoform X1	black	0.00352858	0.980193
106613704	PREDICTED: C-C motif chemokine 25-like	black	0.00341791	0.980814
106589537	PREDICTED: 28 kDa heat- and acid-stable phosphoprotein-like	black	0.00332417	0.981341
106577934	PREDICTED: protein KHNYN-like	black	-0.00318609	0.982116
106605527	PREDICTED: V-type proton ATPase subunit C 1-A	black	-0.00284045	0.984055
106566056	PREDICTED: importin-9	black	0.0022724	0.987244
106575485	PREDICTED: polypyrimidine tract-binding protein 1-like isoform X1	black	-0.00226057	0.98731
106587663	PREDICTED: protein FAM214A-like, partial	black	0.00206587	0.988403
106564546	PREDICTED: putative RNA-binding protein Luc7-like 2	black	0.00204305	0.988531
100136924	PREDICTED: antigen peptide transporter 2	black	-0.00188104	0.989441
106604799	PREDICTED: N-acylneuraminate-9-phosphatase	black	-0.00183509	0.989699
106587987	PREDICTED: secernin-2-like	black	-0.00179458	0.989926
100306801	PREDICTED: myotubularin-related protein 2 isoform X1	black	-0.00165633	0.990702
106604765	PREDICTED: tubulin beta-4B chain-like	black	0.00148174	0.991682
106577215	PREDICTED: inorganic pyrophosphatase	black	-0.00145211	0.991848
106567055	PREDICTED: proliferation-associated protein 2G4-like	black	0.00141762	0.992042
106579404	PREDICTED: myc-associated zinc finger protein isoform X1	black	-0.00138224	0.992241
100196021	Small nuclear ribonucleoprotein-associated protein B	black	0.00114091	0.993595
106605306	PREDICTED: ubiquilin-4-like	black	0.000491968	0.997238
100286703	PREDICTED: dnaJ homolog subfamily A member 2	black	-0.000369757	0.997924
106561567	PREDICTED: eukaryotic translation initiation factor 4 gamma 2-like	black	9.13982e-06	0.999949
106571924	PREDICTED: cadherin-4-like	blue	-0.476488	0.000355803
106563933	PREDICTED: 1,4-alpha-glucan-branching enzyme-like, partial	blue	-0.460526	0.000591678
106607493	PREDICTED: ubiquitin-conjugating enzyme E2 Z-like	blue	-0.399909	0.0033105
106568660	PREDICTED: prohibitin-2-like isoform X1	blue	0.39942	0.00335264
106570531	PREDICTED: transformer-2 protein homolog alpha-like	blue	0.382607	0.00512095
106562852	PREDICTED: gamma-secretase subunit Aph-1b-like	blue	-0.377679	0.00577445
106574521	PREDICTED: obg-like ATPase 1	blue	-0.371738	0.00665836
XR_001319436.1	NA	blue	-0.371404	0.00671131
106578870	PREDICTED: SAP30-binding protein-like isoform X3	blue	0.366552	0.00752393
106561375	PREDICTED: acylglycerol kinase, mitochondrial-like	blue	0.365663	0.00768181
106590688	PREDICTED: cytoplasmic protein NCK1-like	blue	-0.364048	0.00797586
106560289	PREDICTED: discoidin domain-containing receptor 2-like isoform X3	blue	0.359293	0.00889927
106594148	PREDICTED: serine/threonine-protein kinase PAK 2-like	blue	-0.358753	0.00900976
106576583	PREDICTED: uncharacterized protein LOC106576583 isoform X1	blue	0.35315	0.0102279
106605394	PREDICTED: guanine nucleotide-binding protein-like 1	blue	-0.34999	0.0109759
106565412	PREDICTED: coenzyme Q-binding protein COQ10 homolog B, mitochondrial-like isoform X1	blue	0.349671	0.011054
106606467	PREDICTED: zinc finger protein with KRAB and SCAN domains 1-like isoform X1	blue	0.349033	0.0112115
106562098	PREDICTED: myotubularin-related protein 13-like isoform X2	blue	0.345786	0.0120434
106586304	PREDICTED: ras-related protein M-Ras-like	blue	0.34213	0.0130433
106608160	PREDICTED: acyl-coenzyme A thioesterase 1-like	blue	0.339477	0.0138127
XR_001327021.1	NA	blue	-0.339244	0.0138822
XR_001322408.1	NA	blue	-0.335837	0.0149313
106570022	PREDICTED: uncharacterized protein LOC106570022 isoform X3	blue	0.335448	0.0150555
106561009	PREDICTED: voltage-dependent calcium channel subunit alpha-2/delta-4 isoform X2	blue	0.332932	0.0158787
106577125	PREDICTED: pro-neuregulin-3, membrane-bound isoform-like isoform X2	blue	-0.330963	0.0165498
106579977	PREDICTED: endophilin-B2-like isoform X3	blue	0.330736	0.0166285
XR_001321571.1	NA	blue	-0.329713	0.0169881
106612444	PREDICTED: glucose 1,6-bisphosphate synthase	blue	0.329628	0.0170184
106613719	PREDICTED: phosphatidylinositol 4-phosphate 5-kinase type-1 gamma-like isoform X3	blue	0.329271	0.0171455
106560826	PREDICTED: activating signal cointegrator 1 complex subunit 1-like isoform X3	blue	0.325715	0.0184568
106567996	PREDICTED: transcription factor 7-like 1-B isoform X2	blue	-0.324337	0.0189874
106574207	PREDICTED: dermatopontin-like	blue	-0.324104	0.0190784
100194863	PREDICTED: FAM76B isoform X1	blue	0.32378	0.0192055
106590681	PREDICTED: procollagen-lysine,2-oxoglutarate 5-dioxygenase 2-like isoform X2	blue	-0.323437	0.0193409
106613641	PREDICTED: mediator of RNA polymerase II transcription subunit 26-like isoform X1	blue	0.322389	0.0197598
100196332	PREDICTED: tocopherol (alpha) transfer protein isoform X1	blue	-0.322073	0.0198874
XR_001323820.1	NA	blue	0.319958	0.0207605
106568688	PREDICTED: uncharacterized protein LOC106568688	blue	0.318095	0.021556
106605457	PREDICTED: zinc transporter ZIP1-like	blue	0.314981	0.022943
106613579	PREDICTED: immediate early response gene 5 protein-like	blue	0.309955	0.0253406
100380826	PREDICTED: RNA-binding protein 4 isoform X1	blue	-0.309925	0.0253553
106577206	PREDICTED: exonuclease 3\'-5\' domain-containing protein 2	blue	0.309253	0.0256917
106588341	PREDICTED: protein FAM63A-like	blue	0.30897	0.025834
106587011	PREDICTED: myosin-10 isoform X4	blue	0.307161	0.0267617
100195258	PREDICTED: ribonuclease P protein subunit p14 isoform X1	blue	0.30666	0.0270236
106560703	PREDICTED: nucleosome assembly protein 1-like 4 isoform X2	blue	-0.305462	0.0276583
106605258	PREDICTED: neurexophilin-1-like	blue	-0.304697	0.0280702
106612664	PREDICTED: transmembrane protein 199-like	blue	0.304607	0.028119
106594672	PREDICTED: nucleoporin seh1-like	blue	0.304017	0.0284405
106578162	PREDICTED: ATP-binding cassette sub-family G member 2-like	blue	0.303815	0.028551
100380582	NAD-dependent deacetylase sirtuin-2	blue	-0.303797	0.0285611
106579815	PREDICTED: uncharacterized protein LOC106579815	blue	0.303209	0.0288858
106610484	PREDICTED: dynein heavy chain 6, axonemal-like	blue	-0.298359	0.0316823
106581133	PREDICTED: histone H4 transcription factor-like	blue	0.296985	0.0325148
106608832	PREDICTED: tetratricopeptide repeat protein 5-like isoform X1	blue	0.296597	0.0327527
106574319	PREDICTED: tubulin beta-4B chain-like	blue	-0.29574	0.0332845
106606311	PREDICTED: charged multivesicular body protein 6-like isoform X2	blue	0.295217	0.0336121
106575095	PREDICTED: FAST kinase domain-containing protein 2	blue	0.294728	0.0339209
106570736	PREDICTED: small integral membrane protein 12	blue	0.293801	0.0345128
106584475	PREDICTED: DCC-interacting protein 13-beta-like	blue	0.293207	0.0348966
106613609	PREDICTED: microtubule-associated protein 1B-like	blue	-0.293155	0.0349303
106564454	PREDICTED: vasorin-like	blue	-0.292843	0.0351333
106611694	PREDICTED: ubiquitin-conjugating enzyme E2 K isoform X1	blue	-0.292671	0.0352457
106587509	PREDICTED: sn1-specific diacylglycerol lipase alpha-like isoform X1	blue	-0.292671	0.0352461
106593393	PREDICTED: probable methyltransferase TARBP1 isoform X2	blue	0.290648	0.0365909
106569545	PREDICTED: E3 ubiquitin-protein ligase RNF126-like	blue	0.288132	0.0383221
106603599	PREDICTED: zinc finger protein 467-like	blue	0.287791	0.0385615
100380519	Splicing factor U2AF 65 kDa subunit	blue	-0.286626	0.0393897
106572725	PREDICTED: disco-interacting protein 2 homolog B-A-like isoform X2	blue	0.286567	0.0394327
106572786	PREDICTED: disco-interacting protein 2 homolog B-A-like isoform X2	blue	0.286567	0.0394327
106606896	PREDICTED: uncharacterized protein LOC106606896 isoform X1	blue	0.286433	0.0395287
100195716	PREDICTED: proline-rich protein BCA3 isoform X1	blue	0.286125	0.0397508
106565978	PREDICTED: hemK methyltransferase family member 1	blue	0.284832	0.0406941
106588861	PREDICTED: tax1-binding protein 1 homolog A-like isoform X3	blue	-0.284602	0.0408644
106609547	PREDICTED: sorting nexin-29-like	blue	-0.28456	0.0408949
XR_001320544.1	NA	blue	0.283298	0.0418379
106607703	PREDICTED: zinc finger protein 292-like	blue	0.282545	0.0424085
106588905	PREDICTED: vacuolar protein sorting-associated protein 28 homolog	blue	0.281907	0.0428973
106564026	PREDICTED: zinc finger protein 239-like, partial	blue	0.28131	0.0433582
106612681	PREDICTED: uncharacterized protein LOC106612681	blue	0.281096	0.0435248
106581017	PREDICTED: cullin-5-like isoform X1	blue	0.280739	0.0438033
106560762	PREDICTED: NADPH oxidase 5	blue	0.2786	0.0455037
106584973	PREDICTED: AP-1 complex subunit beta-1 isoform X5	blue	-0.277693	0.0462414
106602928	PREDICTED: desumoylating isopeptidase 2-like	blue	0.276962	0.0468424
106587840	PREDICTED: liprin-alpha-1-like isoform X1	blue	0.275826	0.0477894
106569790	PREDICTED: GPI-anchor transamidase-like	blue	-0.275734	0.0478666
106580675	PREDICTED: glycerophosphodiester phosphodiesterase domain-containing protein 1	blue	0.273974	0.0493662
106591143	PREDICTED: soluble calcium-activated nucleotidase 1-like	blue	-0.273764	0.0495478
106612457	PREDICTED: vacuolar protein sorting-associated protein 26A	blue	0.272487	0.0506634
XR_001321391.1	NA	blue	-0.27072	0.0522397
XR_001325342.1	NA	blue	-0.270201	0.0527103
106563587	PREDICTED: peroxiredoxin-4-like	blue	-0.269897	0.0529882
106604625	PREDICTED: ADP-ribosylation factor-like protein 9	blue	0.269699	0.0531689
106588427	PREDICTED: zinc finger protein 227-like isoform X1	blue	0.269612	0.0532491
XR_001325234.1	NA	blue	0.268484	0.0542918
106572047	PREDICTED: transmembrane protein 201 isoform X1	blue	0.268087	0.0546633
106580796	PREDICTED: sodium-dependent serotonin transporter	blue	0.267811	0.0549225
106566696	PREDICTED: uncharacterized protein LOC106566696 isoform X6	blue	0.267555	0.0551631
106570330	PREDICTED: 39S ribosomal protein L36, mitochondrial-like	blue	-0.267318	0.0553878
106581710	PREDICTED: RNA-binding motif, single-stranded-interacting protein 1	blue	0.267244	0.0554582
106564857	PREDICTED: malate dehydrogenase, cytoplasmic-like isoform X1	blue	-0.267213	0.0554876
106595132	PREDICTED: leucine-rich repeat serine/threonine-protein kinase 1-like	blue	-0.26693	0.0557561
100194906	PREDICTED: RWD domain-containing protein 4 isoform X1	blue	0.265308	0.0573185
106570786	PREDICTED: serine/threonine-protein kinase 3-like isoform X1	blue	-0.265182	0.0574411
106603345	PREDICTED: diablo homolog, mitochondrial-like	blue	0.26473	0.0578833
XR_001328031.1	NA	blue	0.264063	0.0585411
100194767	serine/threonine-protein kinase pim-1	blue	0.263231	0.0593702
106603063	PREDICTED: peroxiredoxin-4	blue	-0.262212	0.0603975
106598783	PREDICTED: chromodomain-helicase-DNA-binding protein 7	blue	0.262012	0.0606013
106606792	PREDICTED: immediate early response gene 2 protein-like	blue	0.261769	0.0608488
106596773	PREDICTED: actin-related protein 2-A-like	blue	-0.259479	0.0632252
100195693	Ras-related protein Rab-22A	blue	-0.259098	0.0636283
106577300	PREDICTED: sphingosine kinase 2-like	blue	0.258831	0.0639115
XR_001325049.1	NA	blue	-0.258274	0.0645057
106596138	PREDICTED: nucleosome assembly protein 1-like 1-A, partial	blue	-0.257982	0.064819
106576121	PREDICTED: cGMP-inhibited 3\',5\'-cyclic phosphodiesterase A-like isoform X2	blue	0.257867	0.0649424
106599029	PREDICTED: homer protein homolog 3-like isoform X3	blue	-0.256749	0.066155
106587655	PREDICTED: thrombospondin-1-like	blue	0.255719	0.0672882
106587419	PREDICTED: prolyl 3-hydroxylase OGFOD1-like	blue	0.255361	0.0676857
106587306	PREDICTED: ribonuclease P protein subunit p29 isoform X2	blue	0.254799	0.0683138
106582250	PREDICTED: CCR4-NOT transcription complex subunit 11 isoform X1	blue	-0.253299	0.0700114
106610480	PREDICTED: zinc finger protein 324B-like	blue	0.251699	0.071859
106594893	PREDICTED: zinc finger protein 135-like	blue	0.251053	0.0726166
106595063	PREDICTED: uncharacterized protein LOC106595063	blue	0.250513	0.0732547
106613578	PREDICTED: ELAV-like protein 1 isoform X2	blue	0.250061	0.0737918
106573410	PREDICTED: zinc finger protein 2 homolog	blue	0.249446	0.0745274
106595993	PREDICTED: transcription elongation factor A protein 1-like	blue	-0.248521	0.0756453
100195380	F-box/LRR-repeat protein 15	blue	0.247906	0.0763954
106606965	PREDICTED: THO complex subunit 4-like isoform X1	blue	-0.247902	0.0764007
106582698	PREDICTED: DCC-interacting protein 13-alpha-like isoform X1	blue	0.247575	0.0768016
106611790	PREDICTED: E3 ubiquitin-protein ligase RNF38-like	blue	-0.247431	0.076979
106564981	PREDICTED: cathepsin L1-like	blue	-0.247418	0.0769949
106601084	PREDICTED: DNA-3-methyladenine glycosylase-like isoform X2	blue	-0.246306	0.078375
106570631	PREDICTED: programmed cell death 6-interacting protein-like, partial	blue	-0.246034	0.0787163
100194440	PREDICTED: homeobox protein HoxC10ab isoform X1	blue	0.245994	0.0787665
100196188	protein BTG3	blue	0.245843	0.0789555
106598127	PREDICTED: amyloid beta A4 precursor protein-binding family B member 1-interacting protein-like	blue	-0.24547	0.0794257
106612304	PREDICTED: highly divergent homeobox isoform X4	blue	-0.243895	0.081435
100196562	CD027 protein	blue	-0.243849	0.0814941
106591974	PREDICTED: proline-rich extensin-like protein EPR1 isoform X3	blue	0.243569	0.0818557
100196815	Oral cancer overexpressed protein 1	blue	0.243184	0.0823561
106562219	PREDICTED: pygopus homolog 1-like isoform X1	blue	-0.24305	0.0825303
106606012	PREDICTED: protein phosphatase 1 regulatory subunit 35-like isoform X1	blue	-0.242855	0.0827837
106602698	PREDICTED: uncharacterized protein LOC106602698	blue	0.242616	0.0830968
106572710	PREDICTED: histone lysine demethylase PHF8-like isoform X2	blue	0.242538	0.0831981
106561932	PREDICTED: oxysterols receptor LXR-alpha-like isoform X2	blue	0.242524	0.0832165
106612784	PREDICTED: protein KIAA0100 homolog isoform X3	blue	0.241715	0.0842828
106611758	PREDICTED: coiled-coil domain-containing protein 85B-like	blue	0.241415	0.0846801
106601824	PREDICTED: parvalbumin, thymic CPV3-like	blue	-0.241147	0.085037
XR_001322899.1	NA	blue	0.240825	0.0854665
106581016	PREDICTED: sterol regulatory element-binding protein cleavage-activating protein-like isoform X2	blue	0.240761	0.0855521
106563513	PREDICTED: transmembrane protein 164-like isoform X1	blue	0.240648	0.0857039
106564428	PREDICTED: 85/88 kDa calcium-independent phospholipase A2-like	blue	0.240609	0.0857566
100196507	PolyADP-ribose glycohydrolase ARH3	blue	-0.239385	0.0874106
106587839	PREDICTED: BTB/POZ domain-containing protein 1-like isoform X2	blue	0.239304	0.0875212
106589668	PREDICTED: mitogen-activated protein kinase kinase kinase MLK4-like isoform X2	blue	0.239212	0.0876462
106610888	PREDICTED: BSD domain-containing protein 1 isoform X2	blue	0.239187	0.0876805
106606459	PREDICTED: mediator of RNA polymerase II transcription subunit 9-like	blue	0.238654	0.0884106
106602151	PREDICTED: UPF0462 protein C4orf33 homolog	blue	-0.238174	0.0890725
106565809	PREDICTED: mitochondrial intermembrane space import and assembly protein 40-like isoform X2	blue	0.237721	0.0897007
XR_001324588.1	NA	blue	-0.237542	0.0899487
100194594	PREDICTED: thioredoxin-like protein 1 isoform X1	blue	-0.237459	0.0900654
106610597	PREDICTED: WD repeat-containing protein 43-like	blue	0.236912	0.0908296
106602353	PREDICTED: TBC1 domain family member 9, partial	blue	0.236529	0.0913693
106590095	PREDICTED: extended synaptotagmin-2 isoform X5	blue	0.235963	0.0921698
106566671	PREDICTED: tight junction protein ZO-2-like isoform X2	blue	-0.235947	0.0921925
106575083	PREDICTED: quinone oxidoreductase-like protein 1 isoform X2	blue	0.235785	0.0924218
106609940	PREDICTED: protein FRG1-like	blue	-0.235546	0.0927626
100195580	PREDICTED: CA108 protein isoform X1	blue	-0.235519	0.092802
100196352	isoamyl acetate-hydrolyzing esterase 1 homolog	blue	-0.235469	0.0928725
106583530	PREDICTED: zinc finger protein 236-like isoform X2	blue	0.235377	0.0930046
106573459	PREDICTED: FERM domain-containing protein 4A-like isoform X6	blue	0.234808	0.0938209
106560923	PREDICTED: anoctamin-10-like isoform X2	blue	-0.234741	0.0939166
106585534	PREDICTED: ankyrin repeat and SOCS box protein 6 isoform X2	blue	0.234128	0.0948029
XR_001328620.1	NA	blue	0.234084	0.0948669
100379102	akirin 2(1a)	blue	0.233533	0.0956695
100195713	PREDICTED: protein zer-1 homolog	blue	0.233118	0.0962775
106592668	PREDICTED: mid1-interacting protein 1-B-like	blue	0.232996	0.0964566
106610853	PREDICTED: adenylosuccinate synthetase isozyme 2	blue	0.232924	0.0965619
106603271	PREDICTED: acetyl-CoA carboxylase 1 isoform X6	blue	0.232642	0.0969781
106610547	PREDICTED: zinc finger protein 768-like	blue	0.232281	0.097513
100196078	PREDICTED: uracil-DNA glycosylase isoform X2	blue	0.232195	0.0976397
106586120	PREDICTED: histone deacetylase 4-like isoform X3	blue	-0.232101	0.09778
106596567	PREDICTED: thioredoxin domain-containing protein 11-like, partial	blue	-0.232077	0.0978153
106571880	PREDICTED: peregrin-like	blue	0.231823	0.0981929
106572167	PREDICTED: uncharacterized protein LOC106572167	blue	-0.231692	0.0983895
106571134	PREDICTED: F-box/WD repeat-containing protein 2-like isoform X1	blue	0.231245	0.0990581
106574304	PREDICTED: glycogen synthase kinase-3 beta-like isoform X1	blue	-0.230302	0.100481
106578683	PREDICTED: ubiquitin thioesterase otulin-like isoform X1	blue	0.23021	0.100621
106598907	PREDICTED: probable ATP-dependent DNA helicase HFM1	blue	0.229751	0.101321
106591644	PREDICTED: TATA-binding protein-associated factor 2N-like isoform X1	blue	0.229576	0.101588
106580105	PREDICTED: mevalonate kinase isoform X2	blue	0.229512	0.101687
106570601	PREDICTED: LOW QUALITY PROTEIN: usherin	blue	0.229436	0.101803
106574150	PREDICTED: GRAM domain-containing protein 3-like isoform X1	blue	0.229216	0.10214
XR_001324975.1	NA	blue	0.22919	0.10218
106600747	PREDICTED: transcriptional repressor scratch 1-like	blue	-0.229172	0.102209
100306817	obg-like ATPase 1	blue	-0.228945	0.102558
XR_001319714.1	NA	blue	0.227348	0.105044
106568206	PREDICTED: cryptochrome-1-like isoform X1	blue	-0.227218	0.105248
106604251	PREDICTED: gastrula zinc finger protein XlCGF57.1-like	blue	-0.227044	0.105522
106602886	PREDICTED: uncharacterized protein LOC106602886 isoform X1	blue	0.226769	0.105955
106572107	PREDICTED: solute carrier family 35 member C2	blue	0.226208	0.106846
106590667	PREDICTED: uncharacterized protein LOC106590667	blue	-0.226122	0.106983
106612794	PREDICTED: transcriptional adapter 2-alpha-like isoform X1	blue	0.226095	0.107026
100196842	pre-rRNA-processing protein TSR2 homolog	blue	0.225477	0.108014
XR_001328097.1	NA	blue	-0.225299	0.1083
106563691	PREDICTED: protein FAM89B-like	blue	0.225143	0.10855
100194946	aspartyl aminopeptidase	blue	-0.225088	0.108639
100196660	2-peptidylprolyl isomerase A	blue	-0.224946	0.108869
106605848	PREDICTED: zinc finger protein 37 homolog	blue	0.224367	0.109807
106567038	PREDICTED: golgin subfamily A member 2-like isoform X4	blue	0.224108	0.110229
106612609	PREDICTED: homeobox protein meis3-like	blue	0.22379	0.110747
100195193	PREDICTED: PDZ and LIM domain protein 1 isoform X1	blue	-0.22377	0.110779
106566756	PREDICTED: transcription cofactor vestigial-like protein 4 isoform X1	blue	-0.223726	0.110851
106608984	PREDICTED: uncharacterized protein LOC106608984 isoform X4	blue	0.223719	0.110863
106608759	PREDICTED: diamine acetyltransferase 2-like	blue	0.223644	0.110987
106613748	PREDICTED: E3 ubiquitin-protein ligase RNF126-like	blue	0.223635	0.111
106604911	PREDICTED: rho GTPase-activating protein 24-like	blue	-0.223518	0.111193
106589376	PREDICTED: TBC1 domain family member 12 isoform X1	blue	0.223402	0.111383
106584815	PREDICTED: DNA damage-binding protein 2	blue	-0.222701	0.11254
106561823	PREDICTED: acid trehalase-like protein 1 isoform X2	blue	0.222665	0.112599
106577485	PREDICTED: recombining binding protein suppressor of hairless isoform X1	blue	-0.22265	0.112624
XR_001320713.1	NA	blue	-0.222605	0.112699
106573645	PREDICTED: anoctamin-10-like	blue	0.222447	0.11296
100196711	Rab GDP dissociation inhibitor beta	blue	-0.222256	0.113279
106571708	PREDICTED: DNA repair protein XRCC3	blue	-0.222083	0.113566
106600837	PREDICTED: homeobox protein Hox-B4a-like	blue	0.222033	0.11365
106590345	PREDICTED: lethal(3)malignant brain tumor-like protein 4 isoform X1	blue	-0.221741	0.114137
106591918	PREDICTED: cartilage acidic protein 1-like, partial	blue	-0.221595	0.114383
106608864	PREDICTED: negative elongation factor A	blue	-0.221477	0.114581
106584161	PREDICTED: transforming growth factor beta-2-like	blue	-0.221102	0.115211
106588829	PREDICTED: pro-interleukin-16-like, partial	blue	-0.220862	0.115617
100195542	Neuroplastin precursor	blue	-0.220612	0.116039
106610351	PREDICTED: inorganic pyrophosphatase 2, mitochondrial-like	blue	-0.220572	0.116107
XR_001329403.1	NA	blue	-0.220551	0.116144
106585423	PREDICTED: neurogenic locus notch homolog protein 1-like isoform X2	blue	-0.220013	0.117058
XR_001322704.1	NA	blue	-0.21955	0.11785
106565732	PREDICTED: glucoside xylosyltransferase 2-like isoform X1	blue	0.219519	0.117904
106568227	PREDICTED: calcium release-activated calcium channel protein 1-like	blue	0.219357	0.118181
100380647	PREDICTED: guanine nucleotide-binding protein G(i) subunit alpha-1	blue	-0.21908	0.118658
106581042	PREDICTED: vacuolar protein sorting-associated protein 53 homolog isoform X2	blue	0.21901	0.118779
106592188	PREDICTED: coiled-coil domain-containing protein 97-like, partial	blue	-0.218992	0.118811
106562044	PREDICTED: MTSS1-like protein isoform X6	blue	0.21895	0.118882
106585211	PREDICTED: diphthine methyltransferase	blue	0.21889	0.118986
106609767	PREDICTED: KRR1 small subunit processome component homolog	blue	-0.218309	0.119994
106609327	PREDICTED: uncharacterized protein C12orf45 homolog	blue	0.218163	0.120247
106577189	PREDICTED: AN1-type zinc finger protein 4-like	blue	0.218142	0.120284
XR_001320561.1	NA	blue	0.217993	0.120544
106606699	PREDICTED: hydroxyacylglutathione hydrolase, mitochondrial isoform X2	blue	0.21789	0.120725
106572724	PREDICTED: fukutin	blue	0.217555	0.12131
106574260	PREDICTED: CLIP-associating protein 1-B-like isoform X8	blue	0.217318	0.121727
106567178	PREDICTED: serine/threonine-protein phosphatase 6 regulatory ankyrin repeat subunit C-like isoform X2	blue	0.217019	0.122254
XR_001330491.1	NA	blue	0.216754	0.122721
XR_001320802.1	NA	blue	0.216743	0.122741
XR_001328626.1	NA	blue	-0.216665	0.122878
106567809	PREDICTED: plastin-3-like	blue	0.216623	0.122953
106606888	PREDICTED: serine/threonine-protein phosphatase alpha-2 isoform-like	blue	-0.216497	0.123175
106610103	PREDICTED: oocyte zinc finger protein XlCOF8.4-like isoform X2	blue	-0.21641	0.123331
106560766	PREDICTED: PHD finger protein 21A-like isoform X1	blue	0.216354	0.12343
106582820	PREDICTED: alpha-1,3-galactosyltransferase 2-like isoform X2	blue	-0.215967	0.124118
106568618	PREDICTED: poly(U)-binding-splicing factor PUF60-like	blue	0.215931	0.124183
106568699	PREDICTED: ATP-dependent zinc metalloprotease YME1L1-like isoform X3	blue	0.215761	0.124487
106603107	PREDICTED: calpain-5-like isoform X1	blue	-0.215673	0.124644
106606667	PREDICTED: serine/threonine-protein kinase LMTK2-like, partial	blue	0.215255	0.125394
100195007	PREDICTED: flotillin-2a isoform X2	blue	-0.214876	0.126077
106589686	PREDICTED: desumoylating isopeptidase 2 isoform X2	blue	-0.214871	0.126085
100195856	nuclear receptor 2C2-associated protein	blue	0.214808	0.126199
100194749	Creatine kinase B-type	blue	-0.214785	0.126241
106578436	PREDICTED: uncharacterized protein LOC106578436	blue	-0.214612	0.126554
106565422	PREDICTED: guanine nucleotide exchange factor MSS4-like	blue	-0.21458	0.126611
106599099	PREDICTED: glutamate dehydrogenase, mitochondrial-like	blue	-0.214394	0.12695
106577028	PREDICTED: chromodomain-helicase-DNA-binding protein 4-like, partial	blue	-0.214274	0.127166
100286684	PREDICTED: HAUS augmin-like complex subunit 1 isoform X2	blue	0.214252	0.127207
100196822	Zinc phosphodiesterase ELAC protein 2	blue	0.214067	0.127544
106605047	PREDICTED: E3 ubiquitin-protein ligase E3D-like isoform X2	blue	0.214031	0.127608
100380629	PREDICTED: AP-1 complex subunit gamma-1	blue	0.213942	0.127772
106586822	PREDICTED: tensin-1-like isoform X8	blue	-0.213607	0.128383
100196419	Thymidine kinase, cytosolic	blue	0.213554	0.128481
XR_001320056.1	NA	blue	0.213479	0.128618
XR_001324464.1	NA	blue	-0.213303	0.128942
106575615	PREDICTED: uncharacterized protein LOC106575615	blue	0.212977	0.12954
106600633	PREDICTED: ras-related protein Rab-28 isoform X2	blue	0.212693	0.130064
106613364	PREDICTED: BTB/POZ domain-containing adapter for CUL3-mediated RhoA degradation protein 2-like	blue	0.212327	0.130743
106596339	PREDICTED: pyridoxal-dependent decarboxylase domain-containing protein 1-like isoform X2	blue	0.211432	0.132411
106601666	PREDICTED: pyridoxal-dependent decarboxylase domain-containing protein 1-like isoform X1	blue	0.211432	0.132411
106572059	PREDICTED: spermidine synthase	blue	0.211351	0.132563
106576023	PREDICTED: proline and serine-rich protein 2-like	blue	-0.210222	0.134692
XR_001322688.1	NA	blue	0.21018	0.134772
106565037	PREDICTED: 14-3-3 protein zeta/delta	blue	-0.210157	0.134815
106564569	PREDICTED: transmembrane protein 120B-like	blue	0.210005	0.135105
106588004	PREDICTED: uncharacterized protein LOC106588004	blue	0.209854	0.135392
106608450	PREDICTED: uncharacterized protein LOC106608450	blue	-0.209787	0.13552
106612158	PREDICTED: NTF2-related export protein 2-like isoform X1	blue	0.209592	0.13589
106604443	PREDICTED: ankyrin repeat domain-containing protein SOWAHC-like	blue	-0.209494	0.136078
106578686	PREDICTED: oxygen-regulated protein 1-like	blue	-0.209402	0.136254
106610651	PREDICTED: doublecortin domain-containing protein 2B isoform X2	blue	0.209283	0.136482
106601999	PREDICTED: multidrug resistance-associated protein 1-like	blue	0.209234	0.136576
106571833	PREDICTED: zinc finger protein 431-like	blue	0.209038	0.136952
106591348	PREDICTED: zinc-binding protein A33-like isoform X2	blue	-0.208806	0.137399
106560958	PREDICTED: NT-3 growth factor receptor-like isoform X7	blue	0.207726	0.13949
106568967	PREDICTED: lysine-specific demethylase 4A-like isoform X1	blue	-0.20753	0.139872
106592726	PREDICTED: immediate early response gene 2 protein-like	blue	0.207521	0.13989
106608861	PREDICTED: prostaglandin reductase 1-like	blue	-0.207509	0.139914
XR_001329857.1	NA	blue	0.207435	0.140057
100194952	peroxisome biogenesis factor 10	blue	0.207356	0.140213
106569986	PREDICTED: cell division control protein 42 homolog	blue	-0.207279	0.140362
106606113	PREDICTED: SNF-related serine/threonine-protein kinase-like	blue	0.206987	0.140934
106584383	PREDICTED: uncharacterized protein C1orf21 homolog	blue	-0.20685	0.141204
106565887	PREDICTED: eukaryotic translation initiation factor 4 gamma 3-like isoform X7	blue	0.20671	0.141479
106569210	PREDICTED: vesicular, overexpressed in cancer, prosurvival protein 1-like isoform X1	blue	-0.206647	0.141603
106561011	PREDICTED: ferritin heavy chain B-like	blue	-0.206003	0.142876
106569245	PREDICTED: UPF0489 protein C5orf22 homolog	blue	0.205963	0.142955
106573186	PREDICTED: acylglycerol kinase, mitochondrial-like	blue	0.205561	0.143755
100196881	Dynein light chain Tctex-type 3	blue	-0.205504	0.143869
106564287	PREDICTED: endonuclease III-like protein 1	blue	0.205358	0.14416
106601425	PREDICTED: ras-related protein Rab-37-like isoform X3	blue	0.205327	0.144221
106603584	PREDICTED: transcription initiation factor TFIID subunit 9-like isoform X1	blue	-0.205273	0.144329
106592797	PREDICTED: piggyBac transposable element-derived protein 4-like	blue	0.205049	0.144776
100195405	PREDICTED: G1/S-specific cyclin-E2 isoform X1	blue	0.204989	0.144898
106585950	PREDICTED: chondroitin sulfate proteoglycan 4-like	blue	-0.204934	0.145007
106608369	PREDICTED: neuroblastoma-amplified sequence-like, partial	blue	-0.204812	0.145252
106575548	PREDICTED: prostaglandin F2 receptor negative regulator-like	blue	0.204703	0.14547
106596499	PREDICTED: protein NLRC3-like, partial	blue	0.204467	0.145945
106569748	PREDICTED: zinc finger FYVE domain-containing protein 9-like, partial	blue	0.204412	0.146056
106602923	PREDICTED: serine/threonine/tyrosine-interacting protein A-like	blue	0.203913	0.147066
106575931	PREDICTED: TSC22 domain family protein 1-like	blue	0.203558	0.147785
106565069	PREDICTED: cyclin-D1-binding protein 1	blue	0.203389	0.148128
106565181	PREDICTED: retinol dehydrogenase 12-like isoform X3	blue	-0.203381	0.148145
106562625	PREDICTED: microfibrillar-associated protein 1	blue	-0.203347	0.148215
106596636	PREDICTED: ectonucleotide pyrophosphatase/phosphodiesterase family member 7-like	blue	0.202995	0.148933
106579081	PREDICTED: DDB1- and CUL4-associated factor 7 isoform X2	blue	-0.202894	0.14914
106588586	PREDICTED: nuclear transport factor 2-like	blue	0.202787	0.14936
106582883	PREDICTED: bcl-2-like protein 1	blue	0.202518	0.14991
106561230	PREDICTED: rab-like protein 2B	blue	0.202306	0.150346
106599591	PREDICTED: uncharacterized protein LOC106599591	blue	0.202295	0.150369
106607025	PREDICTED: transforming growth factor beta receptor type 3-like isoform X2	blue	0.202066	0.150842
106592737	PREDICTED: 60S ribosomal protein L10-like	blue	-0.201832	0.151325
106584673	PREDICTED: protein FAM60A-like	blue	-0.201772	0.15145
106589392	PREDICTED: ATPase family AAA domain-containing protein 1-B	blue	0.201464	0.152087
106599131	PREDICTED: plectin-like, partial	blue	-0.201165	0.152711
106561087	PREDICTED: G/T mismatch-specific thymine DNA glycosylase-like isoform X3	blue	0.200954	0.15315
106583346	PREDICTED: E3 ubiquitin-protein ligase NRDP1-like isoform X1	blue	0.200898	0.153268
106561301	PREDICTED: alpha-mannosidase 2x-like isoform X2	blue	0.200676	0.153732
106609917	PREDICTED: uncharacterized protein LOC106609917	blue	0.200653	0.15378
106586692	PREDICTED: serine/threonine-protein kinase SIK2-like	blue	0.200431	0.154246
106589732	PREDICTED: rRNA-processing protein FCF1 homolog	blue	0.200331	0.154455
100286579	PREDICTED: histidine triad nucleotide-binding protein 3 isoform X2	blue	0.200217	0.154695
106592350	PREDICTED: zinc finger protein 598-like	blue	-0.200184	0.154763
106610042	PREDICTED: endothelial zinc finger protein induced by tumor necrosis factor alpha-like	blue	0.200152	0.154831
106610621	PREDICTED: protein odd-skipped-related 1-like	blue	-0.200084	0.154974
106609521	PREDICTED: zinc finger protein 79-like	blue	0.199982	0.155189
106585088	PREDICTED: serine/threonine-protein phosphatase PGAM5, mitochondrial-like isoform X2	blue	0.199893	0.155378
106573295	PREDICTED: transmembrane protein 263	blue	0.199822	0.155527
106564229	PREDICTED: lysophosphatidic acid receptor 1-like, partial	blue	-0.199625	0.155942
100194956	PREDICTED: ranBP-type and C3HC4-type zinc finger-containing protein 1 isoform X1	blue	0.199538	0.156128
106576479	PREDICTED: plasma membrane calcium-transporting ATPase 1-like isoform X2	blue	0.199339	0.156548
106574621	PREDICTED: protein unc-50 homolog	blue	-0.199281	0.156672
100196093	PREDICTED: calcineurin B homologous protein 2 isoform X1	blue	0.19927	0.156695
100286666	2-peptidylprolyl isomerase A	blue	-0.199232	0.156776
106580327	PREDICTED: rhomboid domain-containing protein 3	blue	-0.199205	0.156834
106564938	PREDICTED: zinc finger CCCH domain-containing protein 6-like isoform X3	blue	-0.198673	0.157966
106610254	PREDICTED: zinc finger protein basonuclin-2-like, partial	blue	-0.198389	0.158574
106581251	PREDICTED: WD repeat and SOCS box-containing protein 1-like	blue	0.198261	0.158847
106568313	PREDICTED: protein kish-A isoform X2	blue	0.198013	0.15938
106571096	PREDICTED: KATNB1-like protein 1	blue	0.19773	0.159989
106567893	PREDICTED: transcription initiation factor TFIID subunit 9-like isoform X1	blue	-0.197713	0.160026
106578855	PREDICTED: dual specificity mitogen-activated protein kinase kinase 4-like	blue	-0.197579	0.160316
100194617	triosephosphate isomerase B	blue	-0.197322	0.160871
106572480	PREDICTED: CCAAT/enhancer-binding protein beta-like	blue	0.197021	0.161524
100286620	PREDICTED: dmX-like protein 2	blue	0.197017	0.161531
106577555	PREDICTED: G protein pathway suppressor 2-like	blue	-0.196904	0.161777
106585163	PREDICTED: polyadenylate-binding protein-interacting protein 1-like	blue	-0.196891	0.161805
106602860	PREDICTED: serine/threonine-protein kinase 36 isoform X1	blue	0.196851	0.161894
100196152	Coiled-coil domain-containing protein 16	blue	0.196838	0.16192
100286701	CD2 antigen cytoplasmic tail-binding protein 2	blue	-0.196578	0.162487
106582484	PREDICTED: trafficking protein particle complex subunit 10-like isoform X2	blue	0.196564	0.162517
106572664	PREDICTED: paralemmin-2-like	blue	0.196303	0.163088
106592503	PREDICTED: GRB2-related adapter protein-like	blue	-0.196124	0.163478
106575686	PREDICTED: calcitonin gene-related peptide type 1 receptor-like	blue	0.196052	0.163637
106561971	PREDICTED: anoctamin-1-like isoform X3	blue	-0.196049	0.163643
106574522	PREDICTED: transcription factor Sp3-like isoform X2	blue	-0.195635	0.164553
106562881	PREDICTED: aftiphilin-like	blue	0.19557	0.164696
106560384	PREDICTED: trafficking protein particle complex subunit 8-like isoform X2	blue	0.195313	0.165263
106572430	PREDICTED: myeloid zinc finger 1-like	blue	0.195278	0.165338
106588846	PREDICTED: homeobox protein Hox-A9-like	blue	0.19517	0.165577
100380796	PREDICTED: cytoplasmic FMR1-interacting protein 1 homolog	blue	-0.195017	0.165916
106590160	PREDICTED: yae1 domain-containing protein 1	blue	0.194973	0.166015
106592872	PREDICTED: RNA-binding protein 12B-like	blue	0.19495	0.166065
106581285	PREDICTED: lysophosphatidic acid receptor 4-like	blue	-0.194928	0.166113
106596303	PREDICTED: exosome complex exonuclease RRP44-like, partial	blue	0.194909	0.166156
106612310	PREDICTED: RING finger protein 44-like isoform X2	blue	0.194678	0.166668
106604009	PREDICTED: ubiquitin-like protein 3	blue	-0.194596	0.16685
106576742	PREDICTED: E3 ubiquitin-protein ligase UBR2-like isoform X2	blue	0.194451	0.167173
106583489	PREDICTED: retinoblastoma-binding protein 5-like isoform X1	blue	-0.194413	0.167258
XR_001319273.1	NA	blue	0.194351	0.167396
106581653	PREDICTED: cohesin subunit SA-2-like isoform X1	blue	0.194341	0.167417
106606342	PREDICTED: elongation factor Tu, mitochondrial-like	blue	-0.194334	0.167433
106562451	PREDICTED: COP9 signalosome complex subunit 2-like	blue	-0.19433	0.167442
106587010	PREDICTED: centriolin isoform X2	blue	0.194317	0.167471
106588618	PREDICTED: SH3 domain-binding glutamic acid-rich-like protein 3	blue	-0.194301	0.167507
106562712	PREDICTED: uncharacterized protein LOC106562712 isoform X1	blue	0.194277	0.16756
106576615	PREDICTED: complement C1s subcomponent-like	blue	-0.194236	0.167652
106593560	PREDICTED: WASP homolog-associated protein with actin, membranes and microtubules-like isoform X1	blue	0.194138	0.167872
106576420	PREDICTED: uncharacterized protein LOC106576420	blue	-0.194005	0.168167
106587204	PREDICTED: ADM-like	blue	-0.193866	0.168479
100195606	Translation initiation factor eIF-2B subunit beta	blue	-0.193757	0.168723
106607500	PREDICTED: WAS/WASL-interacting protein family member 2-like	blue	0.193709	0.168829
106561312	PREDICTED: four-jointed box protein 1	blue	0.193618	0.169034
106570792	PREDICTED: ribonucleoside-diphosphate reductase subunit M2 B-like	blue	0.193438	0.169439
106570202	PREDICTED: metaxin-1 isoform X2	blue	0.193146	0.170095
106611890	PREDICTED: zinc finger protein 629-like	blue	0.19314	0.17011
106577997	PREDICTED: heterogeneous nuclear ribonucleoprotein C-like isoform X1	blue	-0.193063	0.170284
100196387	nucleolar protein 12	blue	0.192564	0.171411
106562785	PREDICTED: casein kinase I isoform gamma-1 isoform X2	blue	0.192495	0.171568
106580166	PREDICTED: G kinase-anchoring protein 1-like	blue	0.192413	0.171754
106562689	PREDICTED: LDLR chaperone MESD-like	blue	0.192247	0.172132
XR_001320596.1	NA	blue	-0.19203	0.172624
106566658	PREDICTED: coiled-coil domain-containing protein 71-like	blue	0.191894	0.172935
XR_001319776.1	NA	blue	0.19131	0.174271
106579989	PREDICTED: adhesion G-protein coupled receptor D2-like isoform X2	blue	0.191308	0.174277
106607644	PREDICTED: eukaryotic translation initiation factor 5-like	blue	-0.191055	0.174857
106567139	PREDICTED: ceramide-1-phosphate transfer protein-like	blue	0.191041	0.17489
100195522	PREDICTED: cleavage and polyadenylation specificity factor subunit 2 isoform X1	blue	-0.190912	0.175186
106568005	PREDICTED: nucleolar protein 16-like	blue	0.1905	0.176136
100380544	Tuftelin-interacting protein 11	blue	-0.190273	0.176662
106610628	PREDICTED: transcriptional repressor protein YY1-like	blue	0.19006	0.177156
106603269	PREDICTED: plasma alpha-L-fucosidase-like	blue	-0.189909	0.177507
106575924	PREDICTED: ADP-ribosylation factor-like protein 6	blue	-0.189868	0.177601
100286534	PREDICTED: heat shock protein HSP 90-beta isoform X1	blue	-0.189854	0.177636
106604658	PREDICTED: solute carrier family 43 member 3-like isoform X1	blue	0.189633	0.178149
100195085	PREDICTED: dnaJ homolog subfamily C member 11 isoform X1	blue	-0.189502	0.178454
106560979	PREDICTED: plexin-B2-like	blue	-0.189443	0.178593
106603782	PREDICTED: DNA repair protein RAD51 homolog 4	blue	0.189344	0.178823
106590313	PREDICTED: phosphatidylinositol 3,4,5-trisphosphate-dependent Rac exchanger 2 protein	blue	0.189282	0.178969
106590823	PREDICTED: cysteine-rich hydrophobic domain-containing protein 2	blue	0.189085	0.17943
106576265	PREDICTED: chromodomain-helicase-DNA-binding protein 4-like	blue	-0.1889	0.179864
106578354	PREDICTED: uncharacterized protein LOC106578354	blue	0.188554	0.180677
106601113	PREDICTED: ubiquitin domain-containing protein UBFD1-like isoform X2	blue	0.188531	0.180732
106575183	PREDICTED: uncharacterized protein LOC106575183	blue	0.188505	0.180793
100195430	nucleolar protein 11-like	blue	-0.187769	0.182533
XR_001330160.1	NA	blue	0.187521	0.183121
106563195	PREDICTED: germ cell-less protein-like 1 isoform X4	blue	0.187263	0.183735
XR_001330152.1	NA	blue	-0.187242	0.183785
106567193	PREDICTED: partner of Y14 and mago B	blue	0.187158	0.183985
106598950	PREDICTED: N-acetylglucosamine-6-sulfatase-like, partial	blue	0.187134	0.184043
106601519	PREDICTED: DDB1- and CUL4-associated factor 7-like	blue	-0.187113	0.184092
106581854	PREDICTED: zinc finger protein 142 isoform X2	blue	-0.186785	0.184878
106583764	PREDICTED: arf-GAP with coiled-coil, ANK repeat and PH domain-containing protein 3-like	blue	0.186691	0.185102
XR_001323619.1	NA	blue	0.186338	0.185949
106574744	PREDICTED: carboxy-terminal domain RNA polymerase II polypeptide A small phosphatase 1-like	blue	0.18615	0.186402
100194647	PREDICTED: proteasome (prosome, macropain) 26S subunit, non ATPase, 3-2 isoform X1	blue	-0.186089	0.18655
106586921	PREDICTED: tubulin alpha chain-like	blue	-0.1859	0.187004
106610391	PREDICTED: zinc finger protein 90-like	blue	0.185859	0.187104
106560745	PREDICTED: LOW QUALITY PROTEIN: mannose-6-phosphate isomerase-like	blue	-0.185423	0.18816
106610491	PREDICTED: uncharacterized protein LOC106610491 isoform X2	blue	0.185387	0.188246
106602539	PREDICTED: nuclease EXOG, mitochondrial-like	blue	0.185092	0.188963
106575393	PREDICTED: gastrula zinc finger protein XlCGF7.1-like	blue	0.185091	0.188965
106583522	PREDICTED: testis-expressed sequence 264 protein-like	blue	0.185089	0.188968
106578810	PREDICTED: prosaposin-like	blue	-0.18502	0.189136
106573286	PREDICTED: mitogen-activated protein kinase 12-like	blue	-0.184958	0.189289
106603095	PREDICTED: WD repeat-containing protein 73-like	blue	0.184883	0.189472
106574903	PREDICTED: gamma-taxilin-like, partial	blue	-0.184848	0.189556
106562918	PREDICTED: zinc finger FYVE domain-containing protein 16-like isoform X2	blue	0.184541	0.190305
XR_001326621.1	NA	blue	0.184377	0.190706
106600951	PREDICTED: ferritin, middle subunit isoform X2	blue	0.184287	0.190928
106571139	PREDICTED: pleckstrin homology domain-containing family G member 3-like isoform X1	blue	0.184266	0.190977
106564132	PREDICTED: lysosomal alpha-glucosidase-like	blue	0.184141	0.191284
100196421	PREDICTED: OB DNA-binding domain-containing protein C16orf175 isoform X2	blue	0.18414	0.191286
106576189	PREDICTED: cell division cycle protein 123 homolog isoform X1	blue	0.183882	0.191921
100286471	Probable D-tyrosyl-tRNATyr deacylase 2	blue	-0.183763	0.192213
106576550	PREDICTED: thyroid transcription factor 1-associated protein 26 homolog	blue	0.183758	0.192227
106611897	PREDICTED: zinc finger protein 500-like isoform X2	blue	-0.183567	0.192697
106582605	PREDICTED: voltage-dependent calcium channel subunit alpha-2/delta-2-like	blue	0.183526	0.192797
106569907	PREDICTED: protein prune homolog isoform X2	blue	0.183369	0.193184
106604376	PREDICTED: uncharacterized protein LOC106604376 isoform X1	blue	-0.183296	0.193365
106575673	PREDICTED: mid1-interacting protein 1-B-like	blue	0.183014	0.194063
106580317	PREDICTED: adenosine monophosphate-protein transferase FICD	blue	0.182897	0.194355
106560435	PREDICTED: histone-binding protein N1/N2-like isoform X4	blue	0.182848	0.194476
XR_001321522.1	NA	blue	0.182846	0.19448
106573652	PREDICTED: septin-7-like isoform X1	blue	0.182799	0.194598
106606287	PREDICTED: zinc finger protein 883-like	blue	0.182406	0.195574
106609095	PREDICTED: laminin subunit beta-1-like	blue	0.182239	0.19599
100196129	Transmembrane protein 14C	blue	0.181853	0.196955
106612977	PREDICTED: small nuclear ribonucleoprotein Sm D2	blue	0.181465	0.19793
106581034	PREDICTED: protein unc-119 homolog A-like	blue	-0.18144	0.197991
100196090	UDP-N-acetylglucosamine transferase subunit ALG13 homolog	blue	-0.18139	0.198119
106604986	PREDICTED: plectin-like, partial	blue	0.181362	0.198188
106561527	PREDICTED: retinoblastoma-like protein 2 isoform X1	blue	0.181282	0.19839
106571280	PREDICTED: zinc finger protein 292-like	blue	0.181225	0.198533
106566221	PREDICTED: homeodomain-interacting protein kinase 1-like isoform X1	blue	0.181119	0.198801
106581687	PREDICTED: zinc transporter ZIP10 isoform X1	blue	-0.180994	0.199117
106579402	PREDICTED: protein FAM57B-like isoform X2	blue	0.180919	0.199306
106590768	PREDICTED: heparan-alpha-glucosaminide N-acetyltransferase isoform X1	blue	0.180806	0.199592
106568436	PREDICTED: uncharacterized protein KIAA2026-like	blue	0.180606	0.200097
106566597	PREDICTED: glucose-induced degradation protein 8 homolog	blue	0.180561	0.20021
106613313	PREDICTED: probable 18S rRNA (guanine-N(7))-methyltransferase	blue	0.18031	0.200847
106585021	PREDICTED: cyclin-dependent kinase 7	blue	0.18008	0.201432
100195221	nucleoporin p54	blue	-0.179893	0.201908
106579675	PREDICTED: TGF-beta receptor type-1-like isoform X1	blue	0.179808	0.202125
106601109	PREDICTED: lysine-specific demethylase 8	blue	0.179567	0.202741
106581235	PREDICTED: dehydrogenase/reductase SDR family member 13-like isoform X2	blue	0.179419	0.203119
106605131	PREDICTED: smad nuclear-interacting protein 1-like	blue	-0.179417	0.203124
106578518	PREDICTED: RNA-binding protein 42-like	blue	-0.178868	0.204534
100195589	PREDICTED: SYS1 homolog isoform X1	blue	0.178514	0.205446
106596674	PREDICTED: vesicle-associated membrane protein-associated protein A-like	blue	-0.178495	0.205495
106601428	PREDICTED: rho GDP-dissociation inhibitor 1-like, partial	blue	-0.178469	0.205561
XR_001319458.1	NA	blue	0.178386	0.205775
XR_001325900.1	NA	blue	0.178386	0.205775
106594613	PREDICTED: peptidyl-prolyl cis-trans isomerase NIMA-interacting 1-like isoform X2	blue	-0.178236	0.206165
106584410	PREDICTED: lipid phosphate phosphohydrolase 2-like	blue	-0.178145	0.206399
106581381	PREDICTED: roundabout homolog 2-like isoform X8	blue	-0.178115	0.206478
XR_001327303.1	NA	blue	-0.17804	0.20667
100194532	PREDICTED: WD repeat-containing protein 91 isoform X2	blue	-0.177845	0.207177
106565011	PREDICTED: protein SDE2 homolog	blue	0.17765	0.207684
106611209	PREDICTED: rho GTPase-activating protein 5-like	blue	0.177515	0.208034
106587865	PREDICTED: SWI/SNF-related matrix-associated actin-dependent regulator of chromatin subfamily E member 1-like isoform X2	blue	-0.177454	0.208192
XR_001330493.1	NA	blue	0.177418	0.208288
106611060	PREDICTED: rRNA-processing protein FCF1 homolog	blue	0.177226	0.208787
106572531	PREDICTED: general receptor for phosphoinositides 1-associated scaffold protein-like	blue	-0.177169	0.208935
106582102	PREDICTED: ubiquitin-conjugating enzyme E2 E2-like	blue	-0.177022	0.20932
106580952	PREDICTED: 39S ribosomal protein L44, mitochondrial-like	blue	0.177011	0.209349
XR_001319384.1	NA	blue	0.177004	0.209369
106613577	PREDICTED: uncharacterized membrane protein C19orf24-like	blue	-0.177003	0.209371
106580749	PREDICTED: G-protein coupled receptor 4-like	blue	-0.17694	0.209536
106604904	PREDICTED: cbp/p300-interacting transactivator 3-like	blue	-0.176686	0.210201
100196690	Serine/threonine-protein phosphatase PP1-gamma catalytic subunit	blue	-0.176658	0.210273
106565976	PREDICTED: WD repeat-containing protein 82	blue	0.176193	0.211495
100286572	myc target protein 1 homolog	blue	0.176138	0.211642
100306824	vacuolar protein sorting-associated protein 33A	blue	0.175977	0.212067
106564342	PREDICTED: sodium-independent sulfate anion transporter-like isoform X2	blue	0.175653	0.212921
XR_001328131.1	NA	blue	0.175281	0.213908
XR_001327836.1	NA	blue	0.175247	0.213998
100194880	poly(rC)-binding protein 2	blue	-0.175227	0.214052
100380687	PREDICTED: E3 ubiquitin-protein ligase TRAIP	blue	0.174866	0.215011
106587908	PREDICTED: ADP-ribosylation factor GTPase-activating protein 2-like	blue	-0.174772	0.215263
106570443	PREDICTED: chloride channel CLIC-like protein 1 isoform X1	blue	0.174738	0.215353
106561969	PREDICTED: FAS-associated death domain protein-like	blue	0.174736	0.215358
106565776	PREDICTED: transcription factor MafB-like	blue	0.174272	0.216597
100380473	PREDICTED: glycerol kinase, testis specific 1 isoform X2	blue	-0.174232	0.216706
106583563	PREDICTED: transmembrane prolyl 4-hydroxylase-like	blue	-0.173828	0.21779
106611476	PREDICTED: thyroid receptor-interacting protein 11	blue	0.173595	0.218415
106565595	PREDICTED: ATP-dependent RNA helicase DQX1-like	blue	0.173512	0.218639
106575588	PREDICTED: histone deacetylase complex subunit SAP18-like	blue	-0.173439	0.218835
106587314	PREDICTED: E3 ubiquitin-protein ligase TRIM39-like isoform X1	blue	0.173328	0.219137
100195481	serine/threonine-protein kinase RIO3	blue	0.173284	0.219255
XR_001328367.1	NA	blue	-0.17322	0.219427
106584527	PREDICTED: ferritin, heavy subunit-like	blue	-0.172995	0.220036
106587213	PREDICTED: poly	blue	0.172936	0.220197
106593905	PREDICTED: eukaryotic translation initiation factor 3 subunit B-like	blue	0.172708	0.220814
106580711	PREDICTED: myocyte-specific enhancer factor 2D isoform X1	blue	-0.172675	0.220904
106607184	PREDICTED: cytochrome c oxidase assembly factor 3 homolog, mitochondrial-like	blue	-0.172354	0.221777
100286477	myosin-Ie	blue	-0.172142	0.222354
106595212	PREDICTED: protein BCCIP homolog	blue	0.172108	0.222447
100286675	DnaJ homolog subfamily C member 17	blue	-0.172054	0.222595
106603818	PREDICTED: trans-Golgi network integral membrane protein 1-like	blue	-0.171753	0.223417
106584121	PREDICTED: polyprenol reductase isoform X2	blue	0.171746	0.223436
100194965	PREDICTED: elongation factor 2 isoform X1	blue	-0.17171	0.223533
106585118	PREDICTED: vesicle-associated membrane protein 8-like isoform X2	blue	-0.171629	0.223757
100380554	T-complex protein 1 subunit epsilon	blue	-0.17156	0.223945
XR_001328095.1	NA	blue	-0.171499	0.224113
106607335	PREDICTED: proteasome assembly chaperone 3-like	blue	0.1714	0.224385
100195383	Ras-related protein Rab-11B	blue	0.171242	0.224818
106574327	PREDICTED: partitioning defective 3 homolog B-like isoform X1	blue	-0.171206	0.224917
106564921	PREDICTED: regulatory-associated protein of mTOR-like isoform X2	blue	-0.171197	0.224942
106611900	PREDICTED: probable G-protein coupled receptor 142	blue	0.171182	0.224982
106568622	PREDICTED: cytospin-A-like	blue	-0.171145	0.225085
106562652	PREDICTED: AN1-type zinc finger protein 6-like isoform X4	blue	0.170878	0.22582
106610551	PREDICTED: peripheral myelin protein 22-like	blue	0.17072	0.226256
106600433	PREDICTED: THO complex subunit 1-like	blue	0.170614	0.226549
106569417	PREDICTED: SUN domain-containing ossification factor-like isoform X2	blue	0.170562	0.226691
XR_001328211.1	NA	blue	0.170343	0.227297
106588354	PREDICTED: tumor necrosis factor alpha-induced protein 8-like protein 2	blue	-0.170028	0.22817
106603929	PREDICTED: ubiquitin-conjugating enzyme E2 G1-like	blue	0.169974	0.228322
100196307	Pyrroline-5-carboxylate reductase 2	blue	0.169955	0.228373
106590461	PREDICTED: eukaryotic translation initiation factor 1A, X-chromosomal-like isoform X2	blue	0.169849	0.22867
106588150	PREDICTED: zinc finger protein 862-like isoform X1	blue	0.169791	0.228831
106607186	PREDICTED: SWI/SNF-related matrix-associated actin-dependent regulator of chromatin subfamily E member 1-like isoform X3	blue	-0.169777	0.228869
106573682	PREDICTED: coactosin-like protein	blue	-0.169715	0.229042
106612475	PREDICTED: RING finger protein 26	blue	0.169583	0.22941
100194966	PREDICTED: protein C11orf87-like isoform X1	blue	-0.169521	0.229582
100286430	U6 snRNA-associated Sm-like protein LSm3	blue	0.169509	0.229616
106601348	PREDICTED: GPN-loop GTPase 1	blue	0.169336	0.230099
100195836	C-C motif chemokine 25 precursor	blue	0.169215	0.230438
100196009	PREDICTED: bolA-like protein 1 isoform X1	blue	-0.169154	0.230606
100196761	60S ribosomal protein L4-A	blue	-0.169132	0.230668
106580379	PREDICTED: interferon alpha-inducible protein 27-like protein 2A	blue	0.169097	0.230766
100194925	poly	blue	-0.169095	0.230772
106603065	PREDICTED: ribosomal protein S6 kinase alpha-3-like isoform X2	blue	-0.168837	0.231496
XR_001319281.1	NA	blue	0.168668	0.231968
106583033	PREDICTED: kelch repeat and BTB domain-containing protein 8 isoform X2	blue	0.168534	0.232347
106601269	PREDICTED: proteasome activator complex subunit 3-like	blue	0.168406	0.232706
100380818	Eukaryotic translation initiation factor 3 subunit E-interacting protein	blue	-0.168384	0.232767
106600398	PREDICTED: zinc finger protein 34-like	blue	0.168272	0.233083
106590621	PREDICTED: suppressor of cytokine signaling 6-like	blue	0.168162	0.233394
106561376	PREDICTED: uncharacterized protein LOC106561376	blue	0.168027	0.233774
XR_001323861.1	NA	blue	0.167857	0.234254
106605226	PREDICTED: retroviral integration site protein Fli-1 homolog isoform X2	blue	-0.16761	0.234952
106609299	PREDICTED: filamin-C-like isoform X3	blue	-0.167581	0.235035
100194742	Zinc transporter SLC39A7 precursor	blue	-0.167473	0.23534
106600684	PREDICTED: hematological and neurological expressed 1-like protein	blue	-0.167433	0.235455
106605795	PREDICTED: E3 ubiquitin-protein ligase RNF115-like isoform X2	blue	-0.167384	0.235594
106581178	PREDICTED: rRNA methyltransferase 3, mitochondrial	blue	0.167138	0.236292
106589605	PREDICTED: ras-related C3 botulinum toxin substrate 1	blue	0.166964	0.236788
106610994	PREDICTED: charged multivesicular body protein 3	blue	0.166886	0.237009
106590730	PREDICTED: UDP-GlcNAc:betaGal beta-1,3-N-acetylglucosaminyltransferase-like protein 1 isoform X2	blue	0.166638	0.237717
106600419	PREDICTED: outer dense fiber protein 2-like isoform X2	blue	0.166583	0.237875
106595515	PREDICTED: monocarboxylate transporter 4-like, partial	blue	0.166575	0.237899
XR_001329181.1	NA	blue	0.166495	0.238126
106610722	PREDICTED: 14-3-3 protein beta/alpha-1-like	blue	-0.166132	0.239167
106602771	PREDICTED: RING finger protein 24-like isoform X2	blue	0.166106	0.23924
106585901	PREDICTED: uncharacterized protein LOC106585901	blue	0.166031	0.239455
106602026	PREDICTED: ADP-ribosylation factor-like protein 16	blue	-0.166005	0.239529
106563692	PREDICTED: 3\'-5\' exoribonuclease 1-like isoform X2	blue	0.165902	0.239827
106585141	PREDICTED: uncharacterized protein LOC106585141 isoform X2	blue	-0.165851	0.239973
100194984	rhombotin-2	blue	0.165844	0.239994
106611930	PREDICTED: early growth response protein 1-like	blue	0.165809	0.240092
106565403	PREDICTED: protein SYS1 homolog	blue	0.165584	0.24074
106562430	PREDICTED: nicotinamide riboside kinase 2-like	blue	0.165504	0.240972
106595430	PREDICTED: transmembrane protein 8B-like	blue	0.16548	0.241041
106611342	PREDICTED: sex comb on midleg-like protein 4	blue	0.165369	0.241362
106586894	PREDICTED: testis-expressed sequence 30 protein-like isoform X2	blue	0.165196	0.241861
100286700	otubain 1	blue	-0.165063	0.242246
106585762	PREDICTED: protein kish-A-like	blue	0.164494	0.243895
106567677	PREDICTED: vacuolar protein sorting-associated protein 37D-like	blue	-0.164487	0.243915
106564228	PREDICTED: TP53-regulated inhibitor of apoptosis 1-B-like	blue	0.164481	0.243932
100196867	nuclear nucleic acid-binding protein C1D	blue	0.164444	0.244039
106570660	PREDICTED: phosphatidylinositide phosphatase SAC1-B	blue	0.164318	0.244408
106570670	PREDICTED: phosphatidylinositide phosphatase SAC1-B	blue	0.164318	0.244408
106578976	PREDICTED: zinc finger protein 501-like	blue	-0.164131	0.244952
106565361	PREDICTED: enolase-like	blue	-0.164014	0.245291
106563531	PREDICTED: protein TSSC4-like	blue	0.163785	0.245961
106567847	PREDICTED: cohesin subunit SA-2-like	blue	0.163558	0.246626
XR_001325923.1	NA	blue	0.16348	0.246855
106592944	PREDICTED: beta-2-microglobulin-like	blue	-0.163461	0.246909
106585568	PREDICTED: leucine-rich repeat transmembrane neuronal protein 4-like	blue	-0.163341	0.247263
106582908	PREDICTED: death-inducer obliterator 1-like isoform X2	blue	0.163275	0.247456
106580205	PREDICTED: transcriptional repressor p66-beta-like isoform X6	blue	0.163226	0.247599
106580050	PREDICTED: RING finger and CHY zinc finger domain-containing protein 1-like	blue	0.163206	0.247657
106581067	PREDICTED: ribosome maturation protein SBDS	blue	0.163068	0.248062
100286581	coactosin-like protein	blue	-0.162964	0.248369
106607842	PREDICTED: collagen alpha-1(XVI) chain-like	blue	0.162933	0.248461
106587231	PREDICTED: ubiquitin-like protein 7 isoform X2	blue	-0.162884	0.248605
100196379	PREDICTED: interleukin-18 isoform X3	blue	0.16268	0.249207
106560793	PREDICTED: piggyBac transposable element-derived protein 4-like, partial	blue	0.162529	0.249653
106603014	PREDICTED: zinc finger protein 585A-like	blue	0.162233	0.250526
106578350	PREDICTED: dynamin-binding protein isoform X1	blue	0.162211	0.25059
100196186	ribonuclease P/MRP protein subunit POP5	blue	0.161958	0.251342
100196341	probable signal peptidase complex subunit 2	blue	0.161635	0.252301
106571990	PREDICTED: leucine-rich repeat-containing protein 47-like	blue	-0.161585	0.252449
106600998	PREDICTED: integrin beta-3-like	blue	-0.161359	0.253123
100196628	CI085 protein	blue	0.16128	0.253357
106580586	PREDICTED: polyadenylate-binding protein-interacting protein 1	blue	0.161239	0.253481
106580371	PREDICTED: rho guanine nucleotide exchange factor 2-like isoform X1	blue	-0.161232	0.253502
106585194	PREDICTED: cyclic AMP-responsive element-binding protein 3-like protein 3	blue	-0.161189	0.25363
106573370	PREDICTED: proline-rich protein 5-like	blue	-0.16108	0.253956
106606005	PREDICTED: peroxisomal carnitine O-octanoyltransferase-like isoform X4	blue	0.160794	0.254809
106603450	PREDICTED: rab GTPase-binding effector protein 1-like isoform X4	blue	0.160359	0.256114
106577625	PREDICTED: multiple PDZ domain protein-like isoform X4	blue	0.160308	0.256267
106601503	PREDICTED: protein SCO1 homolog, mitochondrial-like	blue	0.160229	0.256505
106607325	PREDICTED: G patch domain-containing protein 8-like isoform X2	blue	0.160153	0.256733
106601017	PREDICTED: zinc finger MYM-type protein 4-like isoform X1	blue	-0.160122	0.256828
106566364	PREDICTED: nuclear transcription factor Y subunit alpha-like isoform X1	blue	0.160113	0.256855
100196635	homeobox protein HoxC10aa	blue	0.159991	0.257221
106572446	PREDICTED: protein FAM110A-like	blue	0.159867	0.257596
106570476	PREDICTED: GATA zinc finger domain-containing protein 1	blue	-0.159819	0.25774
100499414	selenoprotein U	blue	0.159806	0.25778
100380701	PREDICTED: uncharacterized protein KIAA1109 isoform X11	blue	0.159794	0.257815
106586331	PREDICTED: glycosyltransferase-like domain-containing protein 1 isoform X4	blue	-0.159779	0.25786
106613095	PREDICTED: galectin-9B-like	blue	-0.159736	0.25799
106569333	PREDICTED: atypical chemokine receptor 2-like	blue	0.159642	0.258275
106569211	PREDICTED: biliverdin reductase A	blue	0.159617	0.258349
106605537	PREDICTED: tRNA (guanine(10)-N2)-methyltransferase homolog	blue	0.15953	0.258614
100194731	PREDICTED: primary amine oxidase, liver isozyme	blue	-0.159506	0.258685
106571466	PREDICTED: alpha-1,6-mannosyl-glycoprotein 2-beta-N-acetylglucosaminyltransferase-like	blue	0.159382	0.25906
XR_001324365.1	NA	blue	0.159219	0.259553
100196165	programmed cell death protein 2	blue	0.159123	0.259845
106573701	PREDICTED: malonyl-CoA decarboxylase, mitochondrial-like	blue	-0.159018	0.260165
106605649	PREDICTED: tRNA selenocysteine 1-associated protein 1-like	blue	0.158974	0.260298
100195854	mediator of RNA polymerase II transcription subunit 20	blue	0.158972	0.260303
106590139	PREDICTED: methyltransferase-like protein 4 isoform X2	blue	0.158902	0.260516
106570066	PREDICTED: N(G),N(G)-dimethylarginine dimethylaminohydrolase 2-like	blue	-0.158902	0.260517
106575772	PREDICTED: polycomb protein eed	blue	-0.158816	0.260777
106606141	PREDICTED: RNA-binding motif, single-stranded-interacting protein 3-like	blue	0.158615	0.261391
106575622	PREDICTED: FUN14 domain-containing protein 1-like isoform X1	blue	0.158548	0.261595
106602506	PREDICTED: zinc finger protein 583-like	blue	0.158497	0.26175
106605139	PREDICTED: cannabinoid receptor 2-like	blue	-0.158229	0.262567
106562428	PREDICTED: NAD(P) transhydrogenase, mitochondrial-like	blue	-0.158206	0.262638
106585458	PREDICTED: SWI/SNF-related matrix-associated actin-dependent regulator of chromatin subfamily B member 1	blue	-0.158157	0.262788
106563029	PREDICTED: V-type proton ATPase subunit G 1-like	blue	0.15809	0.262993
106612077	PREDICTED: tRNA 2\'-phosphotransferase 1-like	blue	0.157931	0.263478
106566948	PREDICTED: tyrosine-protein phosphatase non-receptor type 11-like isoform X3	blue	0.15772	0.264125
106576221	PREDICTED: carbohydrate sulfotransferase 11 isoform X1	blue	-0.157695	0.264201
106586698	PREDICTED: filamin A-interacting protein 1-like	blue	0.157669	0.264282
106611026	PREDICTED: calcium permeable stress-gated cation channel 1-like isoform X5	blue	0.157638	0.264378
106599567	PREDICTED: UBX domain-containing protein 7-like isoform X2	blue	-0.157629	0.264404
XR_001319155.1	NA	blue	-0.157534	0.264695
106575995	PREDICTED: bromodomain-containing protein 1-like isoform X2	blue	0.157423	0.265036
106582718	PREDICTED: sphingomyelin phosphodiesterase 2	blue	0.157405	0.265093
106565589	PREDICTED: la-related protein 4-like isoform X1	blue	-0.157295	0.26543
106569615	PREDICTED: hippocampus abundant transcript 1 protein-like	blue	0.157242	0.265594
106575185	PREDICTED: H(+)/Cl(-) exchange transporter 4-like	blue	0.157213	0.265683
106560571	PREDICTED: DET1- and DDB1-associated protein 1-like	blue	0.157027	0.266257
100195076	PREDICTED: F-actin-capping protein subunit alpha-1 isoform X1	blue	-0.156932	0.266549
106601086	PREDICTED: E3 ubiquitin-protein ligase MGRN1-like isoform X2	blue	0.156908	0.266622
106587574	PREDICTED: nuclear envelope phosphatase-regulatory subunit 1 isoform X2	blue	0.156688	0.267302
106601600	PREDICTED: speckle-type POZ protein	blue	-0.15664	0.26745
106560702	PREDICTED: L-fucose kinase	blue	0.156399	0.268197
106567767	PREDICTED: non-POU domain-containing octamer-binding protein-like isoform X2	blue	-0.156381	0.268254
XR_001329073.1	NA	blue	0.156286	0.268546
106585001	PREDICTED: two pore calcium channel protein 1-like isoform X3	blue	-0.15627	0.268597
106613791	PREDICTED: cyclin-dependent kinases regulatory subunit 1-like	blue	0.156245	0.268675
XR_001325353.1	NA	blue	0.156192	0.268839
106565853	PREDICTED: uncharacterized protein C3orf14 homolog isoform X3	blue	-0.156111	0.26909
106586433	PREDICTED: ras-related protein Ral-B	blue	0.156067	0.269226
100196539	Allograft inflammatory factor 1	blue	-0.156045	0.269297
106607565	PREDICTED: rho-related GTP-binding protein RhoB-like	blue	0.155896	0.26976
106560399	PREDICTED: 1-phosphatidylinositol 4,5-bisphosphate phosphodiesterase gamma-1-like isoform X2	blue	0.155849	0.269905
100196346	actin-related protein 2/3 complex subunit 5-like protein	blue	0.155752	0.270207
106611998	PREDICTED: E3 ubiquitin-protein ligase RNF4-like isoform X2	blue	0.15567	0.270462
106581991	PREDICTED: major facilitator superfamily domain-containing protein 9-like	blue	0.155529	0.270901
106566616	PREDICTED: serine/threonine-protein kinase WNK2-like isoform X4	blue	-0.155482	0.271047
XR_001326439.1	NA	blue	-0.15546	0.271118
106572956	PREDICTED: uncharacterized protein LOC106572956	blue	0.155366	0.271411
106589913	PREDICTED: mitochondrial genome maintenance exonuclease 1	blue	0.155362	0.271423
106612996	PREDICTED: uncharacterized protein LOC106612996 isoform X1	blue	0.155298	0.271624
106561730	PREDICTED: probable RNA-binding protein 18 isoform X1	blue	0.155022	0.272486
100194776	chitinase domain-containing protein 1	blue	-0.154988	0.272592
106588067	PREDICTED: RNA-binding protein NOB1-like	blue	0.154905	0.272853
XR_001319134.1	NA	blue	0.15483	0.273087
100194737	GTP-binding protein GEM	blue	-0.154725	0.273417
100195862	PREDICTED: transmembrane protein 186 isoform X1	blue	-0.154684	0.273545
XR_001321915.1	NA	blue	0.154666	0.273603
106611917	PREDICTED: lysine-specific demethylase 3B-like, partial	blue	0.154501	0.274122
106603914	PREDICTED: 39S ribosomal protein L33, mitochondrial-like	blue	0.154395	0.274454
106567488	PREDICTED: PLAC8-like protein 1 isoform X1	blue	0.154273	0.27484
106574876	PREDICTED: copper-transporting ATPase 2-like	blue	0.15399	0.275732
XR_001326472.1	NA	blue	-0.153893	0.276038
106585263	PREDICTED: proactivator polypeptide-like	blue	-0.153863	0.276132
106572860	PREDICTED: guanine nucleotide-binding protein G(i) subunit alpha-1-like isoform X1	blue	0.153761	0.276452
106609881	PREDICTED: stimulated by retinoic acid gene 6 protein homolog isoform X2	blue	0.153684	0.276696
106573715	PREDICTED: RING finger and SPRY domain-containing protein 1	blue	0.153616	0.276912
100195878	vasodilator-stimulated phosphoprotein	blue	-0.153583	0.277018
106599481	PREDICTED: eukaryotic translation initiation factor 5	blue	0.153582	0.277018
XR_001325471.1	NA	blue	-0.153518	0.277222
[truncated: 28,182 more rows]

## Sheet: Modules-EBVs-liver
GeneName	Annotation	moduleColor	GS.Resistance..EBV.	p.GS.Resistance..EBV.
100195819	quinone oxidoreductase	black	-0.295299	0.012416
106583956	PREDICTED: putative gamma-glutamyltransferase YwrD	black	-0.289633	0.0142882
106565419	PREDICTED: uncharacterized protein C1orf106 homolog isoform X1	black	0.289312	0.0144012
106585102	PREDICTED: AP-3 complex subunit mu-2	black	-0.281704	0.0173145
106562416	PREDICTED: 72 kDa type IV collagenase-like	black	0.274216	0.020661
106609774	PREDICTED: dnaJ homolog subfamily C member 2	black	-0.25389	0.0326398
106588596	PREDICTED: CMP-N-acetylneuraminate-beta-galactosamide-alpha-2,3-sialyltransferase 1-like	black	0.253227	0.0331124
106590122	PREDICTED: UDP-glucuronosyltransferase 2A1-like	black	0.251004	0.0347389
106583446	PREDICTED: protein bicaudal D homolog 2-like isoform X2	black	-0.247856	0.0371566
106568185	PREDICTED: PDZ and LIM domain protein 5-like isoform X3	black	-0.247243	0.0376431
106609280	PREDICTED: coiled-coil domain-containing protein 3-like	black	0.246984	0.0378507
106563255	PREDICTED: endothelial differentiation-related factor 1 homolog	black	0.240857	0.0430354
106586009	PREDICTED: protein FAM122A-like	black	-0.239586	0.0441817
106561980	PREDICTED: cytoplasmic dynein 1 light intermediate chain 2-like isoform X3	black	-0.239355	0.0443927
XR_001322316.1	NA	black	-0.235069	0.0484597
106568258	PREDICTED: probetacellulin-like	black	0.234753	0.0487716
106598166	PREDICTED: putative glycerol kinase 5	black	0.232886	0.0506466
106566505	PREDICTED: catechol O-methyltransferase-like	black	0.228206	0.0556068
100196496	PREDICTED: molybdenum cofactor biosynthesis protein 1 isoform X1	black	0.226791	0.0571815
106599391	PREDICTED: serine/threonine-protein kinase PLK3-like	black	0.224043	0.0603453
106581310	PREDICTED: LOW QUALITY PROTEIN: sphingosine-1-phosphate phosphatase 2	black	-0.217609	0.068308
106606500	PREDICTED: heme oxygenase 2-like	black	0.214983	0.0717905
106563469	PREDICTED: putative FERM domain-containing protein FRMD8P1	black	0.214112	0.072978
100195186	Keratin, type II cytoskeletal 8	black	0.21401	0.0731171
100380428	PREDICTED: phosphatidylinositol-binding clathrin assembly protein isoform X10	black	0.212492	0.0752255
106589883	PREDICTED: vinculin-like isoform X2	black	0.211931	0.0760174
106569422	PREDICTED: protein lifeguard 1-like isoform X1	black	-0.211908	0.0760493
106567894	PREDICTED: arrestin red cell isoform 1 isoform X4	black	0.211899	0.076063
106579066	PREDICTED: uncharacterized protein LOC106579066	black	0.211898	0.0760644
106573699	PREDICTED: PQ-loop repeat-containing protein 1-like isoform X1	black	0.210812	0.0776157
106585471	PREDICTED: anaphase-promoting complex subunit 7-like	black	0.21035	0.0782829
106612855	PREDICTED: exportin-5-like	black	-0.208548	0.0809305
106576768	PREDICTED: rho-related GTP-binding protein RhoQ	black	0.207379	0.0826863
106567074	PREDICTED: LIM domain and actin-binding protein 1-like isoform X2	black	-0.206364	0.0842348
106612574	PREDICTED: PTB-containing, cubilin and LRP1-interacting protein	black	0.204137	0.0877128
106587947	PREDICTED: CD82 antigen-like	black	0.201599	0.0918137
106565982	PREDICTED: hyaluronidase-1-like	black	0.201333	0.0922515
106585155	PREDICTED: aminopeptidase O isoform X1	black	-0.198975	0.096209
100380348	PREDICTED: nucleolar transcription factor 1 isoform X3	black	0.197034	0.0995668
106603463	PREDICTED: DNA repair protein RAD51 homolog 3	black	0.196967	0.099685
106582538	PREDICTED: ras-associated and pleckstrin homology domains-containing protein 1-like isoform X2	black	0.196814	0.0999528
106594497	PREDICTED: uncharacterized protein LOC106594497, partial	black	0.196585	0.100356
106583706	PREDICTED: retinol dehydrogenase 7-like isoform X2	black	0.1961	0.101215
106589628	PREDICTED: protoheme IX farnesyltransferase, mitochondrial	black	-0.195184	0.102851
106573657	PREDICTED: protein arginine N-methyltransferase 7 isoform X1	black	-0.195071	0.103054
106590193	PREDICTED: protein disulfide-isomerase TMX3	black	0.195007	0.103169
106560566	PREDICTED: anosmin-1-like	black	0.193551	0.105819
106572915	PREDICTED: transcription elongation factor A protein 2-like, partial	black	0.193283	0.106313
106585072	PREDICTED: putative aminopeptidase W07G4.4	black	0.192977	0.106878
106572714	PREDICTED: structural maintenance of chromosomes protein 1A-like	black	0.192438	0.10788
106613828	PREDICTED: cysteine-rich motor neuron 1 protein-like	black	0.192375	0.107998
106580376	PREDICTED: phosphatidylinositol transfer protein beta isoform isoform X1	black	-0.191107	0.110385
106587072	PREDICTED: katanin p80 WD40 repeat-containing subunit B1-like	black	-0.190474	0.111592
XR_001320203.1	NA	black	-0.188811	0.114812
106603018	PREDICTED: uncharacterized aarF domain-containing protein kinase 1 isoform X1	black	-0.18825	0.115914
100500786	PREDICTED: arginase-1 isoform X1	black	-0.187265	0.117868
106580405	PREDICTED: pyridoxal phosphate phosphatase-like	black	-0.185631	0.121167
106607983	PREDICTED: polyribonucleotide nucleotidyltransferase 1, mitochondrial-like	black	-0.185093	0.122267
106604479	PREDICTED: zinc transporter 9	black	-0.185092	0.122271
106565171	PREDICTED: cytochrome b561 domain-containing protein 2	black	-0.184225	0.124061
106565185	PREDICTED: 5\'-AMP-activated protein kinase subunit beta-1-like isoform X2	black	0.183887	0.124765
106591482	PREDICTED: peroxisome proliferator-activated receptor gamma coactivator-related protein 1-like	black	-0.181999	0.12875
100380376	Extracellular matrix protein 1 precursor	black	0.181609	0.129586
106564789	PREDICTED: apelin receptor B-like	black	-0.181587	0.129633
106589695	PREDICTED: ATP-binding cassette sub-family G member 8	black	0.180886	0.131145
106585879	PREDICTED: carbohydrate deacetylase	black	-0.179505	0.134162
106567686	PREDICTED: dual specificity tyrosine-phosphorylation-regulated kinase 1A isoform X2	black	-0.179323	0.134565
106561299	PREDICTED: RCC1 domain-containing protein 1 isoform X3	black	0.179295	0.134626
106570532	PREDICTED: coiled-coil domain-containing protein 126-like	black	-0.17897	0.135346
106572715	PREDICTED: transmembrane protein 9-like	black	0.178614	0.136138
106589462	PREDICTED: nuclear prelamin A recognition factor isoform X1	black	-0.17734	0.139001
106581981	PREDICTED: pre-B-cell leukemia transcription factor 1-like	black	0.174608	0.145289
106599982	PREDICTED: spindlin-1-like	black	0.174604	0.145298
106611124	PREDICTED: HCLS1-binding protein 3	black	0.174337	0.145924
106607281	PREDICTED: ATP-citrate synthase isoform X2	black	-0.174259	0.146109
106567844	PREDICTED: myotubularin-related protein 2-like isoform X1	black	-0.174004	0.146708
106582156	PREDICTED: peptidyl-prolyl cis-trans isomerase A-like	black	-0.173372	0.148205
106563931	PREDICTED: protein NLRC3-like isoform X3	black	-0.17335	0.148256
100194963	Para-nitrobenzyl esterase	black	0.172935	0.149246
106576483	PREDICTED: hepatocyte growth factor-like, partial	black	-0.17214	0.151154
106588446	PREDICTED: thyrotroph embryonic factor-like	black	0.172039	0.151395
100196763	PREDICTED: replication protein A 70 kDa DNA-binding subunit isoform X1	black	0.170625	0.154838
106584402	PREDICTED: transcription elongation factor A protein 3-like isoform X5	black	0.170248	0.155765
106587124	PREDICTED: CD59 glycoprotein-like	black	0.169346	0.158001
106602151	PREDICTED: UPF0462 protein C4orf33 homolog	black	0.167558	0.162502
106603363	PREDICTED: myelin protein zero-like protein 2	black	0.167551	0.16252
106561328	PREDICTED: ubiquitin-conjugating enzyme E2 H-like	black	0.167072	0.163742
106612502	PREDICTED: uncharacterized protein LOC106612502	black	-0.166952	0.16405
106570476	PREDICTED: GATA zinc finger domain-containing protein 1	black	-0.166782	0.164486
106603515	PREDICTED: A-kinase anchor protein 10, mitochondrial-like	black	-0.166523	0.16515
106566120	PREDICTED: serine hydroxymethyltransferase, mitochondrial isoform X1	black	0.165891	0.166785
106604342	PREDICTED: suppressor of fused homolog isoform X2	black	0.164506	0.170404
106611197	PREDICTED: ankyrin repeat domain-containing protein 9	black	0.163601	0.1728
106581227	PREDICTED: sialate O-acetylesterase-like	black	0.163237	0.173772
106611598	PREDICTED: ribosome-binding protein 1-like isoform X8	black	0.162331	0.176203
106612031	PREDICTED: cationic amino acid transporter 2 isoform X1	black	0.162119	0.176777
106576033	PREDICTED: leukotriene A-4 hydrolase-like	black	-0.161806	0.177624
106583464	PREDICTED: msx2-interacting protein-like isoform X4	black	-0.161787	0.177677
106601397	PREDICTED: probable ATP-dependent RNA helicase DDX5 isoform X2	black	-0.161614	0.178148
106579400	PREDICTED: PAXIP1-associated glutamate-rich protein 1 isoform X2	black	0.160412	0.181439
106607658	PREDICTED: membrane-bound O-acyltransferase domain-containing protein 2-like isoform X1	black	-0.160369	0.181559
106565737	PREDICTED: forkhead box protein P1-B-like isoform X5	black	0.159706	0.183395
106568328	PREDICTED: enolase-phosphatase E1-like isoform X1	black	0.158827	0.185849
106582864	PREDICTED: class E basic helix-loop-helix protein 40-like	black	0.158248	0.187478
106584730	PREDICTED: fanconi-associated nuclease 1	black	-0.15813	0.18781
100192340	polyunsaturated fatty acid elongase elovl5b	black	0.157725	0.188958
106582132	PREDICTED: ATP-dependent (S)-NAD(P)H-hydrate dehydratase isoform X5	black	0.157674	0.189105
106590249	PREDICTED: biogenesis of lysosome-related organelles complex 1 subunit 5	black	-0.157111	0.190709
106592840	PREDICTED: glyoxylate reductase/hydroxypyruvate reductase-like isoform X2	black	0.156555	0.192303
106609449	PREDICTED: phenylalanine-4-hydroxylase-like	black	0.156309	0.19301
106567909	PREDICTED: glucose-6-phosphate translocase-like	black	0.155757	0.194608
106581234	PREDICTED: dehydrogenase/reductase SDR family member 13-like	black	0.155669	0.194863
106612259	PREDICTED: ganglioside GM2 activator isoform X1	black	0.15542	0.195586
106581314	PREDICTED: phenylalanine--tRNA ligase beta subunit-like isoform X1	black	-0.155241	0.196109
106589835	PREDICTED: CDP-diacylglycerol--glycerol-3-phosphate 3-phosphatidyltransferase, mitochondrial-like isoform X1	black	-0.15509	0.196549
106560590	PREDICTED: fetuin-B-like isoform X2	black	0.154266	0.198966
106604865	PREDICTED: serine/threonine-protein phosphatase 2A 55 kDa regulatory subunit B gamma isoform isoform X2	black	0.15368	0.2007
106613537	PREDICTED: type I iodothyronine deiodinase	black	0.15306	0.202544
106591205	PREDICTED: ectonucleoside triphosphate diphosphohydrolase 7-like isoform X1	black	-0.152875	0.203095
106609945	PREDICTED: ubiquitin carboxyl-terminal hydrolase 42-like	black	0.152643	0.20379
106575516	PREDICTED: probable ubiquitin carboxyl-terminal hydrolase FAF-X	black	-0.15244	0.2044
106565775	PREDICTED: activity-dependent neuroprotector homeobox protein-like	black	-0.152328	0.204737
106568872	PREDICTED: carbonic anhydrase-related protein-like isoform X2	black	0.151657	0.206762
106565268	PREDICTED: P2Y purinoceptor 1-like	black	0.151518	0.207184
106600802	PREDICTED: importin subunit beta-1-like isoform X3	black	-0.151179	0.208212
106595731	PREDICTED: 1-acylglycerol-3-phosphate O-acyltransferase ABHD5-like, partial	black	0.151175	0.208226
106560829	PREDICTED: uncharacterized oxidoreductase YKL071W-like	black	-0.151077	0.208525
106581433	PREDICTED: pentraxin-related protein PTX3-like	black	-0.150875	0.20914
100136539	glycerol-3-phosphate dehydrogenase	black	0.150078	0.211585
XR_001320487.1	NA	black	-0.149991	0.211852
106563802	PREDICTED: leukemia inhibitory factor receptor-like isoform X2	black	-0.149019	0.214861
106583228	PREDICTED: protein OS-9-like isoform X1	black	0.148946	0.215089
106568485	PREDICTED: dnaJ homolog subfamily C member 21	black	-0.148723	0.215785
XR_001318934.1	NA	black	0.148655	0.215996
106566219	PREDICTED: complement C1q-like protein 2	black	0.148628	0.216081
106574626	PREDICTED: pyruvate kinase PKLR-like, partial	black	0.148022	0.217979
106588942	PREDICTED: tissue factor pathway inhibitor 2-like	black	-0.147187	0.220615
106564614	PREDICTED: lisH domain-containing protein FOPNL-like	black	0.147059	0.221022
106607786	PREDICTED: discoidin, CUB and LCCL domain-containing protein 1-like isoform X1	black	-0.146834	0.221738
106567434	PREDICTED: beta-2 adrenergic receptor	black	0.145917	0.224668
106594589	PREDICTED: metallophosphoesterase MPPED2-like	black	0.145413	0.226291
106585263	PREDICTED: proactivator polypeptide-like	black	0.145224	0.226901
106566775	PREDICTED: aminomethyltransferase, mitochondrial-like	black	0.145162	0.227104
106581125	PREDICTED: immunoglobulin superfamily member 5-like	black	0.144669	0.228702
106576281	PREDICTED: phenylalanine-4-hydroxylase-like isoform X2	black	0.144667	0.228708
106609454	PREDICTED: cdc42 effector protein 1-like	black	0.144526	0.229167
100196773	lipolysis-stimulated lipoprotein receptor	black	0.142944	0.234358
106561251	PREDICTED: C2 domain-containing protein 5-like isoform X6	black	-0.142684	0.23522
106602179	PREDICTED: AT-rich interactive domain-containing protein 4A	black	-0.142155	0.236979
106584288	PREDICTED: importin-13-like	black	-0.141721	0.238426
106575915	PREDICTED: zinc finger CCCH domain-containing protein 13-like isoform X3	black	0.141401	0.2395
106576802	PREDICTED: regulator of microtubule dynamics protein 2-like isoform X2	black	0.141087	0.240554
106561420	PREDICTED: aryl hydrocarbon receptor nuclear translocator-like protein 2 isoform X2	black	-0.14075	0.241693
100196663	adenosine kinase a	black	0.140653	0.242021
106574649	PREDICTED: protein CREG1-like	black	0.140613	0.242154
106608780	PREDICTED: uncharacterized protein LOC106608780 isoform X1	black	0.140428	0.242782
106574763	PREDICTED: rho-related GTP-binding protein RhoE	black	-0.140227	0.243464
106579290	PREDICTED: monocarboxylate transporter 6-like isoform X2	black	0.139995	0.244253
106586280	PREDICTED: glycophorin-C-like isoform X2	black	0.139893	0.244599
106572417	PREDICTED: mitogen-activated protein kinase kinase kinase 7-like	black	-0.139871	0.244675
106566911	PREDICTED: specifically androgen-regulated gene protein-like isoform X2	black	0.139748	0.245094
106590519	PREDICTED: tumor necrosis factor ligand superfamily member 10-like isoform X2	black	0.138646	0.248871
106610895	PREDICTED: transmembrane protein 50A-like isoform X1	black	0.138436	0.249597
106579967	PREDICTED: low density lipoprotein receptor adapter protein 1-A-like isoform X3	black	0.137891	0.251484
106561607	PREDICTED: C-Jun-amino-terminal kinase-interacting protein 1-like	black	0.137864	0.251577
106573659	PREDICTED: serum paraoxonase/arylesterase 2-like	black	-0.137658	0.252291
106567082	PREDICTED: natural resistance-associated macrophage protein 2-like isoform X2	black	0.137604	0.252482
106566444	PREDICTED: perforin-1-like	black	0.137357	0.253342
106606878	PREDICTED: cytochrome c oxidase subunit 6A, mitochondrial-like	black	0.137337	0.253411
106576026	PREDICTED: transportin-3 isoform X3	black	-0.137194	0.253912
100306746	chromobox protein homolog 1	black	0.136853	0.255105
106567791	PREDICTED: moesin isoform X1	black	-0.136798	0.255297
106577153	PREDICTED: putative ATP-dependent RNA helicase DHX57	black	-0.136661	0.255777
106589788	PREDICTED: dystonin-like	black	-0.136226	0.257307
106584530	PREDICTED: AFG3-like protein 1	black	-0.136186	0.257449
106605506	PREDICTED: pituitary tumor-transforming gene 1 protein-interacting protein-like	black	0.135526	0.259784
106575728	PREDICTED: coagulation factor VII-like	black	0.135473	0.259971
106568735	PREDICTED: beta-1,3-galactosyltransferase 2-like	black	-0.135438	0.260096
106578170	PREDICTED: fibrinogen beta chain-like	black	0.135309	0.260555
106606104	PREDICTED: electroneutral sodium bicarbonate exchanger 1-like	black	0.135237	0.26081
106591541	PREDICTED: little elongation complex subunit 1-like	black	0.134277	0.264242
106574514	PREDICTED: heparan-sulfate 6-O-sulfotransferase 1-A-like	black	0.133885	0.265653
106563760	PREDICTED: mitogen-activated protein kinase 9-like	black	-0.133883	0.265658
106603327	PREDICTED: non-histone chromosomal protein HMG-14A-like	black	0.133667	0.266438
106585648	PREDICTED: serine/threonine-protein kinase Chk2-like isoform X1	black	-0.133546	0.266876
XR_001322329.1	NA	black	-0.13322	0.268055
106604757	PREDICTED: membrane transport protein XK-like	black	0.132658	0.270097
100194587	PREDICTED: protein phosphatase 1, regulatory (inhibitor) subunit 1b-like isoform X1	black	0.132447	0.270865
106562634	PREDICTED: uncharacterized protein LOC106562634	black	0.131545	0.274172
106588677	PREDICTED: endonuclease/exonuclease/phosphatase family domain-containing protein 1-like	black	0.131352	0.274885
106567649	PREDICTED: transmembrane protein 218	black	0.131253	0.27525
106608436	PREDICTED: inorganic pyrophosphatase-like isoform X2	black	0.13104	0.276035
100286574	protein DPCD	black	0.130938	0.276411
100306745	S100-A14	black	0.130352	0.278586
100195273	PREDICTED: catalase isoform X3	black	0.130262	0.278922
106561373	PREDICTED: protein LCHN	black	-0.130102	0.279518
106575363	PREDICTED: ubiquitin carboxyl-terminal hydrolase 40-like isoform X1	black	0.130027	0.279797
106568073	PREDICTED: cytochrome P450 3A30-like	black	0.129668	0.281138
100380817	PREDICTED: dihydropyrimidinase isoform X1	black	0.129627	0.281291
106584273	PREDICTED: protein PRRC2C isoform X1	black	0.129437	0.282004
100286433	calcium-binding protein 39	black	0.129393	0.28217
106566687	PREDICTED: transketolase-like	black	0.12918	0.28297
106612046	PREDICTED: hypoxanthine-guanine phosphoribosyltransferase isoform X2	black	0.128019	0.287355
106612840	PREDICTED: vacuolar protein sorting-associated protein 53 homolog isoform X1	black	-0.127986	0.28748
106583332	PREDICTED: ADP-ribosylation factor GTPase-activating protein 1-like isoform X6	black	-0.127972	0.28753
106566905	PREDICTED: TELO2-interacting protein 1 homolog	black	-0.12768	0.288641
100194923	probable serine carboxypeptidase CPVL precursor	black	0.127237	0.290332
100194507	eukaryotic translation initiation factor 4E type 3	black	0.127153	0.290655
106586367	PREDICTED: raftlin-2	black	0.126864	0.291759
106601002	PREDICTED: protein phosphatase 1 regulatory subunit 1B-like	black	0.126659	0.292549
106592350	PREDICTED: zinc finger protein 598-like	black	0.126037	0.294943
106564824	PREDICTED: catalase-like	black	0.125723	0.296156
106566083	PREDICTED: uncharacterized protein LOC106566083 isoform X2	black	-0.125118	0.298508
106571109	PREDICTED: cholesterol 24-hydroxylase-like isoform X1	black	0.125081	0.298652
XR_001330498.1	NA	black	-0.124622	0.300442
106563578	PREDICTED: aristaless-related homeobox protein-like	black	-0.12453	0.3008
106565887	PREDICTED: eukaryotic translation initiation factor 4 gamma 3-like isoform X7	black	-0.124472	0.301029
106578016	PREDICTED: kinesin light chain 2-like	black	-0.124048	0.302689
100196878	Membrane-spanning 4-domains subfamily A member 12	black	0.123984	0.302943
106568668	PREDICTED: FAST kinase domain-containing protein 3-like isoform X1	black	0.123617	0.304385
106561259	PREDICTED: peptidyl-prolyl cis-trans isomerase FKBP4	black	0.123005	0.306805
106583110	PREDICTED: ETS domain-containing protein Elk-4-like isoform X2	black	0.122906	0.307197
106607447	PREDICTED: cathepsin D-like	black	0.122684	0.308078
106582709	PREDICTED: free fatty acid receptor 2-like	black	-0.122066	0.310541
100286702	PREDICTED: negative elongation factor E isoform X1	black	0.121878	0.311293
106606119	PREDICTED: voltage-dependent calcium channel gamma-6 subunit-like	black	0.121844	0.311427
106582835	PREDICTED: intraflagellar transport protein 52 homolog	black	0.121751	0.3118
106574044	PREDICTED: TM2 domain-containing protein 1-like	black	0.121676	0.312102
106587119	PREDICTED: rho GTPase-activating protein 1-like	black	0.121638	0.312252
106560903	PREDICTED: protein spire homolog 2-like	black	-0.121534	0.31267
XR_001323863.1	NA	black	-0.120551	0.31663
106612676	PREDICTED: protein phosphatase 1 regulatory subunit 14A-like	black	-0.12036	0.317404
106577637	PREDICTED: olfactory receptor 52B2-like	black	0.120159	0.318218
106603157	PREDICTED: pyruvate carboxylase, mitochondrial-like	black	-0.120124	0.31836
106601255	PREDICTED: cytochrome b561-like	black	-0.120092	0.318491
106563127	PREDICTED: ER degradation-enhancing alpha-mannosidase-like protein 3 isoform X1	black	-0.119924	0.319171
XR_001325492.1	NA	black	-0.119911	0.319224
106579145	PREDICTED: E3 ubiquitin-protein ligase UBR5-like isoform X13	black	-0.119804	0.319658
106582935	PREDICTED: transmembrane protein 110-like	black	-0.119541	0.320732
106609467	PREDICTED: tetraspanin-9-like	black	0.119509	0.320863
106587706	PREDICTED: uncharacterized protein LOC106587706	black	0.119131	0.322406
106576297	PREDICTED: vezatin-like isoform X1	black	-0.119114	0.322473
100196475	OCIA domain-containing protein 2	black	0.1186	0.324583
106605367	PREDICTED: CD83 antigen-like	black	0.118492	0.325026
106572552	PREDICTED: agmatinase, mitochondrial isoform X2	black	0.118468	0.325125
XR_001327339.1	NA	black	-0.118228	0.326112
106612403	PREDICTED: phenazine biosynthesis-like domain-containing protein	black	0.117488	0.329172
106589586	PREDICTED: ubiquitin carboxyl-terminal hydrolase 42	black	-0.116633	0.332728
106574906	PREDICTED: transmembrane protein 39A-like	black	0.11635	0.333911
106579233	PREDICTED: zinc finger protein 646-like isoform X2	black	-0.116013	0.335322
106603572	PREDICTED: alpha-2-antiplasmin-like	black	0.11594	0.33563
106574112	PREDICTED: PI-PLC X domain-containing protein 1-like isoform X1	black	-0.11541	0.337857
106569674	PREDICTED: pre-mRNA-splicing factor 38B-like isoform X1	black	0.115201	0.338739
106583176	PREDICTED: la-related protein 4-like isoform X1	black	-0.115091	0.339204
106583968	PREDICTED: DET1- and DDB1-associated protein 1-like	black	0.114934	0.339868
100380597	Tropomodulin-3	black	-0.114623	0.341185
100286646	Transmembrane protein 187 precursor	black	0.113959	0.344008
100196412	PREDICTED: Krueppel-like factor 6	black	0.113894	0.344282
106603198	PREDICTED: period circadian protein homolog 1-like	black	0.113521	0.345875
106578444	PREDICTED: E3 ubiquitin-protein ligase HACE1 isoform X2	black	-0.1132	0.347251
106609898	PREDICTED: lysine-specific demethylase 2A isoform X3	black	-0.112666	0.349545
106596263	PREDICTED: protein Z-dependent protease inhibitor-like isoform X2	black	0.1125	0.350259
106604484	PREDICTED: heparan sulfate glucosamine 3-O-sulfotransferase 1	black	-0.112399	0.350695
106607931	PREDICTED: phospholipase ABHD3-like isoform X2	black	-0.112309	0.351083
106560783	PREDICTED: LOW QUALITY PROTEIN: ornithine decarboxylase antizyme 2-like	black	0.112298	0.351133
106608945	PREDICTED: probable N-acetyltransferase 16	black	0.111883	0.352926
106583261	PREDICTED: cathepsin Z-like isoform X1	black	0.111811	0.353238
106579615	PREDICTED: polyadenylate-binding protein 2-like isoform X3	black	-0.111756	0.353475
XR_001329127.1	NA	black	-0.111622	0.354057
106585699	PREDICTED: alpha-1-antitrypsin-like	black	0.11153	0.354454
XR_001320429.1	NA	black	0.111306	0.355428
106570755	PREDICTED: transmembrane protein 64-like isoform X2	black	0.111201	0.355887
106575444	PREDICTED: aquaporin-10-like isoform X1	black	0.110848	0.357426
100196087	Receptor-transporting protein 3	black	-0.110541	0.358764
106573341	PREDICTED: uncharacterized protein KIAA1644 homolog	black	-0.110508	0.35891
106610522	PREDICTED: uncharacterized protein LOC106610522	black	-0.109968	0.361278
106574121	PREDICTED: tyrosine-protein kinase RYK-like isoform X3	black	0.109813	0.361958
100194857	DNA polymerase delta subunit 3	black	-0.10971	0.362413
106603194	PREDICTED: trimethyllysine dioxygenase, mitochondrial-like	black	0.109311	0.364173
106571906	PREDICTED: methylglutaconyl-CoA hydratase, mitochondrial	black	0.109273	0.364341
106569876	PREDICTED: transcription intermediary factor 1-beta-like isoform X2	black	0.10909	0.365146
100380627	PREDICTED: neuronal pentraxin-1	black	0.109014	0.365483
106580521	PREDICTED: zinc finger matrin-type protein 4-like isoform X1	black	0.108886	0.366052
106612675	PREDICTED: kunitz-type protease inhibitor 2-like	black	0.10868	0.366965
100136922	serum albumin 2 precursor	black	0.10845	0.367982
100217349	Methylmalonate-semialdehyde dehydrogenase	black	0.108425	0.368094
106610649	PREDICTED: Fanconi anemia group M protein isoform X2	black	0.10841	0.368161
106580451	PREDICTED: alpha-L-iduronidase isoform X1	black	0.108351	0.368424
100195232	Transcobalamin-2 precursor	black	0.107883	0.370508
106606640	PREDICTED: 60S ribosomal protein L3-like	black	-0.107385	0.372733
106613094	PREDICTED: WD repeat and SOCS box-containing protein 1	black	0.106979	0.374554
106566213	PREDICTED: protein VPRBP-like	black	-0.106962	0.37463
100196800	phosphotriesterase-related protein	black	0.106959	0.374646
106574565	PREDICTED: fibronectin type III domain-containing protein 3B	black	0.106925	0.374798
106607431	PREDICTED: peroxisomal membrane protein PMP34-like isoform X1	black	0.106533	0.37656
106586010	PREDICTED: calcineurin subunit B type 1	black	0.106111	0.378465
106562380	PREDICTED: HEAT repeat-containing protein 3-like	black	-0.105609	0.380739
106612569	PREDICTED: thiamine transporter 2-like	black	0.105545	0.38103
106582732	PREDICTED: monocarboxylate transporter 1-like	black	0.105493	0.381266
106574134	PREDICTED: uncharacterized protein C2orf72 homolog	black	0.105317	0.382062
106610815	PREDICTED: serine/arginine repetitive matrix protein 1-like isoform X4	black	0.105306	0.382112
106570363	PREDICTED: enhancer of filamentation 1-like	black	0.105114	0.382987
100380788	histone-lysine N-methyltransferase PRDM9	black	-0.105108	0.383016
106587506	PREDICTED: caprin-1-like isoform X2	black	-0.104544	0.385587
106588692	PREDICTED: uncharacterized protein LOC106588692	black	-0.104497	0.385804
100195480	PREDICTED: soluble calcium-activated nucleotidase 1 isoform X2	black	0.10435	0.386475
100136579	PREDICTED: apolipoprotein B-100 isoform X2	black	0.104312	0.38665
100380443	gamma-glutamyltransferase 5	black	-0.103526	0.390257
100196250	Metalloproteinase inhibitor 2 precursor	black	0.103424	0.390725
100196078	PREDICTED: uracil-DNA glycosylase isoform X2	black	0.102941	0.392953
106611644	PREDICTED: uncharacterized protein LOC106611644	black	-0.102904	0.393126
106592678	PREDICTED: methylmalonate-semialdehyde dehydrogenase	black	0.102789	0.393659
106608345	PREDICTED: L-threonine 3-dehydrogenase, mitochondrial-like	black	-0.102753	0.393824
100195695	5-hydroxyisourate hydrolase	black	-0.102431	0.395314
106608048	PREDICTED: UBX domain-containing protein 2A isoform X2	black	0.101922	0.39768
106587248	PREDICTED: U3 small nucleolar ribonucleoprotein protein MPP10-like	black	0.101909	0.39774
106590126	PREDICTED: GTPase IMAP family member 4-like	black	-0.101822	0.398145
106571829	PREDICTED: isochorismatase domain-containing protein 1	black	0.101754	0.398462
106605280	PREDICTED: deoxyribonuclease-2-alpha-like	black	0.101155	0.40126
100195122	brain protein I3	black	0.101125	0.4014
106592278	PREDICTED: basement membrane-specific heparan sulfate proteoglycan core protein-like, partial	black	0.100027	0.406556
100286546	ketimine reductase mu-crystallin	black	0.0994377	0.409342
106570602	PREDICTED: serine/threonine-protein kinase N3	black	-0.0993432	0.409789
100380685	PREDICTED: ectonucleotide pyrophosphatase/phosphodiesterase family member 2 isoform X2	black	0.0979659	0.416344
106609107	PREDICTED: zinc finger BED domain-containing protein 4-like	black	-0.0978617	0.416842
106609412	PREDICTED: NADH-cytochrome b5 reductase 3-like	black	0.0977411	0.417419
106585092	PREDICTED: microprocessor complex subunit DGCR8 isoform X2	black	-0.0977007	0.417612
106580364	PREDICTED: CAP-Gly domain-containing linker protein 1-like isoform X1	black	0.0972405	0.41982
106582739	PREDICTED: F-actin-capping protein subunit alpha-1-like	black	0.0971733	0.420143
106604650	PREDICTED: myeloid zinc finger 1-like isoform X1	black	0.0967713	0.422077
106570648	PREDICTED: serine/arginine-rich splicing factor 4-like	black	0.0964859	0.423454
106591288	PREDICTED: proto-oncogene c-Fos-like isoform X1	black	0.0964369	0.42369
100194990	PREDICTED: heterogeneous nuclear ribonucleoprotein L-like isoform X1	black	0.0962823	0.424437
106569199	PREDICTED: glutamine synthetase-like	black	0.0961418	0.425116
XR_001321528.1	NA	black	0.0958182	0.426684
106613098	PREDICTED: peroxisomal sarcosine oxidase	black	0.0956123	0.427683
106580336	PREDICTED: transcobalamin-2-like	black	0.0954511	0.428466
106588477	PREDICTED: adenylyl cyclase-associated protein 1-like	black	0.0953587	0.428915
100195144	PREDICTED: selenium-binding protein 1 isoform X1	black	0.0950665	0.430337
106594728	PREDICTED: cytochrome P450 2K1	black	-0.0950447	0.430443
106585649	PREDICTED: complement C1q-like protein 2	black	0.0949344	0.430981
106611283	PREDICTED: cysteine-rich protein 2-like	black	-0.0947933	0.431669
106586175	PREDICTED: catalase-like	black	0.0947472	0.431894
100194903	72 kDa type IV collagenase precursor	black	0.0943068	0.434048
106562093	PREDICTED: polycystic kidney disease protein 1-like 2	black	0.0942351	0.434399
106571583	PREDICTED: alpha-1,6-mannosyl-glycoprotein 2-beta-N-acetylglucosaminyltransferase-like	black	0.0940418	0.435346
106568486	PREDICTED: alanine--glyoxylate aminotransferase 2, mitochondrial	black	0.0938784	0.436148
106580297	PREDICTED: coiled-coil domain-containing protein 42B	black	0.0935895	0.437568
106582194	PREDICTED: transmembrane protein 106B-like	black	0.0932221	0.439377
106586764	PREDICTED: transcription factor Dp-1-like isoform X2	black	0.0929979	0.440482
106586929	PREDICTED: tubulin polyglutamylase TTLL4 isoform X1	black	-0.0929508	0.440715
106600156	PREDICTED: endothelin B receptor-like	black	-0.0927713	0.441602
100136586	hepatocyte nuclear factor 1-alpha	black	0.0926032	0.442433
106566136	PREDICTED: rho GTPase-activating protein 12-like	black	0.0925958	0.44247
106604152	PREDICTED: annexin A6-like isoform X2	black	-0.0922666	0.4441
106578019	PREDICTED: uncharacterized protein LOC106578019 isoform X2	black	-0.091973	0.445558
106569529	PREDICTED: methyl-CpG-binding domain protein 3-like isoform X1	black	0.0917413	0.44671
106602545	PREDICTED: oxysterol-binding protein 1-like isoform X1	black	-0.0913793	0.448513
106586703	PREDICTED: protein CMSS1 isoform X2	black	-0.0913347	0.448735
106575578	PREDICTED: uncharacterized protein LOC106575578	black	0.0912952	0.448932
106581954	PREDICTED: UDP-glucuronosyltransferase-like	black	0.091243	0.449193
106560808	PREDICTED: protein FAM169B isoform X2	black	0.0907415	0.4517
106569039	PREDICTED: hydroxyacid-oxoacid transhydrogenase, mitochondrial isoform X2	black	0.0905582	0.452618
106585459	PREDICTED: stromelysin-3-like	black	0.0905052	0.452884
XR_001320725.1	NA	black	-0.0902254	0.454287
XR_001320728.1	NA	black	-0.0902254	0.454287
XR_001322844.1	NA	black	0.0899864	0.455489
100194842	PREDICTED: UDP-glucuronosyltransferase 2A2 isoform X1	black	0.0898522	0.456164
106572911	PREDICTED: CD82 antigen-like	black	0.08968	0.457031
106602585	PREDICTED: pre-mRNA-processing factor 19-like	black	-0.0893416	0.458738
100196729	alpha-N-acetyl-neuraminyl-2,3-beta-galactosyl-1,3-N-acetyl-galactosaminide alpha-2,6-sialyltransferase precursor	black	-0.0893181	0.458857
106590145	PREDICTED: BBSome-interacting protein 1-like	black	0.0892936	0.45898
106564257	PREDICTED: proline dehydrogenase 1, mitochondrial-like	black	-0.089248	0.459211
100195139	Heterogeneous nuclear ribonucleoprotein M	black	-0.089045	0.460237
106612524	PREDICTED: ribonuclease T2-like	black	0.0888414	0.461267
XR_001327960.1	NA	black	0.0881051	0.465004
106584300	PREDICTED: methylcrotonoyl-CoA carboxylase subunit alpha, mitochondrial-like	black	0.0880785	0.465139
106571976	PREDICTED: mRNA-decapping enzyme 1A-like isoform X3	black	-0.0880536	0.465266
XR_001329248.1	NA	black	0.0879928	0.465575
106575817	PREDICTED: long-chain specific acyl-CoA dehydrogenase, mitochondrial	black	0.0877125	0.467003
106603150	PREDICTED: serine/threonine-protein kinase MARK2-like isoform X4	black	0.0876643	0.467249
100196202	PREDICTED: tumor protein D52 isoform X6	black	-0.0874831	0.468174
106586031	PREDICTED: F-box only protein 48	black	0.0873543	0.468832
106590444	PREDICTED: E3 ubiquitin-protein ligase RNF6-like	black	-0.0871475	0.469888
106564585	PREDICTED: LOW QUALITY PROTEIN: calcium release-activated calcium channel protein 1	black	-0.0866368	0.472505
106572210	PREDICTED: rab3 GTPase-activating protein non-catalytic subunit-like isoform X1	black	0.0865117	0.473147
XR_001322807.1	NA	black	-0.086493	0.473243
106584069	PREDICTED: NAD-dependent protein deacylase sirtuin-5, mitochondrial isoform X2	black	0.0863288	0.474086
106584293	PREDICTED: receptor-type tyrosine-protein phosphatase U isoform X2	black	-0.0859249	0.476165
106611227	PREDICTED: proteasome activator complex subunit 4A-like	black	-0.08586	0.476499
106579424	PREDICTED: brain-specific angiogenesis inhibitor 1-like	black	-0.0857858	0.476882
106611733	PREDICTED: coagulation factor IX-like	black	-0.0856872	0.47739
106609893	PREDICTED: membrane-spanning 4-domains subfamily A member 12-like	black	0.0856825	0.477415
106581989	PREDICTED: bromodomain-containing protein 2-like isoform X4	black	-0.0855927	0.477878
106578169	PREDICTED: fibrinogen alpha chain-like	black	0.085502	0.478347
106578507	PREDICTED: aldehyde dehydrogenase, mitochondrial-like	black	0.0854516	0.478607
106586476	PREDICTED: interleukin-1 receptor type 1-like	black	0.085411	0.478817
106590187	PREDICTED: cytochrome P450 2F3-like	black	0.0854071	0.478837
106570955	PREDICTED: F-box/LRR-repeat protein 8 isoform X2	black	-0.0853162	0.479307
106602686	PREDICTED: cyclin-dependent kinase 2-associated protein 2-like	black	0.0850175	0.480852
106583112	PREDICTED: GTP cyclohydrolase 1 feedback regulatory protein	black	0.0847813	0.482076
106613254	PREDICTED: TCDD-inducible poly	black	0.0845217	0.483424
XR_001321506.1	NA	black	-0.0844656	0.483715
106592035	PREDICTED: TNF receptor-associated factor 6-like, partial	black	0.0842981	0.484586
106584278	PREDICTED: peroxiredoxin-6-like isoform X1	black	0.0840613	0.485818
106563232	PREDICTED: erythrocyte band 7 integral membrane protein-like	black	0.0837705	0.487333
106563275	PREDICTED: rab9 effector protein with kelch motifs	black	0.0835505	0.488482
106588380	PREDICTED: major histocompatibility complex class I-related gene protein-like isoform X1	black	0.0834144	0.489193
106581366	PREDICTED: F-BAR and double SH3 domains protein 2-like	black	0.083408	0.489226
106561555	PREDICTED: caveolin-2-like	black	0.0833852	0.489346
106565762	PREDICTED: uncharacterized protein LOC106565762 isoform X1	black	-0.0824151	0.49443
100195397	4-hydroxyphenylpyruvate dioxygenase	black	0.0823008	0.495031
106575972	PREDICTED: transmembrane protein 39A-like	black	0.0821716	0.495711
106566741	PREDICTED: mitochondrial ribosome-associated GTPase 2	black	-0.0818143	0.497593
106602848	PREDICTED: vitronectin-like	black	0.0816248	0.498593
106586716	PREDICTED: ADP-ribosylation factor-like protein 11	black	0.0815374	0.499054
106605282	PREDICTED: protein SMG5-like	black	-0.0815244	0.499123
106586788	PREDICTED: amine oxidase	black	0.0812989	0.500315
106601359	PREDICTED: transmembrane protein 56-B-like	black	0.0812409	0.500622
106571637	PREDICTED: chromodomain-helicase-DNA-binding protein 1	black	-0.0809822	0.501991
100194825	Solute carrier family 25 member 40	black	0.0807237	0.503361
106565400	PREDICTED: ADP-ribosylation factor GTPase-activating protein 1-like isoform X1	black	-0.0805232	0.504426
100196604	apolipoprotein F precursor	black	0.0795504	0.509606
100195133	Spermine synthase	black	0.0791536	0.511726
100194635	eukaryotic translation initiation factor 4E binding protein 3-2	black	0.0789761	0.512676
106608178	PREDICTED: ankyrin repeat domain-containing protein 9-like	black	0.0789556	0.512786
106601103	PREDICTED: BTB/POZ domain-containing protein KCTD5-like	black	-0.0789205	0.512974
106607064	PREDICTED: probable ATP-dependent RNA helicase DDX5 isoform X1	black	-0.0787003	0.514154
106578584	PREDICTED: protein phosphatase 1 regulatory subunit 3G-like	black	0.0786667	0.514335
106600677	PREDICTED: nucleoside diphosphate kinase-like	black	0.0786044	0.514669
106587852	PREDICTED: reticulocalbin-1-like, partial	black	0.0785282	0.515078
106570145	PREDICTED: phytanoyl-CoA dioxygenase domain-containing protein 1	black	0.0783279	0.516154
XR_001319917.1	NA	black	0.0780657	0.517564
106607181	PREDICTED: rho GTPase-activating protein 27-like isoform X2	black	0.0780406	0.517698
106601115	PREDICTED: pinin-like	black	0.0773631	0.521351
106577132	PREDICTED: protein phosphatase 1 regulatory subunit 3C-B-like	black	0.0768844	0.52394
106579904	PREDICTED: growth factor receptor-bound protein 10-like isoform X1	black	0.0766972	0.524953
106578090	PREDICTED: uncharacterized protein LOC106578090 isoform X6	black	-0.0765538	0.525731
106580308	PREDICTED: peroxisomal membrane protein 2	black	-0.0764218	0.526447
106577532	PREDICTED: splicing factor 1-like	black	-0.0763358	0.526914
106601351	PREDICTED: glutaryl-CoA dehydrogenase, mitochondrial-like	black	0.0763321	0.526934
100195750	salarin precursor	black	0.0762603	0.527324
100196171	PREDICTED: putative all-trans-retinol 13,14-reductase	black	0.0762108	0.527593
106585282	PREDICTED: CAP-Gly domain-containing linker protein 1-like isoform X11	black	0.0761607	0.527865
106562383	PREDICTED: zinc finger SWIM domain-containing protein 6-like isoform X2	black	0.0761027	0.52818
106612804	PREDICTED: diablo homolog, mitochondrial-like	black	0.0757691	0.529995
106578844	PREDICTED: RPE-retinal G protein-coupled receptor-like	black	-0.0754478	0.531746
106571621	PREDICTED: probable allantoicase	black	0.0752859	0.532629
106601583	PREDICTED: uncharacterized protein LOC106601583 isoform X1	black	-0.0752673	0.532731
106575935	PREDICTED: inhibitor of growth protein 4-like	black	0.0752407	0.532876
106605129	PREDICTED: MAP7 domain-containing protein 1-like isoform X4	black	0.0751868	0.533171
106580410	PREDICTED: collagen type IV alpha-3-binding protein-like isoform X2	black	0.0746209	0.536266
106577121	PREDICTED: cilia- and flagella-associated protein 36	black	0.0746013	0.536373
106594164	PREDICTED: E3 ubiquitin-protein ligase pellino homolog 2-like	black	0.0743853	0.537557
106575061	PREDICTED: microsomal glutathione S-transferase 1-like	black	-0.0743382	0.537815
106571434	PREDICTED: atypical kinase ADCK3, mitochondrial-like isoform X1	black	0.0742903	0.538078
106591843	PREDICTED: guanine nucleotide-binding protein G(o) subunit alpha-like	black	0.0740822	0.539221
106565600	PREDICTED: protein cereblon-like	black	0.0740761	0.539254
106609250	PREDICTED: interferon-related developmental regulator 1-like	black	-0.0740083	0.539626
106613536	PREDICTED: elongation of very long chain fatty acids protein 4-like isoform X1	black	0.0739901	0.539726
106587398	PREDICTED: cytochrome P450 2D15-like	black	0.0739755	0.539807
106574255	PREDICTED: integral membrane protein 2B-like isoform X2	black	0.0736517	0.541587
100195348	PREDICTED: AIDB protein isoform X1	black	0.0735648	0.542066
100196626	omega-amidase NIT2	black	0.0733329	0.543343
106585199	PREDICTED: selenoprotein P	black	0.0725754	0.547527
106575455	PREDICTED: tumor necrosis factor ligand superfamily member 11-like	black	0.0721114	0.550097
106612860	PREDICTED: RILP-like protein 1	black	-0.0721021	0.550148
106561153	PREDICTED: serine beta-lactamase-like protein LACTB, mitochondrial isoform X2	black	0.0720427	0.550478
100196366	NipSnap homolog 3A	black	0.0717662	0.552013
106581321	PREDICTED: proton-coupled amino acid transporter 4-like isoform X1	black	0.0716765	0.552511
106583925	PREDICTED: clathrin coat assembly protein AP180-like isoform X1	black	0.0716433	0.552696
106561787	PREDICTED: unconventional myosin-Va-like isoform X1	black	-0.0714843	0.55358
106609429	PREDICTED: myosin-binding protein C, slow-type isoform X14	black	0.0714011	0.554043
106575090	PREDICTED: carboxypeptidase O isoform X2	black	0.0713683	0.554225
106584020	PREDICTED: leucine-rich repeat-containing protein 19-like	black	0.0712355	0.554964
106581124	PREDICTED: fucolectin-6-like	black	-0.0709764	0.556408
106605123	PREDICTED: protein eva-1 homolog B-like	black	0.0709734	0.556425
106602308	PREDICTED: MAX gene-associated protein-like isoform X2	black	-0.0709018	0.556824
106562582	PREDICTED: reticulocalbin-1	black	0.0709009	0.55683
106562388	PREDICTED: uncharacterized protein LOC106562388 isoform X1	black	0.0707578	0.557628
106560478	PREDICTED: dolichyl pyrophosphate Man9GlcNAc2 alpha-1,3-glucosyltransferase	black	0.0707548	0.557644
106575307	PREDICTED: retinol dehydrogenase 7-like	black	0.0706825	0.558048
106601546	PREDICTED: uncharacterized protein LOC106601546	black	0.0700885	0.561369
106601652	PREDICTED: acylpyruvase FAHD1, mitochondrial-like	black	0.0699022	0.562413
106573729	PREDICTED: pyruvate kinase PKM-like	black	0.0692459	0.566097
100380782	PREDICTED: peroxisomal acyl-coenzyme A oxidase 1 isoform X1	black	0.0691228	0.566789
106584129	PREDICTED: uncharacterized protein LOC106584129 isoform X1	black	-0.0688698	0.568213
106579706	PREDICTED: proteasome activator complex subunit 2-like	black	-0.0686962	0.569191
100196718	PREDICTED: sulfatase-modifying factor 2 isoform X1	black	0.0686569	0.569413
106573629	PREDICTED: transmembrane protein 245-like	black	-0.0685689	0.569909
106587382	PREDICTED: transcription factor 25-like	black	0.0682556	0.571677
106610834	PREDICTED: thrombospondin-1-like	black	-0.0681461	0.572295
106609820	PREDICTED: transmembrane protein 60-like	black	-0.0679725	0.573277
106581797	PREDICTED: UDP-glucuronosyltransferase-like	black	0.0679596	0.57335
100195879	PREDICTED: ester hydrolase C11orf54 homolog isoform X1	black	0.0678533	0.573951
106587475	PREDICTED: protein TSSC4-like	black	0.0676972	0.574835
106605225	PREDICTED: cytochrome c oxidase subunit 7A-related protein, mitochondrial	black	0.0675931	0.575424
XR_001322058.1	NA	black	-0.0674371	0.576308
106609172	PREDICTED: sodium-coupled monocarboxylate transporter 1	black	0.0673562	0.576767
106582850	PREDICTED: glucoside xylosyltransferase 2-like	black	0.0673395	0.576862
106575366	PREDICTED: extracellular matrix protein 1-like	black	0.067212	0.577585
100286474	Lysozyme g	black	0.0671478	0.577949
XR_001323683.1	NA	black	0.0671223	0.578094
106591168	PREDICTED: 4-hydroxy-2-oxoglutarate aldolase, mitochondrial	black	0.0667911	0.579975
106585850	PREDICTED: UTP--glucose-1-phosphate uridylyltransferase-like isoform X1	black	0.0665905	0.581116
106577780	PREDICTED: tetratricopeptide repeat protein 5-like isoform X1	black	0.0660961	0.583933
106579287	PREDICTED: disintegrin and metalloproteinase domain-containing protein 8-like isoform X2	black	0.0658378	0.585406
106573546	PREDICTED: lipoprotein lipase-like	black	0.0656462	0.586501
106584374	PREDICTED: long-chain-fatty-acid--CoA ligase ACSBG2-like isoform X1	black	-0.0656339	0.586571
106603538	PREDICTED: diacylglycerol O-acyltransferase 2-like isoform X1	black	0.0656205	0.586648
106587118	PREDICTED: autophagy-related protein 13-like isoform X4	black	0.0656154	0.586677
106613664	PREDICTED: ankyrin repeat domain-containing protein 13C-like	black	0.0654255	0.587762
106580497	PREDICTED: max dimerization protein 1 isoform X2	black	-0.0649881	0.590267
106603458	PREDICTED: AP-2 complex subunit beta-like isoform X2	black	0.064939	0.590549
106607171	PREDICTED: hsc70-interacting protein-like isoform X1	black	0.0649317	0.59059
106561522	PREDICTED: protein AMBP-like	black	0.0648561	0.591024
100380418	Heat shock protein HSP 90-alpha	black	-0.0647666	0.591537
100499414	selenoprotein U	black	-0.064756	0.591597
106571050	PREDICTED: YLP motif-containing protein 1-like	black	-0.0647012	0.591912
100306742	PREDICTED: D-amino-acid oxidase isoform X1	black	0.0646059	0.592459
106568873	PREDICTED: chromodomain-helicase-DNA-binding protein 7-like isoform X2	black	-0.0642233	0.594657
106608021	PREDICTED: uncharacterized protein C1orf115 homolog	black	0.0641672	0.59498
106578379	PREDICTED: methionine-R-sulfoxide reductase B2, mitochondrial-like	black	0.0640448	0.595684
106600020	PREDICTED: endophilin-A2-like isoform X2	black	0.0639594	0.596175
106575314	PREDICTED: multidrug resistance-associated protein 4-like	black	-0.0638929	0.596558
106572406	PREDICTED: monocarboxylate transporter 2-like	black	0.0635275	0.598664
106561881	PREDICTED: AN1-type zinc finger protein 3-like isoform X2	black	-0.0635043	0.598798
106599100	PREDICTED: nucleoprotein TPR-like isoform X2	black	0.0634984	0.598832
100195096	PREDICTED: F-box only protein 9 isoform X2	black	0.0631917	0.600602
106604684	PREDICTED: small integral membrane protein 19	black	0.0631521	0.600831
106579870	PREDICTED: kelch-like protein 22	black	0.0631257	0.600983
106568436	PREDICTED: uncharacterized protein KIAA2026-like	black	-0.062861	0.602513
100380355	HHIP-like protein 1	black	0.0625441	0.604347
106605082	PREDICTED: WD and tetratricopeptide repeats protein 1-like	black	0.0624636	0.604813
100286709	PREDICTED: beta-ureidopropionase isoform X1	black	0.0623876	0.605254
106579811	PREDICTED: iron-sulfur cluster co-chaperone protein HscB, mitochondrial-like	black	-0.0623782	0.605308
106611802	PREDICTED: saxitoxin and tetrodotoxin-binding protein 1-like	black	0.0622304	0.606165
106561891	PREDICTED: glycine N-methyltransferase	black	-0.0621681	0.606526
106580452	PREDICTED: purpurin-like	black	0.0619275	0.607923
106584316	PREDICTED: sulfhydryl oxidase 1-like	black	0.0618654	0.608283
106612877	PREDICTED: remodeling and spacing factor 1-like isoform X1	black	0.0617569	0.608914
106576198	PREDICTED: inter-alpha-trypsin inhibitor heavy chain H2-like	black	0.0617015	0.609235
106587062	PREDICTED: malignant fibrous histiocytoma-amplified sequence 1-like	black	-0.0616715	0.60941
106592810	PREDICTED: basement membrane-specific heparan sulfate proteoglycan core protein-like	black	0.0614573	0.610655
XR_001319644.1	NA	black	-0.0613251	0.611424
106608461	PREDICTED: bifunctional ATP-dependent dihydroxyacetone kinase/FAD-AMP lyase (cyclizing)	black	0.0611938	0.612189
106567632	PREDICTED: calcium uptake protein 2, mitochondrial-like	black	0.061136	0.612526
106583355	PREDICTED: peroxisomal targeting signal 1 receptor-like isoform X1	black	0.0609708	0.613488
100196492	cysteine dioxygenase type 1	black	0.0609253	0.613754
100286448	PREDICTED: CJ057 protein isoform X1	black	0.0605117	0.616167
106612026	PREDICTED: cytochrome P450 4V2 isoform X1	black	0.0601825	0.618091
XR_001320849.1	NA	black	0.0601361	0.618362
XR_001328378.1	NA	black	0.0601108	0.61851
106560888	PREDICTED: gigaxonin-like	black	0.0600828	0.618674
106602847	PREDICTED: fatty aldehyde dehydrogenase-like	black	0.0599876	0.619231
106588741	PREDICTED: serine/threonine-protein phosphatase 6 regulatory ankyrin repeat subunit A-like isoform X2	black	0.0599127	0.619669
106582899	PREDICTED: mannosyl-oligosaccharide 1,2-alpha-mannosidase IA-like isoform X1	black	0.0597453	0.62065
100195870	PREDICTED: peroxisomal 2,4-dienoyl-CoA reductase isoform X2	black	0.0597064	0.620878
100380444	PREDICTED: heparan sulfate 2-O-sulfotransferase 1 isoform X1	black	0.0596803	0.62103
106602710	PREDICTED: neuromedin-K receptor-like	black	0.0596501	0.621208
106587573	PREDICTED: arylamine N-acetyltransferase, pineal gland isozyme NAT-10-like	black	-0.0596443	0.621242
106583666	PREDICTED: protein RTF2 homolog isoform X2	black	0.0595692	0.621682
100195726	glutathione S-transferase alpha 3	black	0.059394	0.622709
106568771	PREDICTED: serine--pyruvate aminotransferase	black	0.0592707	0.623433
106574661	PREDICTED: coagulation factor VII-like	black	0.0591735	0.624003
106587155	PREDICTED: eukaryotic translation initiation factor 4 gamma 2-like	black	-0.059016	0.624928
106601267	PREDICTED: next to BRCA1 gene 1 protein-like isoform X2	black	-0.0589631	0.625239
106585586	PREDICTED: indoleamine 2,3-dioxygenase 2-like	black	0.0587411	0.626544
106565963	PREDICTED: uncharacterized protein LOC106565963 isoform X2	black	-0.0585471	0.627686
100194784	Glucosidase 2 subunit beta precursor	black	0.0584577	0.628212
106612353	PREDICTED: mannan-binding lectin serine protease 1 isoform X2	black	0.0584562	0.628221
106602384	PREDICTED: F-box only protein 8-like	black	0.058227	0.629571
106579451	PREDICTED: cytochrome b5 reductase 4-like isoform X2	black	-0.0581497	0.630027
106610623	PREDICTED: uncharacterized protein C15orf57 homolog	black	-0.0578153	0.632
106586297	PREDICTED: putative methyltransferase DDB_G0268948 isoform X1	black	-0.0577697	0.632269
106607747	PREDICTED: serine/threonine-protein kinase LATS1-like isoform X1	black	0.0577185	0.632571
106612536	PREDICTED: alpha-2-macroglobulin-like	black	0.0575767	0.633409
106607994	PREDICTED: ras-related protein Rab-32-like	black	-0.0574741	0.634015
106581786	PREDICTED: retinol dehydrogenase 3-like	black	-0.0573994	0.634457
106589533	PREDICTED: aconitate hydratase, mitochondrial-like	black	-0.0573421	0.634795
106601657	PREDICTED: transmembrane and ubiquitin-like domain-containing protein 2	black	-0.0573241	0.634902
106601841	PREDICTED: heme oxygenase 2-like	black	0.0569509	0.637111
100195996	PREDICTED: putative hydroxypyruvate isomerase isoform X1	black	-0.0568859	0.637496
106604935	PREDICTED: C-X-C motif chemokine 14-like isoform X2	black	0.0567111	0.638532
106561784	PREDICTED: sorting nexin-18-like	black	0.0566476	0.638909
100196312	Membrane-spanning 4-domains subfamily A member 4A	black	0.056512	0.639713
106582736	PREDICTED: protein FAM19A2-like isoform X1	black	0.0564885	0.639852
106567902	PREDICTED: alpha-2-antiplasmin-like isoform X2	black	0.0564207	0.640254
106611665	PREDICTED: thioredoxin-related transmembrane protein 2-B-like	black	0.0564141	0.640293
106563179	PREDICTED: poly	black	-0.0563534	0.640654
106613839	PREDICTED: long-chain-fatty-acid--CoA ligase ACSBG2-like isoform X2	black	-0.0562847	0.641061
106577024	PREDICTED: BCL2/adenovirus E1B 19 kDa protein-interacting protein 3	black	0.056258	0.64122
100194732	checkpoint suppressor 1-like	black	0.0560691	0.642342
106575119	PREDICTED: sodium- and chloride-dependent GABA transporter 2-like isoform X3	black	-0.0560626	0.642381
100196246	PREDICTED: probable thiopurine S-methyltransferase isoform X2	black	0.0559864	0.642834
106590169	PREDICTED: SWI/SNF-related matrix-associated actin-dependent regulator of chromatin subfamily D member 3-like isoform X3	black	0.0554864	0.645809
106589548	PREDICTED: LOW QUALITY PROTEIN: ribosomal L1 domain-containing protein 1	black	-0.0554735	0.645886
106562942	PREDICTED: ankyrin repeat family A protein 2	black	0.054838	0.649675
100380858	PREDICTED: E3 ubiquitin-protein ligase MYCBP2 isoform X1	black	-0.0548225	0.649768
106563022	PREDICTED: uncharacterized protein LOC106563022 isoform X1	black	-0.0547131	0.650421
100195108	interferon-related developmental regulator 1	black	0.0545286	0.651523
100286669	High mobility group-T protein	black	0.0544941	0.65173
106579328	PREDICTED: ETS translocation variant 4-like isoform X1	black	-0.0542206	0.653365
106567806	PREDICTED: non-histone chromosomal protein HMG-14A-like	black	0.0541952	0.653517
106560812	PREDICTED: arpin isoform X2	black	0.0538331	0.655685
106590602	PREDICTED: homogentisate 1,2-dioxygenase	black	0.0531351	0.659873
106590305	PREDICTED: acyl-CoA-binding domain-containing protein 5 isoform X1	black	0.053059	0.660331
106581673	PREDICTED: COP9 signalosome complex subunit 8 isoform X1	black	0.0528093	0.661832
XR_001320993.1	NA	black	-0.0524758	0.663838
106594812	PREDICTED: pyruvate kinase PKM-like	black	0.05247	0.663873
100194996	TM2 domain-containing protein 2 precursor	black	0.052336	0.66468
106613511	PREDICTED: dynamin-like 120 kDa protein, mitochondrial isoform X2	black	-0.052335	0.664686
106572237	PREDICTED: ephrin type-B receptor 2-like isoform X4	black	0.0519541	0.666982
106585841	PREDICTED: vacuolar protein sorting-associated protein 54-like isoform X2	black	0.0517739	0.66807
100195997	matrix Gla protein precursor	black	0.0517459	0.668238
106572626	PREDICTED: proto-oncogene tyrosine-protein kinase Src isoform X2	black	-0.0516482	0.668828
106582563	PREDICTED: beta-galactosidase-like	black	0.0510856	0.672229
106610850	PREDICTED: GTP cyclohydrolase 1 feedback regulatory protein-like	black	0.0509951	0.672777
106588567	PREDICTED: A-kinase anchor protein 9 isoform X4	black	-0.0509771	0.672886
106603790	PREDICTED: uncharacterized protein C1orf115 homolog	black	0.0508353	0.673744
106588307	PREDICTED: uncharacterized protein LOC106588307 isoform X2	black	0.0508313	0.673768
106607075	PREDICTED: glutaryl-CoA dehydrogenase, mitochondrial-like	black	0.0506488	0.674874
106571145	PREDICTED: enhancer of rudimentary homolog	black	0.0505231	0.675635
106611386	PREDICTED: zinc finger protein 239-like	black	-0.0504263	0.676222
106577776	PREDICTED: transmembrane protein 88-like	black	-0.0501903	0.677654
106608020	PREDICTED: cytochrome P450 2K1-like isoform X1	black	0.0501552	0.677867
106590486	PREDICTED: diamine acetyltransferase 1-like	black	-0.0498403	0.679779
106580172	PREDICTED: serine-rich coiled-coil domain-containing protein 1-like isoform X1	black	-0.0497433	0.680369
106608459	PREDICTED: breast cancer metastasis-suppressor 1 homolog	black	0.0496891	0.680699
106613959	PREDICTED: glycosaminoglycan xylosylkinase isoform X2	black	-0.0496888	0.6807
106566938	PREDICTED: choline/ethanolaminephosphotransferase 1-like	black	-0.0493243	0.682917
106576065	PREDICTED: sugar phosphate exchanger 3-like	black	-0.0491616	0.683908
106603844	PREDICTED: uncharacterized protein LOC106603844 isoform X1	black	0.0490091	0.684836
106580666	PREDICTED: endothelin-converting enzyme 2-like isoform X1	black	-0.048981	0.685008
106575739	PREDICTED: coagulation factor VII-like	black	0.0489332	0.685299
106560232	PREDICTED: biogenesis of lysosome-related organelles complex 1 subunit 2-like	black	0.0488947	0.685534
106588671	PREDICTED: DNA topoisomerase 2-beta-like isoform X4	black	-0.0486398	0.687088
106574494	PREDICTED: uncharacterized protein LOC106574494 isoform X1	black	-0.0485671	0.687532
106613610	PREDICTED: probable methyltransferase TARBP1	black	-0.0484236	0.688407
106562245	PREDICTED: lysosomal protective protein-like	black	0.0483531	0.688837
106574266	PREDICTED: ras-related protein M-Ras isoform X2	black	0.0480608	0.690623
106608000	PREDICTED: laforin	black	0.0479703	0.691176
106581808	PREDICTED: CD302 antigen	black	-0.0477524	0.692509
106560541	PREDICTED: TRMT1-like protein	black	-0.0476293	0.693262
106603397	PREDICTED: serrate RNA effector molecule homolog	black	-0.0476123	0.693366
106572558	PREDICTED: ceramide-1-phosphate transfer protein-like	black	0.0475778	0.693577
106573175	PREDICTED: tetratricopeptide repeat protein 38	black	0.0475684	0.693635
106575752	PREDICTED: coagulation factor X-like	black	-0.0472503	0.695583
106598962	PREDICTED: occludin/ELL domain-containing protein 1 isoform X1	black	-0.0471981	0.695903
106585594	PREDICTED: bone morphogenetic protein 1-like isoform X2	black	0.0466697	0.699144
100195494	protein CREG1 precursor	black	-0.0461378	0.702412
106572095	PREDICTED: cyclin-I-like isoform X2	black	0.0461311	0.702453
106570721	PREDICTED: histone-binding protein RBBP4-like	black	-0.0456622	0.705338
106579847	PREDICTED: bone morphogenetic protein 1-like	black	0.0456158	0.705624
106579505	PREDICTED: putative 2-oxo-4-hydroxy-4-carboxy-5-ureidoimidazoline decarboxylase	black	-0.0455079	0.706289
106598915	PREDICTED: protein FAM69A-like	black	-0.0454246	0.706802
106562116	PREDICTED: semaphorin-7A-like isoform X1	black	-0.0446539	0.711557
106608184	PREDICTED: 3\'(2\'),5\'-bisphosphate nucleotidase 1-like	black	0.0444288	0.712947
106571571	PREDICTED: methylmalonate-semialdehyde dehydrogenase	black	0.0443795	0.713252
106569986	PREDICTED: cell division control protein 42 homolog	black	0.0435834	0.718179
106570147	PREDICTED: protein PRRC2A-like	black	-0.0435671	0.71828
106575210	PREDICTED: double-stranded RNA-specific editase 1-like isoform X1	black	-0.0434947	0.718729
106562211	PREDICTED: peptidyl-prolyl cis-trans isomerase CWC27 homolog isoform X2	black	0.0434723	0.718868
106589036	PREDICTED: mpv17-like protein	black	0.0430368	0.721569
106572170	PREDICTED: DNA damage-regulated autophagy modulator protein 2	black	-0.0428991	0.722424
106586022	PREDICTED: N-acetylserotonin O-methyltransferase-like protein isoform X1	black	0.0428799	0.722543
106582121	PREDICTED: protein MAATS1	black	-0.042819	0.722921
106599157	PREDICTED: choline transporter-like protein 5-A isoform X2	black	-0.0425576	0.724545
106570077	PREDICTED: sodium bicarbonate cotransporter 3-like isoform X1	black	-0.0425339	0.724692
100195182	Phytanoyl-CoA dioxygenase, peroxisomal	black	-0.0425203	0.724777
106573948	PREDICTED: vascular cell adhesion protein 1	black	0.0422796	0.726273
106565757	PREDICTED: protein SAND-like	black	-0.0421739	0.72693
106561819	PREDICTED: guanine nucleotide exchange factor for Rab-3A-like isoform X3	black	0.0421729	0.726937
100196708	PREDICTED: NEDD4 family-interacting protein 2 isoform X1	black	0.0419569	0.728281
100380430	PREDICTED: zinc finger protein C6orf113 homolog isoform X1	black	-0.0418774	0.728776
106601584	PREDICTED: fermitin family homolog 2 isoform X2	black	-0.0417281	0.729706
106580043	PREDICTED: cyclin-G2-like isoform X2	black	0.0413062	0.732335
100195445	PREDICTED: hsc70-interacting protein isoform X4	black	0.0412495	0.732689
106579584	PREDICTED: aspartyl/asparaginyl beta-hydroxylase-like isoform X6	black	0.0409497	0.73456
106612567	PREDICTED: transmembrane protein 14A-like	black	0.040765	0.735714
106612923	PREDICTED: uncharacterized protein LOC106612923	black	0.0405468	0.737077
106576680	PREDICTED: Golgi-specific brefeldin A-resistance guanine nucleotide exchange factor 1-like isoform X7	black	0.040492	0.737419
100195058	tripeptidyl-peptidase 1 precursor	black	0.0403917	0.738046
106566043	PREDICTED: monocarboxylate transporter 1-like	black	0.0403711	0.738175
106576791	PREDICTED: coiled-coil and C2 domain-containing protein 2A-like isoform X2	black	-0.0400797	0.739998
106584569	PREDICTED: acyl-coenzyme A thioesterase 3-like isoform X1	black	-0.0397478	0.742075
106569753	PREDICTED: far upstream element-binding protein 1-like isoform X3	black	-0.0396837	0.742477
106607855	PREDICTED: mitochondrial uncoupling protein 4 isoform X2	black	0.0396672	0.74258
106582883	PREDICTED: bcl-2-like protein 1	black	-0.0395195	0.743506
106600424	PREDICTED: alanine aminotransferase 2-like isoform X1	black	0.0394883	0.743702
106612980	PREDICTED: glucose-6-phosphate translocase-like	black	-0.0393726	0.744427
106613735	PREDICTED: transcriptional repressor p66-alpha-like isoform X3	black	0.0390289	0.746582
106606293	PREDICTED: zinc finger protein OZF-like	black	-0.0387511	0.748326
106562200	PREDICTED: aquaporin-9	black	0.0386925	0.748694
106585853	PREDICTED: ataxin-2-like isoform X4	black	-0.0383633	0.750762
106602940	PREDICTED: mitogen-activated protein kinase kinase kinase kinase 2-like isoform X1	black	-0.0383295	0.750975
106609175	PREDICTED: protein LCHN-like	black	-0.0383225	0.751019
106577888	PREDICTED: proline-, glutamic acid- and leucine-rich protein 1-like isoform X3	black	-0.0382956	0.751188
106588450	PREDICTED: CCR4-NOT transcription complex subunit 3-like isoform X3	black	-0.0379198	0.753552
106607649	PREDICTED: probable G-protein coupled receptor 132 isoform X1	black	0.0378017	0.754295
106588225	PREDICTED: phosphoribosyl pyrophosphate synthase-associated protein 1-like isoform X2	black	0.0378012	0.754298
106590411	PREDICTED: interferon regulatory factor 8-like isoform X2	black	-0.0376296	0.755379
106601365	PREDICTED: transcription elongation factor 1 homolog	black	-0.0375211	0.756062
106575990	PREDICTED: phenylserine dehydratase-like isoform X1	black	0.0374635	0.756425
106596391	PREDICTED: fibroleukin-like, partial	black	0.0373661	0.757039
100195379	PREDICTED: deltex-3-like isoform X1	black	-0.0373592	0.757082
100196721	PREDICTED: peroxisomal 3,2-trans-enoyl-CoA isomerase isoform X1	black	-0.0371764	0.758234
106564379	PREDICTED: transmembrane protease serine 6-like	black	0.0370271	0.759176
106601569	PREDICTED: syntaxin-binding protein 6-like isoform X1	black	0.0370263	0.759181
XR_001324610.1	NA	black	0.0369601	0.759598
106599322	PREDICTED: transmembrane protein 70, mitochondrial-like	black	0.0369518	0.759651
XR_001329096.1	NA	black	-0.0369118	0.759903
106609510	PREDICTED: transmembrane 7 superfamily member 3-like isoform X1	black	0.0366734	0.761408
106566747	PREDICTED: transmembrane protein 203-like	black	0.0366588	0.7615
106569594	PREDICTED: purine nucleoside phosphorylase-like	black	-0.0365615	0.762114
100306829	C-1-tetrahydrofolate synthase, cytoplasmic	black	0.0365091	0.762445
106562987	PREDICTED: ABC transporter G family member 20-like isoform X3	black	-0.036013	0.76558
106570797	PREDICTED: protein transport protein Sec24C-like	black	0.0358564	0.76657
XR_001322965.1	NA	black	0.0357556	0.767208
106585572	PREDICTED: BTB/POZ domain-containing protein KCTD9 isoform X2	black	-0.0355318	0.768625
106579884	PREDICTED: transmembrane protein 127-like	black	0.0355231	0.768679
106607185	PREDICTED: von Willebrand factor C domain-containing protein 2-like	black	0.0355083	0.768773
106578409	PREDICTED: thiamin pyrophosphokinase 1	black	-0.0354489	0.769149
106586122	PREDICTED: vitamin D(3) 25-hydroxylase-like isoform X2	black	0.0350802	0.771484
106609056	PREDICTED: ras-related protein Rab-39B	black	0.0349525	0.772294
106564391	PREDICTED: 3-mercaptopyruvate sulfurtransferase-like	black	0.0348601	0.77288
106565467	PREDICTED: cholesterol desaturase daf-36-like	black	0.0347838	0.773364
106593781	PREDICTED: BRCA1-associated ATM activator 1-like	black	-0.0342377	0.776828
106581594	PREDICTED: tetratricopeptide repeat protein 36	black	0.034227	0.776896
100195744	retinol-binding protein 4 precursor	black	0.0341206	0.777572
106588366	PREDICTED: ectonucleotide pyrophosphatase/phosphodiesterase family member 2-like	black	0.0341054	0.777669
106579782	PREDICTED: collagen alpha-4(IV) chain-like isoform X1	black	0.0340799	0.777831
106574327	PREDICTED: partitioning defective 3 homolog B-like isoform X1	black	-0.034037	0.778103
106568554	PREDICTED: protein Hook homolog 3-like	black	-0.0339479	0.778669
106603921	PREDICTED: methionine adenosyltransferase 2 subunit beta isoform X2	black	0.0339041	0.778948
100195073	4-trimethylaminobutyraldehyde dehydrogenase	black	0.0338656	0.779192
106604038	PREDICTED: UDP-glucuronosyltransferase 2C1-like	black	0.0338553	0.779258
100194589	ribosomal protein L3-like	black	0.0337861	0.779698
100195858	PREDICTED: phenazine biosynthesis-like domain-containing protein 2 isoform X1	black	0.0336069	0.780836
106612874	PREDICTED: lysyl oxidase homolog 3-like	black	-0.0335841	0.780982
106603269	PREDICTED: plasma alpha-L-fucosidase-like	black	0.0335581	0.781147
100196697	isovaleryl-CoA dehydrogenase, mitochondrial	black	0.0334794	0.781647
106613165	PREDICTED: lysophosphatidic acid receptor 6-like	black	-0.033414	0.782063
100137054	PREDICTED: reticulon-3 isoform X1	black	0.0333843	0.782252
106563222	PREDICTED: leucine-rich repeat transmembrane neuronal protein 4-like isoform X3	black	-0.033312	0.782713
106582161	PREDICTED: glucocorticoid-induced transcript 1 protein-like isoform X2	black	0.0332987	0.782797
100195157	PREDICTED: sugar kinase FLJ10986 homolog isoform X1	black	-0.0332009	0.78342
106579617	PREDICTED: proteasome activator complex subunit 1-like	black	-0.0331176	0.783949
XR_001322671.1	NA	black	-0.0330256	0.784535
106564841	PREDICTED: S-adenosylmethionine synthase isoform type-2-like	black	-0.0330035	0.784676
106609997	PREDICTED: uncharacterized protein C16orf52 homolog B-like isoform X2	black	-0.0329075	0.785287
106601852	PREDICTED: striatin-3-like	black	-0.0328288	0.785789
106578043	PREDICTED: H(+)/Cl(-) exchange transporter 5-like isoform X2	black	-0.0327236	0.786458
106588375	PREDICTED: cyclic AMP-dependent transcription factor ATF-6 beta-like isoform X3	black	-0.0326764	0.786759
106574469	PREDICTED: neutral cholesterol ester hydrolase 1-like	black	0.0324066	0.788479
106606756	PREDICTED: ATP-dependent RNA helicase DDX42-like	black	-0.0322553	0.789443
106575364	PREDICTED: pericentrin-like isoform X4	black	0.0322533	0.789457
106612032	PREDICTED: myotubularin-related protein 7-like isoform X4	black	0.0322517	0.789467
106582825	PREDICTED: migration and invasion-inhibitory protein	black	-0.0322284	0.789615
106578953	PREDICTED: multiple inositol polyphosphate phosphatase 1-like	black	0.0322054	0.789762
106576588	PREDICTED: oocyte zinc finger protein XlCOF6-like	black	0.0318847	0.791808
106613733	PREDICTED: mitochondrial coenzyme A transporter SLC25A42-like	black	-0.0317112	0.792916
106608142	PREDICTED: anaphase-promoting complex subunit 1-like isoform X3	black	-0.0314771	0.794411
100195988	Ribonuclease UK114	black	0.0312809	0.795664
106610733	PREDICTED: protein ELYS-like	black	-0.0311279	0.796642
106570208	PREDICTED: A-kinase anchor protein 9-like isoform X2	black	-0.0311182	0.796704
106604443	PREDICTED: ankyrin repeat domain-containing protein SOWAHC-like	black	0.0311064	0.796779
106561556	PREDICTED: testin-like isoform X2	black	0.0310749	0.796981
106585488	PREDICTED: CD209 antigen-like protein C isoform X3	black	0.0309897	0.797526
106605684	PREDICTED: trypsinogen-like protein 3	black	0.0308306	0.798543
106613488	PREDICTED: E3 ubiquitin-protein ligase RNF13-like isoform X2	black	0.0306512	0.799691
106613885	PREDICTED: methylcrotonoyl-CoA carboxylase beta chain, mitochondrial-like isoform X2	black	0.0306399	0.799763
XR_001321786.1	NA	black	-0.0305624	0.800259
106607996	PREDICTED: histone-lysine N-methyltransferase NSD2-like	black	0.0303844	0.801399
106610633	PREDICTED: kelch domain-containing protein 2-like	black	-0.0300996	0.803223
106567700	PREDICTED: phosphatidylinositol 3-kinase regulatory subunit alpha isoform X2	black	0.0299071	0.804456
106612143	PREDICTED: syntaxin-binding protein 4-like isoform X1	black	0.0298597	0.80476
106606751	PREDICTED: promethin-like isoform X1	black	0.0298432	0.804866
106601060	PREDICTED: KN motif and ankyrin repeat domain-containing protein 2-like	black	-0.0298296	0.804953
106601524	PREDICTED: UNC93-like protein MFSD11	black	0.0295561	0.806706
106613115	PREDICTED: eukaryotic translation initiation factor 4 gamma 1-like isoform X7	black	-0.0293654	0.80793
106585622	PREDICTED: phosphatidylinositol transfer protein beta isoform-like isoform X1	black	0.029036	0.810044
106589793	PREDICTED: transmembrane protein 14A-like	black	-0.0290063	0.810235
106589288	PREDICTED: chromobox protein homolog 1-like isoform X1	black	0.0289231	0.810768
106573814	PREDICTED: aquaporin-10-like	black	-0.0287891	0.811629
100194546	DNA-damage-inducible transcript 4-like	black	-0.0285787	0.812981
106567276	PREDICTED: PRA1 family protein 3-like	black	0.0278947	0.817379
106571529	PREDICTED: protein enabled homolog	black	-0.0276988	0.81864
106579095	PREDICTED: ataxin-7-like protein 3 isoform X1	black	0.0275376	0.819677
XR_001319675.1	NA	black	0.0272005	0.821848
106575753	PREDICTED: vitamin K-dependent protein Z-like	black	-0.0271284	0.822312
106583306	PREDICTED: cytochrome P450 4B1-like	black	-0.0270915	0.82255
106605093	PREDICTED: peroxisomal targeting signal 1 receptor-like isoform X1	black	0.0269853	0.823234
100195271	Centaurin-beta-1	black	0.0269178	0.823669
106594836	PREDICTED: uncharacterized protein LOC106594836	black	0.0268014	0.82442
106578381	PREDICTED: protein AF-10 isoform X1	black	-0.0267727	0.824605
106562827	PREDICTED: glutathione S-transferase theta-2B	black	0.026617	0.825609
106604141	PREDICTED: polyadenylate-binding protein-interacting protein 2-like	black	-0.0264635	0.826599
106564949	PREDICTED: polycomb complex protein BMI-1-like	black	0.0263765	0.82716
106587969	PREDICTED: cathepsin D-like	black	-0.0261357	0.828714
XR_001320548.1	NA	black	0.026094	0.828983
106571998	PREDICTED: NAD kinase-like	black	0.0260868	0.82903
106573608	PREDICTED: E3 ubiquitin-protein ligase RNF126-like isoform X1	black	-0.0260548	0.829236
106585037	PREDICTED: collagen type IV alpha-3-binding protein-like isoform X4	black	-0.0259715	0.829774
106607740	PREDICTED: sodium-dependent glucose transporter 1-like	black	-0.0259126	0.830154
106602896	PREDICTED: eukaryotic initiation factor 4A-I	black	0.0258494	0.830562
106606942	PREDICTED: transmembrane protein 220	black	0.0256135	0.832086
106573129	PREDICTED: zinc finger C3H1 domain-containing protein-like isoform X1	black	0.0253772	0.833613
100380502	PREDICTED: ubiquitin-like 7 isoform X1	black	0.025266	0.834332
106579764	PREDICTED: microsomal glutathione S-transferase 3-like	black	0.0244262	0.839764
XR_001323565.1	NA	black	-0.0244249	0.839772
106570808	PREDICTED: protein transport protein Sec24C-like isoform X2	black	-0.0242996	0.840584
XR_001327497.1	NA	black	-0.0240621	0.842121
106602587	PREDICTED: uncharacterized protein LOC106602587	black	0.0239833	0.842632
106611535	PREDICTED: glutathione S-transferase P-like isoform X1	black	0.0238967	0.843193
100196334	6-pyruvoyl tetrahydropterin synthase	black	0.0237569	0.844099
106607442	PREDICTED: adenylosuccinate lyase-like isoform X1	black	-0.0235773	0.845262
106567049	PREDICTED: dnaJ homolog subfamily C member 22	black	0.0235022	0.845749
106585293	PREDICTED: vacuolar protein sorting-associated protein 33A-like	black	-0.0234391	0.846158
106569257	PREDICTED: selenoprotein Pb-like	black	0.023416	0.846308
106609469	PREDICTED: mitochondrial inner membrane protease ATP23 homolog isoform X2	black	0.0232746	0.847225
106585383	PREDICTED: N-acylethanolamine-hydrolyzing acid amidase-like	black	0.0228375	0.850061
106585736	PREDICTED: N-acylethanolamine-hydrolyzing acid amidase-like	black	0.0228375	0.850061
100136563	PREDICTED: protein AMBP isoform X1	black	0.0226816	0.851072
XR_001325519.1	NA	black	0.0223275	0.853372
106571860	PREDICTED: RNA-binding protein 39-like isoform X1	black	-0.0223028	0.853532
106590088	PREDICTED: cytochrome b5	black	0.022288	0.853628
106567281	PREDICTED: ER degradation-enhancing alpha-mannosidase-like protein 3 isoform X2	black	-0.022134	0.854628
106585139	PREDICTED: rab-like protein 6 isoform X1	black	0.0218522	0.856459
106565670	PREDICTED: guanine nucleotide-binding protein G(t) subunit alpha-2-like	black	0.0218428	0.85652
106567038	PREDICTED: golgin subfamily A member 2-like isoform X4	black	-0.0218428	0.856521
106577865	PREDICTED: nitrilase homolog 1	black	0.0217912	0.856856
100195973	CF089 protein	black	-0.0216312	0.857896
106585650	PREDICTED: serologically defined colon cancer antigen 3 homolog isoform X1	black	0.0215676	0.858309
106613814	PREDICTED: signal-transducing adaptor protein 2 isoform X1	black	0.0215266	0.858576
106568133	PREDICTED: exportin-7 isoform X6	black	-0.0213532	0.859704
106611011	PREDICTED: uncharacterized protein LOC106611011 isoform X3	black	0.0212691	0.86025
106607853	PREDICTED: 24-hydroxycholesterol 7-alpha-hydroxylase	black	-0.0211424	0.861075
106580584	PREDICTED: glycerol-3-phosphate acyltransferase 3-like	black	-0.0211167	0.861242
XR_001330109.1	NA	black	0.0210956	0.861379
100286482	PREDICTED: CK046 protein isoform X1	black	-0.0210703	0.861544
106597187	PREDICTED: tetratricopeptide repeat protein 19, mitochondrial-like	black	-0.0210371	0.86176
106574167	PREDICTED: BCL2/adenovirus E1B 19 kDa protein-interacting protein 2-like isoform X1	black	-0.0209101	0.862586
106587117	PREDICTED: prothrombin-like isoform X2	black	-0.0207332	0.863737
100195228	COMM domain-containing protein 1	black	0.020671	0.864142
106569369	PREDICTED: E3 ubiquitin-protein ligase znrf1-like	black	-0.0206223	0.86446
106609960	PREDICTED: cyclin-dependent kinase 2-associated protein 2-like	black	0.0206182	0.864486
106611674	PREDICTED: selenoprotein H-like	black	-0.0203609	0.866162
106576376	PREDICTED: differentially expressed in FDCP 6-like	black	0.0202342	0.866987
106571266	PREDICTED: N-alpha-acetyltransferase 20	black	0.0199934	0.868555
106594247	PREDICTED: monocarboxylate transporter 7-like	black	-0.0199919	0.868565
106587037	PREDICTED: peroxisomal NADH pyrophosphatase NUDT12	black	-0.0198139	0.869725
106574402	PREDICTED: motile sperm domain-containing protein 2-like isoform X1	black	0.0197443	0.870179
106584056	PREDICTED: uridine-cytidine kinase 2-A isoform X1	black	-0.0194691	0.871973
106589356	PREDICTED: ubiquitin domain-containing protein 1 isoform X1	black	0.0193824	0.872538
106586247	PREDICTED: nuclear factor erythroid 2-related factor 2-like	black	0.0192767	0.873228
106574267	PREDICTED: anosmin-1-like isoform X1	black	0.0190899	0.874446
106590203	PREDICTED: cyclin-dependent kinase 13-like	black	-0.0189492	0.875364
106563040	PREDICTED: tubulin-specific chaperone A-like	black	0.0189279	0.875503
106576681	PREDICTED: core histone macro-H2A.2-like	black	-0.0189124	0.875604
106613936	PREDICTED: lysosome-associated membrane glycoprotein 3-like	black	0.0188805	0.875812
106574525	PREDICTED: sentrin-specific protease 2-like isoform X1	black	-0.0187834	0.876446
106578966	PREDICTED: pantothenate kinase 3-like isoform X1	black	0.0187656	0.876562
XR_001321350.1	NA	black	0.0187322	0.87678
106610876	PREDICTED: uncharacterized protein C14orf28 homolog	black	0.0182111	0.880182
106602599	PREDICTED: beta-1,4-galactosyltransferase 1-like isoform X4	black	0.0181565	0.880539
106562044	PREDICTED: MTSS1-like protein isoform X6	black	0.0180535	0.881211
106601911	PREDICTED: ketosamine-3-kinase-like	black	0.017737	0.883279
100286547	3-oxo-5-beta-steroid 4-dehydrogenase	black	0.0177049	0.883489
106567693	PREDICTED: nuclear envelope pore membrane protein POM 121-like isoform X2	black	0.01747	0.885024
106582568	PREDICTED: transmembrane protein 169	black	-0.0173745	0.885649
106570367	PREDICTED: protein eva-1 homolog B	black	-0.0173614	0.885734
106604296	PREDICTED: cytoplasmic polyadenylation element-binding protein 4-like isoform X1	black	0.0171721	0.886972
100286696	Ras-related protein Rab-33B	black	-0.0171522	0.887102
106568276	PREDICTED: N-alpha-acetyltransferase 25, NatB auxiliary subunit-like isoform X2	black	-0.0169741	0.888267
106582120	PREDICTED: glycogen synthase kinase-3 beta isoform X2	black	-0.0167963	0.88943
106593135	PREDICTED: 2-acylglycerol O-acyltransferase 2-A-like, partial	black	-0.0167732	0.889581
106604626	PREDICTED: protein transport protein Sec24B-like isoform X2	black	0.0164797	0.891501
100196610	Activin receptor type-1 precursor	black	0.0163046	0.892647
100194532	PREDICTED: WD repeat-containing protein 91 isoform X2	black	0.0163029	0.892658
106569408	PREDICTED: protein zyg-11 homolog isoform X1	black	0.0160551	0.89428
106613673	PREDICTED: tumor necrosis factor alpha-induced protein 8-like protein 1	black	0.0159517	0.894957
106605558	PREDICTED: platelet-activating factor acetylhydrolase IB subunit gamma-like isoform X1	black	-0.0158821	0.895413
106573342	PREDICTED: alpha-mannosidase 2x isoform X2	black	0.0158479	0.895637
106585363	PREDICTED: beta,beta-carotene 9\',10\'-oxygenase-like	black	0.015776	0.896108
106605416	PREDICTED: aromatic-L-amino-acid decarboxylase-like	black	0.0157668	0.896168
100195668	glutaredoxin-like protein YDR286C homolog	black	-0.015684	0.896711
106612480	PREDICTED: porphobilinogen deaminase-like isoform X3	black	-0.0156713	0.896794
106572400	PREDICTED: probable carboxypeptidase PM20D1.2	black	-0.0156355	0.897028
106605016	PREDICTED: alpha-N-acetylgalactosaminidase-like	black	-0.0155896	0.897329
100380756	PREDICTED: carboxylesterase 5A isoform X1	black	0.0155077	0.897865
XR_001328735.1	NA	black	0.0153247	0.899064
106601192	PREDICTED: nuclear factor 1 X-type-like isoform X3	black	-0.0149607	0.90145
100195496	Tumor suppressor candidate 4	black	-0.0148988	0.901855
106568941	PREDICTED: mitochondrial import inner membrane translocase subunit TIM44-like	black	-0.0148454	0.902205
100195485	Abhydrolase domain-containing protein 12	black	-0.0148393	0.902246
106611351	PREDICTED: quinone oxidoreductase PIG3 isoform X4	black	0.014568	0.904024
100306748	PREDICTED: ketohexokinase isoform X6	black	0.0144059	0.905087
106580886	PREDICTED: uncharacterized protein LOC106580886, partial	black	0.0142941	0.90582
106581784	PREDICTED: retinol dehydrogenase 3-like isoform X2	black	0.014192	0.90649
106582842	PREDICTED: protein argonaute-3 isoform X2	black	-0.0141287	0.906905
XR_001323961.1	NA	black	-0.0139935	0.907792
100196463	Glutathione S-transferase A	black	0.0139024	0.90839
106612886	PREDICTED: DCN1-like protein 5 isoform X1	black	-0.0138995	0.908409
100380617	E3 ubiquitin-protein ligase rnf146	black	-0.0138939	0.908445
106560261	PREDICTED: DCN1-like protein 4	black	0.0137676	0.909274
106601130	PREDICTED: Golgi SNAP receptor complex member 2-like	black	0.0136984	0.909728
106602693	PREDICTED: calcium-binding protein 2-like	black	0.0136809	0.909843
106562152	PREDICTED: sorbitol dehydrogenase-like isoform X3	black	-0.0136405	0.910108
106604511	PREDICTED: electron transfer flavoprotein-ubiquinone oxidoreductase, mitochondrial-like	black	-0.0134053	0.911652
106566251	PREDICTED: stabilin-1-like	black	-0.0134046	0.911656
106593072	PREDICTED: maleylacetoacetate isomerase isoform X2	black	0.0131576	0.913278
106569607	PREDICTED: epidermal growth factor receptor substrate 15-like 1 isoform X1	black	0.0131465	0.913351
106565013	PREDICTED: equilibrative nucleoside transporter 1	black	-0.0131371	0.913413
100286420	Membrane-associated progesterone receptor component 1	black	-0.0128216	0.915485
106600981	PREDICTED: LIM and SH3 domain protein 1-like	black	0.0128141	0.915533
106589683	PREDICTED: p53 apoptosis effector related to PMP-22	black	0.0126297	0.916745
106587352	PREDICTED: AP-1 complex subunit gamma-1-like isoform X1	black	-0.0122109	0.919496
106566852	PREDICTED: von Willebrand factor A domain-containing protein 1-like	black	-0.0119064	0.921498
106612288	PREDICTED: polyadenylate-binding protein-interacting protein 2-like	black	0.0116255	0.923344
106606891	PREDICTED: uncharacterized protein LOC106606891	black	0.0111922	0.926192
106565236	PREDICTED: heme transporter hrg1-A-like	black	0.0110432	0.927172
XR_001322177.1	NA	black	0.0108758	0.928273
106568726	PREDICTED: plasminogen activator inhibitor 1 RNA-binding protein-like isoform X2	black	0.0108613	0.928369
106601134	PREDICTED: cTAGE family member 5-like isoform X1	black	0.0107641	0.929009
106563269	PREDICTED: E3 ubiquitin-protein ligase TRIM32-like	black	-0.0107426	0.92915
106586746	PREDICTED: mitochondrial pyruvate carrier 2-like	black	0.0106604	0.929691
106587831	PREDICTED: Wilms tumor protein homolog isoform X2	black	0.0105881	0.930166
100136501	PREDICTED: uncharacterized protein LOC100136501 isoform X2	black	-0.0105654	0.930316
106590615	PREDICTED: mitochondrial import inner membrane translocase subunit Tim21-like isoform X2	black	-0.0105484	0.930427
106580622	PREDICTED: uncharacterized protein LOC106580622	black	-0.0104556	0.931038
106594072	PREDICTED: 2-acylglycerol O-acyltransferase 1-like, partial	black	-0.0103344	0.931835
106582821	PREDICTED: uncharacterized protein LOC106582821	black	0.0103265	0.931887
106560437	PREDICTED: alcohol dehydrogenase	black	0.0101055	0.933342
106572358	PREDICTED: regulation of nuclear pre-mRNA domain-containing protein 1B-like	black	-0.00988841	0.934771
106589876	PREDICTED: catechol O-methyltransferase domain-containing protein 1	black	0.00948034	0.937457
106601793	PREDICTED: protein Njmu-R1-like isoform X1	black	-0.00923968	0.939042
106604579	PREDICTED: AP-1 complex-associated regulatory protein-like	black	-0.00894875	0.940957
106587191	PREDICTED: ubiquitin carboxyl-terminal hydrolase 47-like isoform X3	black	-0.0088535	0.941585
106605122	PREDICTED: serine/threonine-protein kinase 40-like	black	-0.00882836	0.94175
106575193	PREDICTED: ras-related protein M-Ras-like	black	0.00875041	0.942264
106612504	PREDICTED: mitochondrial pyruvate carrier 1-like	black	-0.00831883	0.945107
106612156	PREDICTED: cytoplasmic polyadenylation element-binding protein 4-like isoform X1	black	0.00829621	0.945256
106569495	PREDICTED: cytoplasmic dynein 1 intermediate chain 2-like isoform X1	black	-0.00822754	0.945708
106577958	PREDICTED: butyrophilin subfamily 1 member A1-like isoform X1	black	0.00806776	0.946761
106576820	PREDICTED: sphingosine-1-phosphate lyase 1-like	black	0.0080614	0.946803
106584401	PREDICTED: AP-3 complex subunit delta-1-like isoform X4	black	-0.00793454	0.947639
100196016	Acyl-protein thioesterase 1	black	-0.00771131	0.94911
106613226	PREDICTED: secreted frizzled-related protein 2-like	black	0.00760603	0.949804
106579099	PREDICTED: E3 ubiquitin-protein ligase RNF144B-like	black	0.00749086	0.950563
106588782	PREDICTED: arsenite methyltransferase-like isoform X2	black	-0.00721392	0.952389
106574865	PREDICTED: INO80 complex subunit C-like	black	0.0071075	0.95309
106566713	PREDICTED: glycerol-3-phosphate dehydrogenase	black	0.00688029	0.954588
106613819	PREDICTED: AN1-type zinc finger protein 5-like isoform X1	black	0.0067864	0.955207
106600793	PREDICTED: putative all-trans-retinol 13,14-reductase	black	-0.00677242	0.955299
106562090	PREDICTED: glycine cleavage system H protein, mitochondrial-like	black	0.00669399	0.955817
106570911	PREDICTED: serum albumin 2-like	black	0.00659675	0.956458
106608829	PREDICTED: transmembrane protein 88-like	black	0.00658732	0.95652
100380669	PREDICTED: myosin-9 isoform X1	black	0.00600055	0.96039
106584324	PREDICTED: epidermal growth factor receptor substrate 15-like isoform X2	black	0.00597273	0.960573
106591907	PREDICTED: kinesin-like protein KIF1C	black	-0.00586599	0.961277
106581898	PREDICTED: ribosomal RNA processing protein 1 homolog B-like isoform X2	black	0.00532371	0.964855
106584610	PREDICTED: wee1-like protein kinase 1-A	black	-0.00527153	0.965199
106581031	PREDICTED: vitronectin-like	black	0.00524891	0.965348
106592787	PREDICTED: NAD-dependent protein deacetylase sirtuin-3-like	black	0.00519728	0.965689
106600415	PREDICTED: SUN domain-containing ossification factor-like isoform X1	black	-0.00501032	0.966922
106565427	PREDICTED: syntaxin-16-like isoform X3	black	0.00479439	0.968347
106588419	PREDICTED: carcinoembryonic antigen-related cell adhesion molecule 2-like	black	-0.00469993	0.96897
101448038	beta-carotene oxygenase 2 like	black	-0.00446492	0.970521
100195980	PREDICTED: apoptosis-related protein 3 isoform X1	black	-0.00443393	0.970726
106560755	PREDICTED: MIP18 family protein FAM96A	black	-0.00430108	0.971603
106595930	PREDICTED: transcriptional regulator ATRX-like	black	-0.00407327	0.973106
106603301	PREDICTED: TBC1 domain family member 8B-like isoform X2	black	0.00406327	0.973172
106603063	PREDICTED: peroxiredoxin-4	black	-0.00393424	0.974024
106589652	PREDICTED: uncharacterized protein LOC106589652	black	0.00371624	0.975463
106565237	PREDICTED: integrin alpha-5-like	black	-0.00302685	0.980013
106604226	PREDICTED: NEDD4 family-interacting protein 1-like	black	0.00282848	0.981323
106563608	PREDICTED: beta-1,4-galactosyltransferase 4	black	0.00268075	0.982298
106613367	PREDICTED: optic atrophy 3 protein	black	-0.00249656	0.983514
106562135	PREDICTED: E3 ubiquitin-protein ligase Praja-2	black	0.0022702	0.985009
106584027	PREDICTED: ubiquinone biosynthesis O-methyltransferase, mitochondrial-like isoform X1	black	0.00216661	0.985693
106598530	PREDICTED: 60 kDa SS-A/Ro ribonucleoprotein	black	0.00209891	0.98614
106604750	PREDICTED: ensconsin-like isoform X5	black	-0.00208936	0.986203
106571770	PREDICTED: ATPase family AAA domain-containing protein 2B-like	black	0.00207705	0.986284
106577998	PREDICTED: protein NDRG2-like	black	-0.00181961	0.987984
106580937	PREDICTED: alpha-2-macroglobulin-like	black	0.00181948	0.987985
106611189	PREDICTED: cytoplasmic dynein 1 heavy chain 1 isoform X2	black	-0.00164939	0.989108
106605844	PREDICTED: ras-interacting protein 1-like	black	0.00160976	0.98937
106575636	PREDICTED: protein SCAF8-like isoform X3	black	0.00149844	0.990105
100196874	Phosphoribosyl pyrophosphate synthetase-associated protein 1	black	0.00139347	0.990798
106584062	PREDICTED: cytochrome P450 2J2-like	black	-0.00139053	0.990817
100286480	Transcription factor Adf-1	black	-0.00134562	0.991114
100380361	Pyridoxal phosphate phosphatase	black	-0.00131692	0.991304
106566904	PREDICTED: pleckstrin homology domain-containing family G member 4B-like isoform X2	black	-0.00126173	0.991668
106585399	PREDICTED: lipocalin-like	black	-0.00124099	0.991805
106585564	PREDICTED: ectonucleoside triphosphate diphosphohydrolase 4-like isoform X2	black	-0.00114394	0.992446
100194709	PREDICTED: plectin isoform X1	black	-0.000716533	0.995268
106608640	PREDICTED: rap1 GTPase-GDP dissociation stimulator 1-like isoform X3	black	-0.000667012	0.995595
106580186	PREDICTED: ataxin-2-like isoform X7	black	-0.000537719	0.996449
106575709	PREDICTED: bifunctional purine biosynthesis protein PURH-like	black	-0.000529248	0.996505
106599038	PREDICTED: ras-related protein Rab-11B-like	black	-0.000302963	0.997999
106575074	PREDICTED: leucine-rich repeat-containing protein 58-like	black	-0.000233175	0.99846
106612030	PREDICTED: platelet-derived growth factor receptor-like protein isoform X1	black	8.46451e-05	0.999441
106590333	PREDICTED: RING finger protein 11-like	black	8.14273e-06	0.999946
106594447	PREDICTED: UDP-glucose 6-dehydrogenase-like	blue	0.386791	0.000862205
106587635	PREDICTED: electron transfer flavoprotein subunit alpha, mitochondrial-like	blue	-0.376751	0.00120189
100195508	PREDICTED: SH3 domain-containing kinase-binding protein 1 isoform X1	blue	0.36403	0.00180391
106604039	PREDICTED: UDP-glucuronosyltransferase 2C1-like	blue	0.351634	0.00263848
106560629	PREDICTED: retinoic acid receptor RXR-gamma-B-like	blue	0.351176	0.00267504
106567397	PREDICTED: myotubularin-related protein 4 isoform X3	blue	0.344846	0.00322889
106585827	PREDICTED: LOW QUALITY PROTEIN: NAD-dependent malic enzyme, mitochondrial	blue	-0.342853	0.00342337
106562434	PREDICTED: electron transfer flavoprotein subunit alpha, mitochondrial-like	blue	-0.341149	0.00359774
106599806	PREDICTED: calcineurin B homologous protein 1-like	blue	0.340985	0.00361492
106582061	PREDICTED: macrophage receptor MARCO-like	blue	-0.336736	0.00408666
100194959	alpha-(1,3)-fucosyltransferase 11 precursor	blue	0.32343	0.00593653
106563855	PREDICTED: regulatory factor X-associated protein	blue	0.321746	0.00621684
XR_001323600.1	NA	blue	0.31674	0.00711972
106586951	PREDICTED: trichohyalin-like	blue	0.304939	0.00971669
106576718	PREDICTED: ectonucleoside triphosphate diphosphohydrolase 6	blue	0.30323	0.0101541
106576834	PREDICTED: CDK2-associated and cullin domain-containing protein 1-like	blue	-0.298399	0.0114848
106610480	PREDICTED: zinc finger protein 324B-like	blue	0.297714	0.011685
106566106	PREDICTED: mitogen-activated protein kinase 14A-like	blue	0.293435	0.013007
106587074	PREDICTED: oxidoreductase HTATIP2-like	blue	-0.291866	0.0135232
100194960	acid phosphatase-like protein 2	blue	-0.289655	0.0142807
106590792	PREDICTED: 60S ribosomal protein L9	blue	-0.289116	0.0144708
106576883	PREDICTED: epsin-1-like	blue	-0.287628	0.0150069
106567395	PREDICTED: beta-glucuronidase-like	blue	0.284933	0.0160216
106594561	PREDICTED: calcium uptake protein 1, mitochondrial-like	blue	0.281196	0.0175257
106613246	PREDICTED: programmed cell death protein 10-like	blue	0.280744	0.0177156
106607660	PREDICTED: disintegrin and metalloproteinase domain-containing protein 17-like	blue	0.280008	0.0180286
XR_001325959.1	NA	blue	0.279949	0.0180538
106610797	PREDICTED: hepatocyte nuclear factor 3-beta	blue	0.279104	0.0184196
106604273	PREDICTED: rho guanine nucleotide exchange factor 9-like	blue	0.278655	0.0186165
106579073	PREDICTED: membrane-associated tyrosine- and threonine-specific cdc2-inhibitory kinase	blue	0.276634	0.0195247
XR_001322707.1	NA	blue	-0.276451	0.0196086
XR_001319767.1	NA	blue	0.276412	0.0196269
106590161	PREDICTED: progressive ankylosis protein homolog B-like isoform X1	blue	-0.276214	0.0197179
106606808	PREDICTED: small G protein signaling modulator 3 isoform X1	blue	-0.275813	0.0199045
XR_001325796.1	NA	blue	-0.27402	0.0207557
106606260	PREDICTED: ADP-ribosylation factor-like protein 16	blue	0.272429	0.0215364
106584762	PREDICTED: protein SAAL1 isoform X1	blue	-0.270511	0.0225114
106593771	PREDICTED: exocyst complex component 5	blue	0.270348	0.0225958
106608455	PREDICTED: transmembrane protein 179B-like isoform X2	blue	0.265374	0.025309
106582088	PREDICTED: poly	blue	0.264922	0.0255684
106572207	PREDICTED: rho guanine nucleotide exchange factor 16	blue	0.263633	0.0263212
106606354	PREDICTED: uncharacterized protein LOC106606354	blue	0.26356	0.0263646
106597983	PREDICTED: intestinal mucin-like protein	blue	0.26302	0.0266859
106568764	PREDICTED: DIS3-like exonuclease 2	blue	-0.262471	0.0270157
106586920	PREDICTED: translation initiation factor IF-2-like	blue	0.26094	0.0279543
106578553	PREDICTED: mitogen-activated protein kinase kinase kinase 8-like	blue	0.259875	0.0286235
106574979	PREDICTED: dystrophin-like	blue	0.259716	0.0287246
106582017	PREDICTED: uncharacterized protein LOC106582017 isoform X1	blue	0.259087	0.0291272
100196489	Sorbitol dehydrogenase	blue	-0.25897	0.0292029
106581329	PREDICTED: von Willebrand factor A domain-containing protein 5A-like isoform X2	blue	0.257849	0.029934
106562415	PREDICTED: epithelial splicing regulatory protein 2-like isoform X1	blue	0.255433	0.0315618
106590923	PREDICTED: 3-mercaptopyruvate sulfurtransferase-like, partial	blue	0.255066	0.0318154
106582375	PREDICTED: Krueppel-like factor 7, partial	blue	0.253154	0.033165
106607692	PREDICTED: sentrin-specific protease 6 isoform X3	blue	0.253142	0.0331736
106611664	PREDICTED: polyribonucleotide 5\'-hydroxyl-kinase Clp1	blue	-0.252842	0.0333897
106607707	PREDICTED: CMP-sialic acid transporter-like isoform X2	blue	-0.252807	0.0334148
106560589	PREDICTED: histidine-rich glycoprotein-like	blue	0.252508	0.0336317
XR_001320914.1	NA	blue	-0.251833	0.034125
XR_001320802.1	NA	blue	0.251568	0.0343203
106586946	PREDICTED: ras-associated and pleckstrin homology domains-containing protein 1-like	blue	0.249674	0.0357442
106576984	PREDICTED: isoaspartyl peptidase/L-asparaginase-like	blue	0.248029	0.0370203
106580094	PREDICTED: heterogeneous nuclear ribonucleoprotein K-like isoform X3	blue	0.247534	0.0374118
106613108	PREDICTED: zinc finger protein 79-like	blue	0.247357	0.0375526
100380435	interferon regulatory factor 9	blue	-0.247313	0.0375871
100380673	PREDICTED: sorting nexin-1	blue	0.246131	0.0385397
106560770	PREDICTED: ubiquitin-conjugating enzyme E2 D4-like	blue	-0.245904	0.0387247
106576811	PREDICTED: monoacylglycerol lipase ABHD12-like isoform X1	blue	0.2459	0.0387277
106603525	PREDICTED: coxsackievirus and adenovirus receptor homolog	blue	0.245808	0.0388028
XR_001318886.1	NA	blue	0.245416	0.0391249
106603706	PREDICTED: protein FAM168A isoform X1	blue	0.245021	0.039452
106580851	PREDICTED: delta(3,5)-Delta(2,4)-dienoyl-CoA isomerase, mitochondrial	blue	-0.244575	0.0398233
106605783	PREDICTED: cytoplasmic phosphatidylinositol transfer protein 1-like isoform X1	blue	0.244568	0.039829
106600766	PREDICTED: ferritin, middle subunit	blue	-0.243298	0.0409032
100194728	PREDICTED: nucleolar RNA helicase 2 isoform X2	blue	-0.242942	0.041209
106577793	PREDICTED: kin of IRRE-like protein 3 isoform X12	blue	-0.242828	0.0413072
106573481	PREDICTED: LOW QUALITY PROTEIN: NACHT, LRR and PYD domains-containing protein 12-like, partial	blue	-0.242248	0.0418091
106583030	PREDICTED: membrane-associated guanylate kinase, WW and PDZ domain-containing protein 1-like isoform X4	blue	0.242075	0.0419601
106563028	PREDICTED: E3 ubiquitin-protein ligase pellino homolog 1	blue	0.239975	0.0438276
106611638	PREDICTED: elongator complex protein 1-like isoform X1	blue	0.238815	0.0448883
106597634	PREDICTED: tetratricopeptide repeat protein 17-like	blue	0.238293	0.0453725
106585990	PREDICTED: E3 SUMO-protein ligase PIAS2-like isoform X2	blue	-0.238165	0.0454919
106568206	PREDICTED: cryptochrome-1-like isoform X1	blue	0.237694	0.0459336
106608548	PREDICTED: C-C motif chemokine 4-like	blue	-0.237682	0.0459453
106588673	PREDICTED: 3-oxoacyl	blue	-0.237375	0.0462353
106610063	PREDICTED: deoxycytidylate deaminase-like isoform X1	blue	-0.236837	0.0467459
XR_001327226.1	NA	blue	0.236162	0.0473948
XR_001327242.1	NA	blue	0.236162	0.0473948
106577099	PREDICTED: axin-1-like	blue	0.235696	0.0478466
106571044	PREDICTED: kinesin-like protein KIF13B isoform X6	blue	0.234926	0.0486009
106596749	PREDICTED: zinc finger and BTB domain-containing protein 14-like	blue	0.234336	0.0491846
XR_001320762.1	NA	blue	0.233982	0.049539
106603387	PREDICTED: zinc finger protein 239-like	blue	-0.233464	0.05006
106603461	PREDICTED: GAS2-like protein 2 isoform X2	blue	-0.233369	0.0501555
106579675	PREDICTED: TGF-beta receptor type-1-like isoform X1	blue	0.232935	0.0505967
106604350	PREDICTED: LON peptidase N-terminal domain and RING finger protein 1-like isoform X2	blue	0.232349	0.051196
XR_001326087.1	NA	blue	0.232202	0.0513472
106582299	PREDICTED: unconventional myosin-Ib-like isoform X4	blue	0.232173	0.051378
106590521	PREDICTED: uncharacterized protein LOC106590521 isoform X1	blue	0.23199	0.0515671
106562384	PREDICTED: adenylate cyclase type 2-like isoform X2	blue	0.231771	0.0517936
100196030	Dual specificity protein phosphatase 14	blue	-0.230702	0.0529144
106569835	PREDICTED: MAP kinase-interacting serine/threonine-protein kinase 2-like	blue	-0.230406	0.0532274
106587378	PREDICTED: growth arrest-specific protein 8 isoform X1	blue	0.229877	0.0537913
106577758	PREDICTED: telomerase Cajal body protein 1-like	blue	0.229216	0.0545037
106567687	PREDICTED: E3 ubiquitin-protein ligase TTC3-like	blue	0.228992	0.0547465
106562276	PREDICTED: 5-hydroxyisourate hydrolase-like	blue	-0.22896	0.0547813
XR_001326988.1	NA	blue	-0.228439	0.0553509
106601731	PREDICTED: immunoglobulin superfamily member 6-like	blue	-0.227317	0.0565916
106602174	PREDICTED: zinc finger and BTB domain-containing protein 37-like isoform X3	blue	0.226674	0.0573141
106589750	PREDICTED: mitogen-activated protein kinase kinase kinase 4-like isoform X3	blue	0.226351	0.0576789
106587880	PREDICTED: major histocompatibility complex class I-related gene protein-like isoform X2	blue	0.223276	0.0612527
106575422	PREDICTED: cohesin subunit SA-1-like	blue	0.223155	0.0613974
106589609	PREDICTED: COP9 signalosome complex subunit 1 isoform X2	blue	-0.222358	0.0623537
106595856	PREDICTED: E3 ubiquitin-protein ligase RNF216-like	blue	0.22214	0.0626175
106581500	PREDICTED: ras-related protein Rap-2b	blue	0.22178	0.0630549
100194545	sin3 histone deacetylase corepressor complex component SDS3	blue	-0.221474	0.0634291
106567371	PREDICTED: transcription factor HES-4-B-like	blue	0.221299	0.0636442
106609352	PREDICTED: neuroepithelial cell-transforming gene 1 protein-like isoform X1	blue	0.220507	0.0646227
106596205	PREDICTED: ras guanine nucleotide exchange factor F-like	blue	-0.219943	0.0653262
100380777	PREDICTED: cartilage matrix protein isoform X2	blue	0.219505	0.0658785
106606512	PREDICTED: histone chaperone asf1b-B	blue	-0.217755	0.068118
106597059	PREDICTED: solute carrier family 43 member 3-like	blue	0.217189	0.0688556
106610966	PREDICTED: WD repeat-containing protein 89	blue	0.216384	0.0699158
XR_001320092.1	NA	blue	0.216066	0.0703373
106612242	PREDICTED: complement C1q tumor necrosis factor-related protein 2 isoform X1	blue	0.215967	0.0704693
106601801	PREDICTED: hematological and neurological expressed 1 protein-like isoform X1	blue	0.215792	0.0707029
106606605	PREDICTED: hematological and neurological expressed 1 protein-like isoform X2	blue	0.215792	0.0707029
106560723	PREDICTED: membrane-associated guanylate kinase, WW and PDZ domain-containing protein 2-like isoform X1	blue	0.215677	0.0708568
106593532	PREDICTED: guanine nucleotide-binding protein subunit alpha-12-like	blue	0.215136	0.0715845
106592835	PREDICTED: sperm-associated antigen 1-like	blue	0.215052	0.0716974
106586311	PREDICTED: R3H domain-containing protein 1-like isoform X1	blue	-0.214914	0.0718851
106592087	PREDICTED: dachshund homolog 2-like, partial	blue	0.213597	0.0736863
106586686	PREDICTED: butyrophilin subfamily 2 member A2-like isoform X3	blue	-0.213357	0.074019
106571951	PREDICTED: SPRY domain-containing protein 4-like	blue	-0.213351	0.0740261
XR_001329072.1	NA	blue	-0.21333	0.0740565
106609866	PREDICTED: palmitoyltransferase ZDHHC5-like	blue	0.2133	0.0740978
106605289	PREDICTED: OTU domain-containing protein 7B-like	blue	0.212262	0.0755492
106572342	PREDICTED: 40S ribosomal protein S10	blue	-0.212228	0.0755977
106583767	PREDICTED: homeodomain-interacting protein kinase 1-like isoform X2	blue	0.211996	0.0759245
106594088	PREDICTED: protein CLEC16A-like	blue	0.211822	0.0761711
XR_001326134.1	NA	blue	0.211502	0.0766272
100195943	Ribonuclease T2 precursor	blue	-0.211406	0.0767631
XR_001322981.1	NA	blue	0.210801	0.0776312
106591198	PREDICTED: zinc finger protein 180-like	blue	0.210286	0.0783763
106606311	PREDICTED: charged multivesicular body protein 6-like isoform X2	blue	-0.209823	0.0790506
100196823	PREDICTED: FAD-dependent oxidoreductase domain-containing protein 1 isoform X1	blue	0.209649	0.0793045
106589861	PREDICTED: hepatic leukemia factor-like	blue	0.209379	0.0797003
106578620	PREDICTED: repressor of RNA polymerase III transcription MAF1 homolog	blue	0.207892	0.0819122
106561681	PREDICTED: histidine ammonia-lyase	blue	0.207671	0.0822444
106561241	PREDICTED: CD9 antigen-like isoform X1	blue	0.20724	0.0828963
106611061	PREDICTED: latent-transforming growth factor beta-binding protein 2-like isoform X3	blue	0.206289	0.0843503
XR_001325743.1	NA	blue	0.206247	0.0844147
XR_001326353.1	NA	blue	0.205905	0.0849425
106600951	PREDICTED: ferritin, middle subunit isoform X2	blue	0.205825	0.0850654
106612132	PREDICTED: ankyrin repeat and KH domain-containing protein 1-like isoform X3	blue	0.205361	0.0857865
XR_001321191.1	NA	blue	0.204923	0.086472
106579219	PREDICTED: WD repeat-containing protein 24	blue	0.204923	0.0864728
100195159	pyruvate dehydrogenase phosphatase regulatory subunit, mitochondrial	blue	0.204386	0.087318
106578965	PREDICTED: monocarboxylate transporter 12-B-like isoform X2	blue	0.204088	0.0877907
106593307	PREDICTED: hepatocyte growth factor-regulated tyrosine kinase substrate-like isoform X1	blue	0.203738	0.088348
106580578	PREDICTED: ELMO domain-containing protein 3-like isoform X3	blue	0.20343	0.0888409
106599575	PREDICTED: 5\'-3\' exoribonuclease 1-like isoform X1	blue	0.203313	0.0890281
106613481	PREDICTED: nuclear receptor subfamily 5 group A member 2 isoform X1	blue	0.203167	0.0892627
106577735	PREDICTED: major centromere autoantigen B-like	blue	-0.203123	0.0893326
106593007	PREDICTED: Krueppel-like factor 3 isoform X2	blue	0.203027	0.0894871
106573688	PREDICTED: gigaxonin-like isoform X1	blue	0.202494	0.0903511
106564337	PREDICTED: gastrula zinc finger protein XlCGF46.1-like isoform X3	blue	0.202455	0.0904142
106603225	PREDICTED: FERM domain-containing protein 6-like	blue	0.202049	0.0910761
106607814	PREDICTED: ralBP1-associated Eps domain-containing protein 1-like isoform X1	blue	0.202015	0.0911311
106593004	PREDICTED: bromodomain-containing protein 4-like, partial	blue	0.201929	0.0912717
106601642	PREDICTED: long-chain fatty acid transport protein 1-like	blue	-0.201555	0.0918849
106568734	PREDICTED: regulator of G-protein signaling 21-like	blue	-0.201458	0.0920455
106588181	PREDICTED: 40S ribosomal protein S27-like	blue	-0.201351	0.0922214
100196059	PREDICTED: U3 small nucleolar RNA-associated protein 6 homolog	blue	-0.201065	0.0926947
100195067	PREDICTED: serine/threonine-protein phosphatase 2B catalytic subunit gamma isoform isoform X2	blue	-0.200989	0.0928205
106576030	PREDICTED: uncharacterized protein LOC106576030 isoform X1	blue	0.200794	0.0931453
106609521	PREDICTED: zinc finger protein 79-like	blue	-0.200073	0.094351
106567135	PREDICTED: homeodomain-interacting protein kinase 1-like isoform X4	blue	0.199826	0.0947662
106569830	PREDICTED: nucleoporin NDC1 isoform X2	blue	0.199214	0.0958028
106561402	PREDICTED: mitogen-activated protein kinase 12-like	blue	0.199203	0.0958207
106603919	PREDICTED: ankyrin repeat and KH domain-containing protein 1-like isoform X3	blue	0.19875	0.0965937
106576015	PREDICTED: adenylyltransferase and sulfurtransferase MOCS3-like	blue	-0.198605	0.0968436
106613691	PREDICTED: 39S ribosomal protein L54, mitochondrial-like isoform X2	blue	-0.198548	0.0969408
106587553	PREDICTED: tyrosine-protein kinase CSK isoform X3	blue	0.198057	0.0977861
106571938	PREDICTED: bromodomain adjacent to zinc finger domain protein 2A-like isoform X2	blue	0.198014	0.0978611
106587091	PREDICTED: gamma-butyrobetaine dioxygenase-like	blue	-0.197913	0.0980361
106569543	PREDICTED: potassium/sodium hyperpolarization-activated cyclic nucleotide-gated channel 2-like	blue	0.197621	0.0985418
106572146	PREDICTED: perlwapin-like	blue	0.197395	0.098936
106567593	PREDICTED: histone H3.3	blue	0.197337	0.0990365
XR_001328304.1	NA	blue	-0.197172	0.0993247
106563260	PREDICTED: nuclear pore complex protein Nup214-like isoform X3	blue	-0.196814	0.0999522
106609575	PREDICTED: uncharacterized protein LOC106609575	blue	0.196813	0.0999549
106562394	PREDICTED: chromodomain-helicase-DNA-binding protein 9-like	blue	0.196667	0.100211
106591047	PREDICTED: kinesin-associated protein 3-like, partial	blue	0.196342	0.100785
106576790	PREDICTED: zinc finger protein 518A-like	blue	-0.196217	0.101006
106560698	PREDICTED: cyclin-dependent kinase inhibitor 1B-like	blue	0.196174	0.101082
106586318	PREDICTED: methylmalonic aciduria and homocystinuria type D protein, mitochondrial-like	blue	-0.195453	0.102367
106609077	PREDICTED: 6-phosphofructo-2-kinase/fructose-2,6-bisphosphatase-like	blue	0.195072	0.103053
106581080	PREDICTED: C5a anaphylatoxin chemotactic receptor 1	blue	-0.194715	0.103697
106576879	PREDICTED: kinesin light chain 1-like isoform X6	blue	0.194287	0.104473
106583918	PREDICTED: ras-related protein R-Ras-like	blue	-0.194073	0.104862
106563311	PREDICTED: taperin-like	blue	0.193825	0.105316
106603130	PREDICTED: tyrosyl-DNA phosphodiesterase 1 isoform X1	blue	0.193813	0.105338
XR_001320936.1	NA	blue	0.193662	0.105616
100380329	PREDICTED: serine/threonine-protein kinase 4 isoform X1	blue	-0.193595	0.105739
106612726	PREDICTED: sodium channel subunit beta-4 isoform X1	blue	-0.193329	0.106228
106561757	PREDICTED: sulfide:quinone oxidoreductase, mitochondrial-like isoform X1	blue	-0.193109	0.106634
106576695	PREDICTED: F-box/WD repeat-containing protein 4	blue	-0.192961	0.106908
XR_001321500.1	NA	blue	-0.192648	0.107488
106560267	PREDICTED: ras-like protein family member 11B	blue	0.192632	0.107517
106600124	PREDICTED: ephrin type-A receptor 3-like isoform X1	blue	0.191643	0.109371
106610702	PREDICTED: membrane-bound O-acyltransferase domain-containing protein 2-like	blue	-0.1916	0.109451
106577683	PREDICTED: CUGBP Elav-like family member 4 isoform X1	blue	-0.190898	0.110781
106583205	PREDICTED: ribonuclease ZC3H12A-like	blue	0.190874	0.110828
106569210	PREDICTED: vesicular, overexpressed in cancer, prosurvival protein 1-like isoform X1	blue	-0.190827	0.110918
106590658	PREDICTED: nuclear receptor coactivator 2-like	blue	0.190695	0.111169
106584296	PREDICTED: zinc finger protein 774-like isoform X1	blue	0.190487	0.111566
106580884	PREDICTED: E3 ubiquitin-protein ligase TRIP12 isoform X1	blue	0.190246	0.112028
106561418	PREDICTED: uncharacterized protein KIAA2026 homolog isoform X1	blue	0.189815	0.112859
106602721	PREDICTED: DNA-directed primase/polymerase protein	blue	0.189769	0.112948
106588561	PREDICTED: DNA-directed RNA polymerase III subunit RPC7-like	blue	-0.188932	0.114574
106603085	PREDICTED: type II iodothyronine deiodinase-like	blue	0.188896	0.114645
106573620	PREDICTED: low-density lipoprotein receptor-related protein 5-like	blue	0.188758	0.114916
106588909	PREDICTED: nuclear pore complex protein Nup153-like isoform X2	blue	0.188192	0.116029
106591582	PREDICTED: fibronectin type III domain-containing protein 3B-like	blue	0.188078	0.116253
106584189	PREDICTED: polycomb protein SCMH1 isoform X1	blue	0.187464	0.117471
106605524	PREDICTED: RWD domain-containing protein 1-like	blue	-0.187335	0.117729
106607714	PREDICTED: CASP8-associated protein 2	blue	-0.18713	0.118138
106593391	PREDICTED: dysferlin-like	blue	0.186823	0.118754
106562544	PREDICTED: zinc finger protein 239-like	blue	-0.186547	0.119309
106561944	PREDICTED: lysosomal acid phosphatase-like isoform X2	blue	-0.186304	0.119801
106570811	PREDICTED: histone H2A.V isoform X1	blue	-0.186281	0.119847
100380405	Long-chain-fatty-acid--CoA ligase 4	blue	0.186261	0.119887
XR_001327886.1	NA	blue	-0.185978	0.12046
106606261	PREDICTED: ketosamine-3-kinase-like	blue	0.185659	0.12111
100196201	Ubiquitin-like protein 1	blue	-0.185043	0.12237
XR_001328797.1	NA	blue	0.184796	0.122878
106583487	PREDICTED: tubulin polyglutamylase complex subunit 1	blue	-0.184304	0.123896
106610167	PREDICTED: 15-hydroxyprostaglandin dehydrogenase	blue	0.183135	0.126341
106562224	PREDICTED: probable ribosome biogenesis protein RLP24	blue	-0.182883	0.126873
100380831	PREDICTED: eukaryotic translation initiation factor 2C 3 isoform X3	blue	-0.182723	0.12721
XR_001319803.1	NA	blue	-0.182529	0.127622
100194861	PREDICTED: 60 kDa lysophospholipase isoform X2	blue	-0.182402	0.127891
106592729	PREDICTED: GPI transamidase component PIG-S-like	blue	-0.182143	0.128442
106601835	PREDICTED: mitochondrial import inner membrane translocase subunit tim16-like isoform X2	blue	0.18197	0.128813
106610074	PREDICTED: neurotrophin receptor-interacting factor homolog isoform X3	blue	-0.181701	0.129389
106593723	PREDICTED: bromodomain-containing protein 4-like isoform X2	blue	0.181271	0.130312
106584080	PREDICTED: protein FAM26E-like	blue	0.180676	0.131601
106574355	PREDICTED: protein NLRC3-like	blue	-0.180635	0.13169
106578211	PREDICTED: stress-associated endoplasmic reticulum protein 1-like	blue	0.180628	0.131706
106565680	PREDICTED: phosphatidylinositol N-acetylglucosaminyltransferase subunit Q	blue	0.180447	0.132099
106607366	PREDICTED: DNA-directed RNA polymerase III subunit RPC10 isoform X2	blue	-0.180409	0.132182
106574722	PREDICTED: small integral membrane protein 11-like	blue	0.180237	0.132557
106570718	PREDICTED: tissue alpha-L-fucosidase-like	blue	-0.180224	0.132584
106578138	PREDICTED: RNA polymerase II degradation factor 1-like	blue	0.18022	0.132594
106613411	PREDICTED: E3 ubiquitin-protein ligase HERC2	blue	0.180139	0.132771
106613232	PREDICTED: metabotropic glutamate receptor 5-like, partial	blue	0.179414	0.134364
106591555	PREDICTED: exportin-1-like	blue	0.179218	0.134798
XR_001319779.1	NA	blue	0.179171	0.134901
100380472	PREDICTED: mRNA-capping enzyme isoform X1	blue	0.178991	0.135301
100196893	P3 protein precursor	blue	-0.178891	0.135522
106607858	PREDICTED: sodium-dependent multivitamin transporter-like isoform X1	blue	-0.178886	0.135533
106565571	PREDICTED: probable protein BRICK1	blue	0.178866	0.135577
106577935	PREDICTED: ubiquitin carboxyl-terminal hydrolase CYLD-like isoform X1	blue	0.178633	0.136097
106561137	PREDICTED: ribonuclease UK114	blue	-0.178568	0.136241
106585558	PREDICTED: serine/threonine-protein phosphatase 2A 55 kDa regulatory subunit B alpha isoform	blue	-0.178318	0.136799
106571950	PREDICTED: glycerol-3-phosphate dehydrogenase	blue	-0.178291	0.136859
106561208	PREDICTED: voltage-dependent calcium channel subunit alpha-2/delta-1-like isoform X7	blue	-0.177553	0.138518
100380383	Eukaryotic translation initiation factor 2 subunit 3	blue	-0.17715	0.13943
106605967	PREDICTED: tenascin-like	blue	0.177	0.139772
106568718	PREDICTED: phosphoglucomutase-1-like	blue	0.176874	0.140059
106573057	PREDICTED: cyclin-dependent kinase 17-like isoform X1	blue	0.176775	0.140285
106589493	PREDICTED: myosin-16-like isoform X3	blue	0.176623	0.140631
100306787	PREDICTED: transmembrane protein 16H isoform X1	blue	-0.175121	0.144092
XR_001326355.1	NA	blue	0.175059	0.144238
106564619	PREDICTED: UPF0585 protein C16orf13 homolog A-like	blue	-0.175015	0.144339
106601354	PREDICTED: uncharacterized protein LOC106601354 isoform X1	blue	0.174841	0.144746
100379104	PREDICTED: akirin 2(2b) isoform X1	blue	-0.174784	0.144879
XR_001318998.1	NA	blue	-0.174334	0.145933
106570190	PREDICTED: type-4 ice-structuring protein-like	blue	-0.174248	0.146134
106593794	PREDICTED: zinc finger protein 598-like, partial	blue	0.17423	0.146177
106612791	PREDICTED: synergin gamma-like isoform X1	blue	0.173803	0.147184
106575835	PREDICTED: cyclic AMP-responsive element-binding protein 1-like	blue	0.17351	0.147877
106565647	PREDICTED: von Willebrand factor A domain-containing protein 1-like isoform X3	blue	0.172916	0.149291
106593319	PREDICTED: protein NLRC3-like, partial	blue	0.172273	0.150832
106612014	PREDICTED: ectonucleotide pyrophosphatase/phosphodiesterase family member 6 isoform X2	blue	-0.172272	0.150834
106607968	PREDICTED: lactation elevated protein 1	blue	0.172174	0.15107
106584184	PREDICTED: CMP-N-acetylneuraminate-beta-1,4-galactoside alpha-2,3-sialyltransferase-like isoform X4	blue	-0.171606	0.152445
106607885	PREDICTED: solute carrier family 22 member 15	blue	0.171594	0.152473
106589781	PREDICTED: exportin-5-like	blue	-0.171456	0.15281
106569083	PREDICTED: protein patched homolog 1	blue	0.171238	0.153339
106560483	PREDICTED: dedicator of cytokinesis protein 7-like isoform X1	blue	0.170899	0.154167
100195488	Proteinase-activated receptor 2 precursor	blue	0.170831	0.154332
106583574	PREDICTED: 60S acidic ribosomal protein P0-like	blue	-0.170807	0.154392
100196518	Macrophage migration inhibitory factor	blue	0.17069	0.154679
100196453	PREDICTED: leucine carboxyl methyltransferase 1 isoform X1	blue	-0.170629	0.154829
106586224	PREDICTED: protein dpy-30 homolog isoform X2	blue	-0.170315	0.155601
106570608	PREDICTED: small nuclear ribonucleoprotein Sm D1	blue	-0.17019	0.155908
106570314	PREDICTED: transmembrane protein 106B-like isoform X1	blue	-0.169868	0.156705
106608369	PREDICTED: neuroblastoma-amplified sequence-like, partial	blue	0.169821	0.156821
106566225	PREDICTED: inositol hexakisphosphate kinase 1-like, partial	blue	0.169723	0.157065
106571435	PREDICTED: uncharacterized protein LOC106571435 isoform X1	blue	-0.16948	0.157667
106573593	PREDICTED: mitochondrial coenzyme A transporter SLC25A42-like	blue	-0.169349	0.157994
106579568	PREDICTED: ranBP-type and C3HC4-type zinc finger-containing protein 1-like	blue	0.169146	0.158501
106562340	PREDICTED: transmembrane protein 150C-like	blue	0.168888	0.159145
106561506	PREDICTED: uncharacterized protein LOC106561506	blue	-0.168616	0.159827
106568409	PREDICTED: nucleoredoxin-like protein 2	blue	-0.16858	0.159919
106590149	PREDICTED: charged multivesicular body protein 5	blue	-0.168488	0.160151
106576860	PREDICTED: cytochrome c oxidase subunit 6B1-like	blue	-0.168291	0.160645
106589267	PREDICTED: BTB/POZ domain-containing protein KCTD5-like	blue	-0.168055	0.161242
106593905	PREDICTED: eukaryotic translation initiation factor 3 subunit B-like	blue	-0.167987	0.161413
106610375	PREDICTED: protein FAM104A-like	blue	-0.167937	0.16154
106576577	PREDICTED: probable E3 ubiquitin-protein ligase HERC1, partial	blue	0.167813	0.161856
106603271	PREDICTED: acetyl-CoA carboxylase 1 isoform X6	blue	0.167656	0.162252
106571635	PREDICTED: protein yippee-like 5	blue	-0.167588	0.162427
106569309	PREDICTED: sterile alpha motif domain-containing protein 13-like	blue	0.167566	0.162482
106568316	PREDICTED: mitotic-spindle organizing protein 2-like isoform X3	blue	0.167277	0.163218
106606209	PREDICTED: epsin-3-like	blue	0.166873	0.164253
106585519	PREDICTED: filamin-interacting protein FAM101A-like	blue	0.166548	0.165087
106569022	PREDICTED: otolin-1	blue	0.16632	0.165673
106591644	PREDICTED: TATA-binding protein-associated factor 2N-like isoform X1	blue	0.166105	0.166231
106611630	PREDICTED: leptin receptor overlapping transcript-like 1	blue	-0.166071	0.166318
106571806	PREDICTED: wiskott-Aldrich syndrome protein family member 1-like isoform X1	blue	0.165726	0.167213
106590733	PREDICTED: NF-kappa-B essential modulator	blue	0.165665	0.167371
106587139	PREDICTED: 7-dehydrocholesterol reductase-like	blue	-0.165596	0.167551
106569474	PREDICTED: zygotic DNA replication licensing factor mcm6-B-like	blue	-0.165495	0.167814
106563041	PREDICTED: AP-3 complex subunit beta-1-like	blue	0.165427	0.16799
106561954	PREDICTED: PHD finger protein 21A-like isoform X2	blue	0.165393	0.16808
100136473	PREDICTED: follistatin-related protein 1	blue	0.165326	0.168254
106560215	PREDICTED: probable JmjC domain-containing histone demethylation protein 2C isoform X1	blue	0.164728	0.169818
106609346	PREDICTED: E3 ubiquitin-protein ligase TRIM39-like	blue	0.164649	0.170028
106608165	PREDICTED: prostaglandin E2 receptor EP2 subtype-like	blue	-0.164372	0.170757
106588956	PREDICTED: factor VIII intron 22 protein-like isoform X2	blue	0.164115	0.171435
106612815	PREDICTED: ras-related protein Rab-23-like	blue	-0.163034	0.174313
XR_001328587.1	NA	blue	0.16276	0.17505
106571411	PREDICTED: cbp/p300-interacting transactivator 2-like	blue	-0.162507	0.17573
106577750	PREDICTED: potassium-transporting ATPase alpha chain 1	blue	0.162472	0.175823
106567162	PREDICTED: heme transporter hrg1-B	blue	-0.162407	0.175998
106607763	PREDICTED: mediator of RNA polymerase II transcription subunit 23 isoform X3	blue	0.162399	0.176019
106564776	PREDICTED: uncharacterized protein LOC106564776 isoform X3	blue	0.162358	0.17613
100194786	protein lunapark-B	blue	0.16223	0.176478
106593268	PREDICTED: protein flightless-1 homolog, partial	blue	0.162069	0.176912
106591903	PREDICTED: polyadenylate-binding protein 1-like, partial	blue	-0.161864	0.177468
106560765	PREDICTED: zinc finger protein 862-like isoform X4	blue	-0.161829	0.177564
106585848	PREDICTED: dmX-like protein 1 isoform X1	blue	0.161642	0.178071
106601743	PREDICTED: serine/threonine-protein kinase 19-like isoform X1	blue	-0.161528	0.178381
106561512	PREDICTED: transmembrane protein 168-like	blue	-0.161281	0.179055
106563614	PREDICTED: ADP/ATP translocase 2-like	blue	-0.161189	0.179307
106570563	PREDICTED: tumor protein D53 homolog	blue	0.160747	0.180518
106602462	PREDICTED: zinc finger protein 205-like	blue	0.160641	0.180808
106583419	PREDICTED: prolyl 3-hydroxylase 3-like	blue	0.160201	0.182021
106574870	PREDICTED: glycerol-3-phosphate dehydrogenase, mitochondrial-like isoform X2	blue	0.160111	0.18227
106577155	PREDICTED: mitogen-activated protein kinase kinase kinase kinase 3-like isoform X2	blue	0.160036	0.18248
106579520	PREDICTED: brefeldin A-inhibited guanine nucleotide-exchange protein 1-like isoform X2	blue	-0.160033	0.182486
106571936	PREDICTED: inositol hexakisphosphate and diphosphoinositol-pentakisphosphate kinase 2 isoform X3	blue	0.160013	0.182541
100136360	heat shock protein HSP 90-beta	blue	-0.159785	0.183174
106563784	PREDICTED: transcription elongation factor SPT6-like	blue	0.159752	0.183265
106594776	PREDICTED: vacuolar protein sorting-associated protein 8 homolog, partial	blue	0.159459	0.184082
100136494	decorin precursor	blue	0.15909	0.185113
106585653	PREDICTED: complement C1q-like protein 2	blue	0.159029	0.185282
106593943	PREDICTED: xylosyltransferase 1-like, partial	blue	0.159015	0.18532
100194776	chitinase domain-containing protein 1	blue	-0.158993	0.185382
106580873	PREDICTED: huntingtin-interacting protein 1-like isoform X2	blue	0.158315	0.187289
106606924	PREDICTED: 60S ribosomal protein L27	blue	-0.15825	0.187473
106563228	PREDICTED: retinoic acid receptor RXR-alpha-A isoform X1	blue	0.158241	0.187497
106613951	PREDICTED: RNA-binding protein 25-like	blue	0.158168	0.187703
106566639	PREDICTED: glutamine-rich protein 1-like isoform X2	blue	-0.157821	0.188687
106587189	PREDICTED: bolA-like protein 3	blue	-0.157661	0.189141
106584566	PREDICTED: acyl-coenzyme A thioesterase 1-like	blue	0.15711	0.190711
106603328	PREDICTED: bromodomain and WD repeat-containing protein 3-like isoform X1	blue	0.156937	0.191207
106586440	PREDICTED: GDP-fucose protein O-fucosyltransferase 2-like isoform X1	blue	0.156763	0.191705
100306869	Calpain-3	blue	-0.15676	0.191713
100196226	PREDICTED: transmembrane protein 120A isoform X1	blue	0.156666	0.191983
106573753	PREDICTED: purine nucleoside phosphorylase-like	blue	0.156568	0.192264
106604454	PREDICTED: glycine receptor subunit alpha-4-like isoform X3	blue	0.156379	0.192808
106573681	PREDICTED: aldose reductase-like	blue	-0.15631	0.193008
106570471	PREDICTED: 26S proteasome complex subunit DSS1-like	blue	-0.156287	0.193075
106579996	PREDICTED: FK506-binding protein 15-like isoform X1	blue	0.156276	0.193107
106591097	PREDICTED: vascular endothelial growth factor receptor 3-like	blue	0.15626	0.193153
106573822	PREDICTED: zinc finger RNA-binding protein-like isoform X2	blue	-0.156256	0.193166
106589151	PREDICTED: uncharacterized protein C6orf62 homolog	blue	0.156211	0.193294
106598061	PREDICTED: 40S ribosomal protein S27-like	blue	-0.155987	0.193941
106581951	PREDICTED: mediator of RNA polymerase II transcription subunit 14-like isoform X2	blue	0.155972	0.193985
100195925	Elongation factor 1-beta	blue	-0.155962	0.194014
106579879	PREDICTED: BCL2/adenovirus E1B 19 kDa protein-interacting protein 3-like isoform X1	blue	0.155826	0.194407
106569497	PREDICTED: methionine aminopeptidase 1D, mitochondrial	blue	-0.155703	0.194765
106576024	PREDICTED: regulator of nonsense transcripts 2-like isoform X6	blue	0.155358	0.195767
106583488	PREDICTED: cryptochrome-1-like isoform X1	blue	-0.155191	0.196254
106562787	PREDICTED: 40S ribosomal protein S17-like	blue	-0.155153	0.196365
106605823	PREDICTED: protein YIPF3-like isoform X1	blue	0.155081	0.196575
106569402	PREDICTED: fizzy-related protein homolog	blue	0.155079	0.19658
106599708	PREDICTED: desmocollin-2-like isoform X1	blue	0.155078	0.196585
106588858	PREDICTED: oxysterol-binding protein-related protein 3-like isoform X2	blue	-0.154988	0.196848
106590971	PREDICTED: methionine synthase	blue	0.154805	0.197383
106584590	PREDICTED: MOB kinase activator 2-like isoform X4	blue	0.154722	0.197627
106575973	PREDICTED: serine protease 23-like, partial	blue	-0.154561	0.1981
100380596	pre-mRNA-processing factor 19	blue	-0.1545	0.198278
106585431	PREDICTED: P2Y purinoceptor 2-like	blue	0.154446	0.198438
106610386	PREDICTED: adapter protein CIKS-like isoform X1	blue	-0.15434	0.198748
106613859	PREDICTED: vacuolar protein sorting-associated protein 4B-like	blue	0.154256	0.198995
106581693	PREDICTED: UPF0565 protein C2orf69 homolog isoform X1	blue	-0.15416	0.199278
106576457	PREDICTED: SCY1-like protein 2	blue	-0.154137	0.199348
106603990	PREDICTED: serine/threonine-protein kinase TAO1-like	blue	0.154011	0.199718
106561823	PREDICTED: acid trehalase-like protein 1 isoform X2	blue	0.153799	0.200347
106579303	PREDICTED: syntaxin-4-like	blue	-0.153597	0.200946
106611402	PREDICTED: protein Jade-1-like isoform X1	blue	-0.153566	0.201037
106586623	PREDICTED: immunoglobulin superfamily member 3-like isoform X2	blue	0.153565	0.20104
106579015	PREDICTED: 5\'(3\')-deoxyribonucleotidase, mitochondrial	blue	0.15339	0.201561
106607713	PREDICTED: midasin isoform X2	blue	-0.153301	0.201826
106570416	PREDICTED: WNT1-inducible-signaling pathway protein 1-like	blue	0.153206	0.20211
106591778	PREDICTED: isocitrate dehydrogenase	blue	0.153189	0.202158
106580679	PREDICTED: lamin-A-like	blue	-0.153014	0.202681
106575319	PREDICTED: vang-like protein 1 isoform X1	blue	0.152973	0.202803
XR_001326037.1	NA	blue	0.152954	0.202859
106605124	PREDICTED: CD2-associated protein-like isoform X2	blue	0.152874	0.2031
106579886	PREDICTED: U5 small nuclear ribonucleoprotein 200 kDa helicase-like	blue	-0.152868	0.203117
106603709	PREDICTED: remodeling and spacing factor 1-like	blue	0.152866	0.203124
106586632	PREDICTED: protein dopey-2-like isoform X2	blue	-0.152775	0.203395
106592557	PREDICTED: uncharacterized protein LOC106592557	blue	0.152446	0.204381
106612128	PREDICTED: hepatic leukemia factor isoform X2	blue	0.152192	0.205145
106583810	PREDICTED: nischarin-like, partial	blue	0.152074	0.205503
106583950	PREDICTED: insulin receptor-like isoform X2	blue	0.151988	0.205761
106580283	PREDICTED: BSD domain-containing protein 1-like	blue	-0.151882	0.206082
106607264	PREDICTED: C-type mannose receptor 2-like	blue	0.151734	0.206528
106562100	PREDICTED: ubiquitin carboxyl-terminal hydrolase 47-like isoform X4	blue	-0.151708	0.206608
106564556	PREDICTED: activating transcription factor 7-interacting protein 1-like, partial	blue	0.151675	0.206707
106590872	PREDICTED: intraflagellar transport protein 43 homolog B isoform X1	blue	0.151628	0.206851
XR_001324699.1	NA	blue	0.151525	0.207162
106587263	PREDICTED: embryonic polyadenylate-binding protein 2-B-like isoform X1	blue	-0.151446	0.207401
100286403	PREDICTED: nascent polypeptide-associated complex subunit alpha, muscle-specific form isoform X1	blue	-0.151351	0.20769
XR_001327297.1	NA	blue	0.15118	0.20821
106604274	PREDICTED: uncharacterized protein LOC106604274 isoform X3	blue	0.151078	0.208521
106595358	PREDICTED: F-box only protein 10-like, partial	blue	0.151062	0.208569
100195717	FAM44B	blue	-0.150833	0.209269
106576514	PREDICTED: nucleosome assembly protein 1-like 1-A	blue	-0.150819	0.209311
106581853	PREDICTED: ubiquitin carboxyl-terminal hydrolase 37	blue	0.150791	0.209397
106566886	PREDICTED: UPF0688 protein C1orf174 homolog	blue	-0.15076	0.209492
106562804	PREDICTED: titin-like	blue	0.150759	0.209494
106605776	PREDICTED: mucin-17-like isoform X1	blue	0.150716	0.209627
106589592	PREDICTED: putative sodium-coupled neutral amino acid transporter 10 isoform X4	blue	0.150666	0.20978
106612309	PREDICTED: HIG1 domain family member 2A-like	blue	-0.150565	0.210088
106601506	PREDICTED: ras-associating and dilute domain-containing protein-like isoform X2	blue	0.150363	0.210708
106583787	PREDICTED: 60S ribosomal protein L29-like	blue	-0.150334	0.210798
106583775	PREDICTED: E3 ubiquitin-protein ligase RNF123	blue	0.1503	0.2109
106579591	PREDICTED: heparan-sulfate 6-O-sulfotransferase 1-B	blue	0.149916	0.212082
106573831	PREDICTED: nicalin-1 isoform X1	blue	-0.14991	0.212102
100195835	proteasome activator complex subunit 3	blue	-0.14988	0.212194
106571007	PREDICTED: 40S ribosomal protein S12	blue	-0.149679	0.212816
106611893	PREDICTED: zinc finger protein 629-like	blue	-0.149491	0.213398
106608432	PREDICTED: fibrinogen alpha chain-like	blue	0.149373	0.213762
106605529	PREDICTED: Krueppel-like factor 10	blue	0.149223	0.214227
106564143	PREDICTED: ankyrin repeat and LEM domain-containing protein 2-like	blue	-0.149128	0.214522
106610320	PREDICTED: PRELI domain-containing protein 1, mitochondrial-like	blue	-0.148995	0.214937
106564870	PREDICTED: uncharacterized protein LOC106564870	blue	0.148818	0.215489
106570922	PREDICTED: follistatin-A-like	blue	-0.148737	0.215741
106579566	PREDICTED: gamma-glutamyl hydrolase-like	blue	-0.148691	0.215884
100286647	Cell division cycle 2-like protein kinase 6	blue	-0.148668	0.215957
106581565	PREDICTED: lysosomal Pro-X carboxypeptidase	blue	-0.148632	0.216067
106575977	PREDICTED: U2 small nuclear ribonucleoprotein auxiliary factor 35 kDa subunit-related protein 2-like isoform X3	blue	-0.148526	0.2164
106613535	PREDICTED: zinc finger protein GLIS1-like isoform X1	blue	0.148499	0.216483
100380719	PREDICTED: mesoderm induction early response protein 1 isoform X5	blue	0.148458	0.216612
106611484	PREDICTED: RNA-binding protein 25-like	blue	0.148396	0.216807
100196876	E3 ubiquitin-protein ligase MARCH2	blue	-0.148328	0.217021
106586894	PREDICTED: testis-expressed sequence 30 protein-like isoform X2	blue	0.148063	0.217852
106562755	PREDICTED: ras-related protein Rab-11A-like	blue	0.14801	0.218018
XR_001322761.1	NA	blue	-0.147956	0.218189
106602173	PREDICTED: zinc finger protein 202-like isoform X1	blue	0.147898	0.218371
106602076	PREDICTED: trinucleotide repeat-containing gene 18 protein-like	blue	0.147813	0.218638
106577720	PREDICTED: sulfotransferase family cytosolic 2B member 1-like isoform X3	blue	-0.14777	0.218773
100380871	Interleukin-31 receptor A precursor	blue	-0.147572	0.219398
106567523	PREDICTED: voltage-dependent anion-selective channel protein 1-like	blue	-0.147486	0.219672
106582593	PREDICTED: vascular cell adhesion protein 1-like isoform X1	blue	-0.147417	0.219887
XR_001326163.1	NA	blue	0.147394	0.219961
106611226	PREDICTED: egl nine homolog 3-like isoform X2	blue	-0.147326	0.220176
106567877	PREDICTED: phospholipase D2-like	blue	-0.147188	0.220615
106585113	PREDICTED: zinc finger protein 703-like	blue	0.147162	0.220696
106612857	PREDICTED: proton-coupled folate transporter	blue	0.147142	0.220761
106581836	PREDICTED: OTU domain-containing protein 7B-like	blue	0.147115	0.220845
106588183	PREDICTED: E3 ubiquitin-protein ligase RNF115-like	blue	-0.146911	0.221494
100195470	High mobility group protein B3	blue	0.146882	0.221585
106593555	PREDICTED: uncharacterized protein LOC106593555 isoform X2	blue	0.146814	0.221803
106565715	PREDICTED: inhibitor of nuclear factor kappa-B kinase subunit epsilon-like	blue	0.146804	0.221833
106612991	PREDICTED: golgin subfamily A member 7B isoform X4	blue	0.146715	0.222115
106570620	PREDICTED: receptor-transporting protein 3-like	blue	0.146623	0.222411
106590781	PREDICTED: stonustoxin subunit beta-like	blue	0.146488	0.222841
106608599	PREDICTED: cystatin-B-like	blue	0.146447	0.222971
106605454	PREDICTED: DENN domain-containing protein 4B-like isoform X1	blue	0.146376	0.223199
106581864	PREDICTED: ankyrin repeat and SOCS box protein 1	blue	0.146236	0.223646
106577522	PREDICTED: echinoderm microtubule-associated protein-like 3 isoform X1	blue	-0.146034	0.224294
106600690	PREDICTED: centrosome-associated protein CEP250-like	blue	0.145813	0.225003
106575505	PREDICTED: cingulin-like isoform X2	blue	0.145808	0.22502
106572275	PREDICTED: acylamino-acid-releasing enzyme-like	blue	-0.145743	0.225228
106611750	PREDICTED: uncharacterized protein LOC106611750 isoform X3	blue	0.145627	0.225603
100196344	PREDICTED: GDP-mannose 4,6 dehydratase isoform X1	blue	-0.145455	0.226155
100194539	ubiquitin-conjugating enzyme E2G 1	blue	-0.145422	0.226261
106605059	PREDICTED: eukaryotic translation initiation factor 3 subunit E-like	blue	-0.145422	0.226263
100286680	PREDICTED: SOSS complex subunit C isoform X1	blue	-0.145362	0.226457
XR_001320864.1	NA	blue	0.145109	0.227275
106607308	PREDICTED: C1q-related factor-like	blue	0.145066	0.227414
106567301	PREDICTED: probable low affinity copper uptake protein 2 isoform X1	blue	0.145012	0.227588
106600948	PREDICTED: synaptotagmin-2-like isoform X2	blue	0.144996	0.227642
106605696	PREDICTED: probable ATP-dependent RNA helicase ddx6	blue	-0.144734	0.22849
100194714	PREDICTED: tumor protein p53-inducible nuclear protein 2	blue	0.144643	0.228786
106610673	PREDICTED: leucine zipper protein 1-like isoform X1	blue	0.144517	0.229198
100380463	Hepatic leukemia factor	blue	0.144425	0.229494
106600762	PREDICTED: ferritin, middle subunit-like	blue	-0.144408	0.22955
106612996	PREDICTED: uncharacterized protein LOC106612996 isoform X1	blue	-0.144335	0.22979
106582967	PREDICTED: C-Myc-binding protein-like isoform X1	blue	-0.144306	0.229886
106582539	PREDICTED: beta-1,4-galactosyltransferase 3-like	blue	0.144141	0.230424
106575101	PREDICTED: protein CNPPD1-like	blue	-0.1441	0.230556
106606680	PREDICTED: aquaporin-8-like	blue	0.143934	0.2311
106610627	PREDICTED: ena/VASP-like protein isoform X4	blue	0.143762	0.231665
106583768	PREDICTED: transcription and mRNA export factor ENY2-1	blue	-0.143751	0.231701
106579808	PREDICTED: scavenger receptor class F member 2-like isoform X3	blue	0.143711	0.231832
106585211	PREDICTED: diphthine methyltransferase	blue	0.143643	0.232056
106603975	PREDICTED: beta-glucuronidase-like	blue	0.143617	0.23214
106606950	PREDICTED: hepatic leukemia factor-like	blue	0.143542	0.232387
106602346	PREDICTED: SWI/SNF-related matrix-associated actin-dependent regulator of chromatin subfamily A member 5	blue	-0.143025	0.234091
106600895	PREDICTED: transmembrane protein 150B-like	blue	-0.143014	0.234127
106565907	PREDICTED: pantothenate kinase 4-like isoform X2	blue	-0.142849	0.234672
106583958	PREDICTED: Hermansky-Pudlak syndrome 3 protein-like	blue	0.142449	0.235998
106562624	PREDICTED: huntingtin-interacting protein K	blue	-0.142215	0.236777
100380509	PREDICTED: proline-rich protein 11 isoform X2	blue	0.142204	0.236815
106590162	PREDICTED: transcriptional regulator Myc	blue	-0.142013	0.237452
106608941	PREDICTED: snRNA-activating protein complex subunit 2	blue	0.141844	0.238017
106586450	PREDICTED: zinc finger protein 148 isoform X1	blue	-0.141589	0.23887
106605810	PREDICTED: hepatic leukemia factor-like	blue	0.141482	0.239229
106610227	PREDICTED: rho GTPase-activating protein 10	blue	-0.141458	0.239309
106612077	PREDICTED: tRNA 2\'-phosphotransferase 1-like	blue	-0.141391	0.239533
106569887	PREDICTED: GTP-binding protein Rit1-like	blue	-0.141315	0.239787
106578376	PREDICTED: polyhomeotic-like protein 2 isoform X2	blue	0.140753	0.241682
106605159	PREDICTED: electron transfer flavoprotein subunit beta-like isoform X1	blue	-0.140585	0.24225
106586546	PREDICTED: DNA polymerase subunit gamma-2, mitochondrial-like	blue	-0.140472	0.242634
XR_001328665.1	NA	blue	0.140461	0.24267
106564918	PREDICTED: uncharacterized protein LOC106564918 isoform X1	blue	-0.1402	0.243554
106571418	PREDICTED: peroxisomal biogenesis factor 3	blue	-0.140084	0.243948
106609273	PREDICTED: splicing factor 45 isoform X1	blue	-0.139995	0.244251
106582832	PREDICTED: SLIT-ROBO Rho GTPase-activating protein 2-like isoform X4	blue	0.139975	0.244319
106605773	PREDICTED: hepatic leukemia factor-like isoform X2	blue	0.139895	0.244594
XR_001323236.1	NA	blue	0.139874	0.244663
106610401	PREDICTED: putative sodium-coupled neutral amino acid transporter 10 isoform X3	blue	0.139809	0.244884
106572248	PREDICTED: 60S ribosomal protein L22	blue	-0.139734	0.245139
100195074	PREDICTED: iron/zinc purple acid phosphatase-like protein isoform X2	blue	0.139697	0.245266
XR_001330403.1	NA	blue	0.139482	0.246
100195209	PREDICTED: alpha-N-acetylgalactosaminide alpha-2,6-sialyltransferase 6 isoform X2	blue	-0.139303	0.246615
106573467	PREDICTED: semaphorin-4B-like	blue	0.13905	0.247481
106568896	PREDICTED: polypyrimidine tract-binding protein 2-like	blue	0.138984	0.247708
XR_001319125.1	NA	blue	0.138955	0.247806
100380424	Integrator complex subunit 4	blue	0.138828	0.248245
106580071	PREDICTED: carnosine N-methyltransferase isoform X2	blue	-0.138827	0.24825
106590197	PREDICTED: eukaryotic translation initiation factor 4 gamma 3-like isoform X3	blue	0.138782	0.248403
106599315	PREDICTED: suppressor of cytokine signaling 6-like	blue	-0.13868	0.248754
106582252	PREDICTED: 60S ribosomal protein L31	blue	-0.138663	0.248814
106562341	PREDICTED: ras-related protein R-Ras2-like	blue	0.138657	0.248835
100194680	PREDICTED: DNA ligase 3 isoform X1	blue	0.138576	0.249111
106576727	PREDICTED: zinc finger protein 318	blue	0.13857	0.249134
106563908	PREDICTED: large neutral amino acids transporter small subunit 4-like	blue	0.138503	0.249364
106562169	PREDICTED: transcriptional enhancer factor TEF-4	blue	0.138167	0.250527
106561667	PREDICTED: calphotin-like isoform X1	blue	0.13815	0.250586
106586263	PREDICTED: FERM, RhoGEF and pleckstrin domain-containing protein 1-like isoform X4	blue	0.138075	0.250845
XR_001325837.1	NA	blue	0.137998	0.251111
106568161	PREDICTED: 60S ribosomal protein L17	blue	-0.137533	0.252727
106608650	PREDICTED: verprolin-like isoform X2	blue	0.1375	0.252842
106599680	PREDICTED: zinc finger protein 521-like isoform X4	blue	0.137283	0.253601
106589275	PREDICTED: helicase SRCAP-like isoform X2	blue	0.137261	0.253678
100194648	ribosomal protein L10a-2	blue	-0.13723	0.253784
106594246	PREDICTED: trinucleotide repeat-containing gene 18 protein-like	blue	0.137118	0.254175
106580115	PREDICTED: apoptosis-inducing factor 3-like	blue	-0.137049	0.254418
XR_001325884.1	NA	blue	0.136999	0.254593
106578980	PREDICTED: protein phosphatase 1 regulatory subunit 3C-B-like isoform X1	blue	0.136817	0.255229
106583745	PREDICTED: semaphorin-3D-like	blue	0.136761	0.255428
106566297	PREDICTED: proline-rich receptor-like protein kinase PERK10 isoform X1	blue	0.136637	0.255861
XR_001319886.1	NA	blue	0.136607	0.255966
106600278	PREDICTED: apoptotic chromatin condensation inducer in the nucleus-like	blue	0.13647	0.256448
106568719	PREDICTED: angiopoietin-related protein 3-like	blue	0.136435	0.25657
106589287	PREDICTED: nuclear factor erythroid 2-related factor 1-like isoform X1	blue	-0.136328	0.256949
106603359	PREDICTED: RING finger protein 214-like isoform X2	blue	0.136166	0.25752
106566420	PREDICTED: transcription factor GATA-5-like	blue	0.136146	0.257589
106561399	PREDICTED: teashirt homolog 3-like	blue	-0.136085	0.257806
106576059	PREDICTED: PR domain zinc finger protein 4-like	blue	-0.135944	0.258304
106577187	PREDICTED: uncharacterized protein LOC106577187 isoform X1	blue	0.135912	0.258417
106612575	PREDICTED: tyrosine-protein kinase BAZ1B-like	blue	-0.135907	0.258434
106603395	PREDICTED: protein NLRC3-like isoform X3	blue	-0.135904	0.258446
100194936	BRCA1-A complex subunit Abraxas	blue	-0.135791	0.258843
106577737	PREDICTED: NXPE family member 3-like	blue	0.135778	0.25889
XR_001327494.1	NA	blue	0.135643	0.25937
100196191	pre-mRNA-splicing factor SPF27	blue	0.135615	0.25947
106562105	PREDICTED: eukaryotic translation initiation factor 4 gamma 2-like, partial	blue	-0.135563	0.259654
106562092	PREDICTED: nuclear factor of activated T-cells 5-like isoform X1	blue	0.135388	0.260275
106560285	PREDICTED: nucleoprotein TPR-like isoform X2	blue	0.135264	0.260713
106562248	PREDICTED: furin-1-like	blue	0.135251	0.26076
106581174	PREDICTED: multidrug and toxin extrusion protein 1-like	blue	0.135243	0.260789
106612374	PREDICTED: ras-related protein Rab-4B	blue	0.135201	0.260938
106603290	PREDICTED: A-kinase anchor protein 1, mitochondrial-like	blue	-0.13514	0.261155
106570414	PREDICTED: alpha-catulin-like	blue	0.135098	0.261308
106582922	PREDICTED: fatty acid-binding protein 10-A, liver basic	blue	0.134954	0.261821
106569824	PREDICTED: receptor-type tyrosine-protein phosphatase F	blue	0.13485	0.262191
106578266	PREDICTED: SUMO-conjugating enzyme UBC9-B-like	blue	0.134838	0.262234
106609716	PREDICTED: zinc finger protein 624-like	blue	0.134567	0.263203
106612137	PREDICTED: protein RMD5 homolog B-like	blue	0.13448	0.263516
106583443	PREDICTED: inter-alpha-trypsin inhibitor heavy chain H3-like isoform X2	blue	0.134477	0.263524
106571703	PREDICTED: protein Z-dependent protease inhibitor-like	blue	0.13445	0.263622
106586796	PREDICTED: 60S ribosomal protein L8-like	blue	-0.134256	0.264316
100380608	PREDICTED: filamin-interacting protein FAM101B isoform X1	blue	-0.134094	0.264899
106569946	PREDICTED: 40S ribosomal protein S18	blue	-0.133919	0.265531
106560654	PREDICTED: 14 kDa phosphohistidine phosphatase-like	blue	-0.133895	0.265615
100195645	Cytosolic sulfotransferase 2	blue	0.133892	0.265629
106603337	PREDICTED: inositol-trisphosphate 3-kinase C-like isoform X1	blue	0.133876	0.265683
106604854	PREDICTED: transmembrane and coiled-coil domain-containing protein 6	blue	0.133746	0.266152
106569727	PREDICTED: hematopoietically-expressed homeobox protein hhex-like isoform X1	blue	0.133715	0.266265
106568775	PREDICTED: uncharacterized protein LOC106568775	blue	0.13366	0.266462
106610677	PREDICTED: 60S ribosomal protein L13a-like	blue	-0.133574	0.266773
106572030	PREDICTED: uncharacterized protein LOC106572030	blue	0.133515	0.266986
100195876	PREDICTED: exosome complex exonuclease RRP44 isoform X2	blue	-0.133373	0.267501
106610239	PREDICTED: ubiquitin carboxyl-terminal hydrolase 38-like	blue	-0.133352	0.267576
106584815	PREDICTED: DNA damage-binding protein 2	blue	0.133292	0.267795
106579186	PREDICTED: myosin phosphatase Rho-interacting protein-like	blue	0.133236	0.267999
106590489	PREDICTED: eukaryotic translation initiation factor 2 subunit 3-like	blue	-0.133233	0.268008
100195961	PREDICTED: vacuolar protein sorting-associated protein 72 homolog isoform X1	blue	-0.133016	0.268797
XR_001320315.1	NA	blue	0.132817	0.269517
106574805	PREDICTED: DCN1-like protein 2	blue	0.132783	0.269641
106610393	PREDICTED: zinc finger protein 792-like	blue	0.132761	0.269724
106560584	PREDICTED: melanotransferrin	blue	0.132536	0.270542
100195898	DNA-directed RNA polymerase I subunit RPA12	blue	-0.13248	0.270748
XR_001321252.1	NA	blue	0.132479	0.27075
106576324	PREDICTED: 40S ribosomal protein S16	blue	-0.132456	0.270834
106603857	PREDICTED: protein sprouty homolog 4-like	blue	-0.132411	0.271
106602897	PREDICTED: sentrin-specific protease 3-like	blue	-0.13234	0.271258
106574713	PREDICTED: POU domain, class 2, transcription factor 1-like isoform X2	blue	-0.132288	0.271446
106563229	PREDICTED: uncharacterized protein LOC106563229	blue	-0.132233	0.271649
XR_001329320.1	NA	blue	-0.132208	0.271739
106575899	PREDICTED: ribosomal RNA small subunit methyltransferase NEP1-like isoform X1	blue	-0.131981	0.272571
106607939	PREDICTED: centromere protein W-like isoform X2	blue	0.131973	0.272601
106563492	PREDICTED: dual specificity protein phosphatase 4-like	blue	0.131892	0.272899
106569900	PREDICTED: acidic leucine-rich nuclear phosphoprotein 32 family member E-like	blue	0.131841	0.273086
106603115	PREDICTED: zinc finger protein 316-like	blue	0.131797	0.273246
106568932	PREDICTED: ribosome biogenesis protein NSA2 homolog	blue	-0.13174	0.273457
100136385	hyperosmotic glycine rich protein	blue	-0.131716	0.273544
106603968	PREDICTED: la-related protein 1-like isoform X1	blue	0.131695	0.273621
106562810	PREDICTED: multidrug resistance-associated protein 9-like	blue	0.131693	0.273628
106584997	PREDICTED: MORC family CW-type zinc finger protein 2A-like	blue	0.131657	0.27376
106586501	PREDICTED: WD repeat and FYVE domain-containing protein 2-like	blue	0.131583	0.274033
100136402	glutamate dehydrogenase 1, mitochondrial	blue	0.13152	0.274266
106563583	PREDICTED: MAP7 domain-containing protein 2-like isoform X1	blue	-0.131415	0.274652
106562348	PREDICTED: serine/threonine-protein kinase ULK3-like isoform X3	blue	0.131233	0.275322
106571620	PREDICTED: C-C chemokine receptor type 6-like	blue	0.131187	0.275493
106611942	PREDICTED: nucleoside diphosphate kinase homolog 5 isoform X1	blue	0.131141	0.275662
106568989	PREDICTED: transcription initiation factor IIB-like	blue	0.131071	0.275921
106579981	PREDICTED: golgin subfamily A member 1-like isoform X2	blue	-0.130888	0.276598
106566479	PREDICTED: protein NDRG3-like isoform X3	blue	-0.130878	0.276636
106572689	PREDICTED: zinc finger protein 385A-like	blue	0.130796	0.276938
106585808	PREDICTED: metallo-beta-lactamase domain-containing protein 2-like	blue	0.13073	0.277183
XR_001328418.1	NA	blue	-0.130704	0.277278
106613473	PREDICTED: guanine nucleotide-binding protein subunit alpha-11-like	blue	0.130409	0.278374
106607887	PREDICTED: regulator of microtubule dynamics protein 3	blue	-0.130285	0.278837
106598921	PREDICTED: metal-response element-binding transcription factor 2-like isoform X4	blue	-0.130242	0.278994
106573194	PREDICTED: protein C12orf4 homolog	blue	0.1302	0.279151
106613439	PREDICTED: spermatogenesis-associated protein 1 isoform X2	blue	0.130178	0.279233
100195618	Small acidic protein	blue	-0.130158	0.279308
106571653	PREDICTED: DNA repair protein RAD51 homolog 2 isoform X2	blue	0.129943	0.280111
100194654	ribosomal protein S27-3	blue	-0.129885	0.280326
106569507	PREDICTED: serine/threonine-protein kinase tousled-like 1-B	blue	-0.129833	0.280522
100195778	PREDICTED: prostaglandin reductase 2 isoform X1	blue	-0.129747	0.280842
106610977	PREDICTED: dehydrogenase/reductase SDR family member 7	blue	0.129421	0.282063
106560806	PREDICTED: tetratricopeptide repeat protein 23 isoform X2	blue	0.129364	0.282277
100194865	Alpha-enolase	blue	0.129281	0.282588
106575654	PREDICTED: early endosome antigen 1-like isoform X1	blue	0.129235	0.282762
106590284	PREDICTED: TGF-beta receptor type-1-like isoform X1	blue	0.129223	0.282806
100286638	C10 protein	blue	-0.12921	0.282856
106612674	PREDICTED: tumor necrosis factor alpha-induced protein 2-like	blue	0.129113	0.28322
100380573	Tryparedoxin	blue	0.129083	0.283332
106567501	PREDICTED: protein Shroom1-like isoform X2	blue	0.128955	0.283816
106589384	PREDICTED: pantothenate kinase 3-like isoform X1	blue	0.12895	0.283834
106579446	PREDICTED: V-type proton ATPase catalytic subunit A-like	blue	-0.128914	0.283968
106575419	PREDICTED: neutral cholesterol ester hydrolase 1-like	blue	0.12876	0.284549
106609712	PREDICTED: uncharacterized protein LOC106609712	blue	-0.128675	0.28487
106575862	PREDICTED: uncharacterized protein LOC106575862	blue	0.128669	0.284894
100196270	PREDICTED: transmembrane protein 177 isoform X1	blue	-0.128664	0.284911
106563141	PREDICTED: trafficking protein particle complex subunit 13-like isoform X4	blue	0.128627	0.285053
106577178	PREDICTED: uncharacterized protein LOC106577178	blue	-0.128295	0.286306
XR_001322624.1	NA	blue	-0.128266	0.286415
106612596	PREDICTED: serine/threonine-protein kinase PAK 4-like	blue	-0.128091	0.287081
106603753	PREDICTED: protein NLRC3-like, partial	blue	0.128042	0.287268
106584167	PREDICTED: 60S ribosomal protein L5	blue	-0.127783	0.28825
106600709	PREDICTED: histone acetyltransferase KAT8-like	blue	-0.127703	0.288556
106583818	PREDICTED: sarcolemmal membrane-associated protein isoform X6	blue	0.12766	0.288719
XR_001324481.1	NA	blue	0.127621	0.288869
100195458	spermatid perinuclear RNA-binding protein	blue	0.127569	0.289064
106611165	PREDICTED: UPF0317 protein C14orf159 homolog, mitochondrial isoform X2	blue	0.127543	0.289164
106593635	PREDICTED: vacuolar protein sorting-associated protein 13B-like	blue	0.127518	0.28926
106580862	PREDICTED: coiled-coil domain-containing protein 9-like isoform X3	blue	-0.126746	0.292213
106608589	PREDICTED: reticulon-3-like	blue	0.126635	0.292639
106562802	PREDICTED: multidrug resistance-associated protein 9-like isoform X2	blue	0.126624	0.292681
106607501	PREDICTED: eukaryotic translation initiation factor 1b isoform X2	blue	-0.126466	0.293289
106579998	PREDICTED: negative elongation factor B-like	blue	-0.126389	0.293586
100195442	PREDICTED: negative elongation factor D isoform X1	blue	0.126368	0.293667
100136537	PREDICTED: ubiquitin-60S ribosomal protein L40	blue	-0.126271	0.29404
106613668	PREDICTED: nicalin-1-like isoform X2	blue	-0.12627	0.294043
106579076	PREDICTED: protein FAM167B	blue	0.126251	0.294117
106602973	PREDICTED: GTP cyclohydrolase 1-like	blue	0.1261	0.294698
XR_001328437.1	NA	blue	0.125931	0.295351
106590993	PREDICTED: stonustoxin subunit beta-like, partial	blue	0.125756	0.296029
106584782	PREDICTED: mitochondrial glutamate carrier 1-like, partial	blue	0.125651	0.296438
106593590	PREDICTED: transmembrane 9 superfamily member 2-like	blue	0.125577	0.296723
106604455	PREDICTED: 60S ribosomal protein L36a-like	blue	-0.125574	0.296734
106609493	PREDICTED: guanine nucleotide-binding protein G(i) subunit alpha-1	blue	-0.125452	0.297208
106573733	PREDICTED: breast cancer anti-estrogen resistance protein 1-like isoform X1	blue	-0.125427	0.297303
100196288	40S ribosomal protein S3a	blue	-0.125142	0.298414
106572402	PREDICTED: lamina-associated polypeptide 2, isoforms beta/gamma-like isoform X6	blue	-0.125141	0.298418
106581757	PREDICTED: mitogen-activated protein kinase kinase kinase MLT-like isoform X1	blue	0.125053	0.298761
106569640	PREDICTED: muscleblind-like protein 1 isoform X2	blue	0.125008	0.298936
106586281	PREDICTED: LOW QUALITY PROTEIN: tRNA (adenine(58)-N(1))-methyltransferase catalytic subunit TRMT61A	blue	-0.125006	0.298944
106574287	PREDICTED: NGFI-A-binding protein 1-like	blue	-0.12497	0.299081
106607856	PREDICTED: putative peptidyl-tRNA hydrolase PTRHD1	blue	-0.124866	0.299487
106596082	PREDICTED: casein kinase I isoform delta-like, partial	blue	0.124826	0.299646
100195834	kaptin	blue	-0.124715	0.300076
106571851	PREDICTED: uncharacterized protein C7orf26-like, partial	blue	0.124609	0.300491
106611504	PREDICTED: 60S ribosomal protein L36a-like	blue	-0.124367	0.301441
106566669	PREDICTED: 60S ribosomal protein L32	blue	-0.124357	0.301477
106584198	PREDICTED: uncharacterized protein LOC106584198 isoform X1	blue	-0.124228	0.301984
106570787	PREDICTED: E3 ubiquitin-protein ligase RNF19A-like	blue	0.124057	0.302654
106565441	PREDICTED: protein timeless homolog	blue	0.124028	0.302768
106601555	PREDICTED: 60S ribosomal protein L27	blue	-0.123987	0.30293
106573773	PREDICTED: lysM and putative peptidoglycan-binding domain-containing protein 4-like	blue	-0.123908	0.303241
100380775	PREDICTED: negative elongation factor A	blue	0.123899	0.303277
106605424	PREDICTED: Golgi-associated plant pathogenesis-related protein 1-like	blue	0.123882	0.303343
106589401	PREDICTED: inositol polyphosphate multikinase-like	blue	-0.123844	0.303493
106603639	PREDICTED: zinc finger and BTB domain-containing protein 16-A isoform X2	blue	0.123826	0.303562
106568222	PREDICTED: rho-related GTP-binding protein RhoF-like isoform X3	blue	0.123799	0.303671
100195178	ras homolog enriched in brain	blue	-0.123776	0.303758
106568662	PREDICTED: chromodomain Y-like protein isoform X1	blue	0.123776	0.303759
106607973	PREDICTED: pre-mRNA-splicing regulator WTAP-like isoform X1	blue	0.123611	0.30441
100196175	CA052 protein	blue	-0.123569	0.304575
106613224	PREDICTED: anaphase-promoting complex subunit 15 isoform X3	blue	0.123561	0.304608
106604119	PREDICTED: protein FAM193B-like, partial	blue	0.123466	0.304983
106567592	PREDICTED: protein FAM168A-like isoform X3	blue	0.123458	0.305012
100195867	40S ribosomal protein S8	blue	-0.12328	0.305718
106606943	PREDICTED: zinc phosphodiesterase ELAC protein 2	blue	-0.123221	0.305948
106609751	PREDICTED: tetraspanin-8-like isoform X3	blue	0.123199	0.306038
XR_001321352.1	NA	blue	0.122955	0.307005
106613168	PREDICTED: methylcytosine dioxygenase TET1-like isoform X1	blue	0.122925	0.307122
100196317	CA123 protein	blue	-0.122878	0.307307
106594233	PREDICTED: kinectin-like isoform X4	blue	0.122842	0.307451
106589850	PREDICTED: 39S ribosomal protein L27, mitochondrial-like	blue	-0.122668	0.308142
106572910	PREDICTED: 40S ribosomal protein S21	blue	-0.122629	0.308299
106575034	PREDICTED: tripeptidyl-peptidase 2-like	blue	0.122534	0.308677
106609940	PREDICTED: protein FRG1-like	blue	-0.122467	0.308942
100196577	60S ribosomal protein L3	blue	-0.122435	0.309068
106581210	PREDICTED: protein FAM222B-like	blue	-0.122321	0.309523
106584478	PREDICTED: NUAK family SNF1-like kinase 1	blue	0.12197	0.310926
106589236	PREDICTED: uncharacterized protein LOC106589236	blue	-0.121867	0.311335
106605923	PREDICTED: 40S ribosomal protein S27-like	blue	-0.121813	0.311552
100196611	Elongation factor 1-gamma	blue	-0.121725	0.311905
106613235	PREDICTED: F-BAR and double SH3 domains protein 2-like	blue	0.121713	0.311951
106576227	PREDICTED: neuroepithelial cell-transforming gene 1 protein-like isoform X1	blue	0.121527	0.312697
106602137	PREDICTED: hepatocyte nuclear factor 3-alpha	blue	0.121509	0.312772
106606081	PREDICTED: tenascin-R-like	blue	0.121445	0.313029
106602011	PREDICTED: ubiquitin carboxyl-terminal hydrolase 7	blue	0.121437	0.313059
106590425	PREDICTED: GRB2-associated and regulator of MAPK protein-like isoform X1	blue	0.121375	0.31331
100194886	cAMP-responsive element-binding protein-like 2	blue	-0.121355	0.313388
106593987	PREDICTED: protein C21orf2	blue	0.121197	0.314025
106567856	PREDICTED: transcription initiation factor TFIID subunit 1-like isoform X3	blue	-0.12103	0.314695
106577557	PREDICTED: gamma-aminobutyric acid receptor-associated protein-like	blue	0.120972	0.314929
106567046	PREDICTED: histone-lysine N-methyltransferase 2D isoform X2	blue	0.120904	0.315203
106612435	PREDICTED: putative hexokinase HKDC1	blue	0.120877	0.315314
106612155	PREDICTED: V-type proton ATPase subunit e 1-like	blue	-0.120872	0.315331
106610170	PREDICTED: heart- and neural crest derivatives-expressed protein 2	blue	-0.120778	0.315712
106574406	PREDICTED: ribose-phosphate pyrophosphokinase 2	blue	0.120767	0.315756
106599024	PREDICTED: regulator of nonsense transcripts 1-like isoform X1	blue	-0.120761	0.315782
106585178	PREDICTED: 60S ribosomal protein L37	blue	-0.120741	0.315863
106601810	PREDICTED: transducin beta-like protein 3	blue	-0.120715	0.315968
106606613	PREDICTED: transducin beta-like protein 3	blue	-0.120715	0.315968
106566962	PREDICTED: transcription initiation factor TFIID subunit 10-like	blue	-0.120679	0.316112
106586048	PREDICTED: kinesin-like protein KIF16B isoform X9	blue	-0.120674	0.31613
100195426	myelin-associated glycoprotein	blue	-0.12058	0.316514
106583398	PREDICTED: uncharacterized protein LOC106583398 isoform X3	blue	0.120526	0.316731
106594434	PREDICTED: protein NLRC3-like	blue	-0.120514	0.31678
106575120	PREDICTED: trifunctional purine biosynthetic protein adenosine-3	blue	0.120437	0.317091
106585904	PREDICTED: SERTA domain-containing protein 2-like isoform X1	blue	-0.120354	0.317426
100196237	PREDICTED: IST1 homolog	blue	0.120012	0.318813
106560242	PREDICTED: serine/threonine-protein kinase Nek1 isoform X5	blue	0.119982	0.318935
106577585	PREDICTED: probable palmitoyltransferase ZDHHC21 isoform X2	blue	-0.119965	0.319007
106600764	PREDICTED: ferritin, middle subunit-like	blue	-0.119873	0.319378
XR_001328294.1	NA	blue	-0.119857	0.319445
106561509	PREDICTED: E3 ubiquitin/ISG15 ligase TRIM25-like isoform X4	blue	-0.119639	0.32033
106613625	PREDICTED: ubiquitin-60S ribosomal protein L40-like	blue	-0.119517	0.32083
106592290	PREDICTED: bromodomain-containing protein 4-like	blue	0.119478	0.320986
XR_001324470.1	NA	blue	0.119459	0.321067
106608581	PREDICTED: complement component C1q receptor-like isoform X3	blue	0.11924	0.321959
106598425	PREDICTED: angiopoietin-related protein 3-like isoform X1	blue	0.119109	0.322495
106560321	PREDICTED: 60S ribosomal protein L5	blue	-0.119085	0.322591
106565159	PREDICTED: GPI ethanolamine phosphate transferase 3	blue	-0.119065	0.322676
106590133	PREDICTED: macrophage mannose receptor 1 isoform X3	blue	-0.119063	0.322681
106607581	PREDICTED: acyl-CoA:lysophosphatidylglycerol acyltransferase 1-like	blue	0.118983	0.323009
106602816	PREDICTED: transcription initiation factor TFIID subunit 6-like isoform X2	blue	0.118865	0.323496
106580723	PREDICTED: tristetraprolin-like	blue	0.118626	0.324475
106580387	PREDICTED: chemokine-like receptor 1	blue	0.118359	0.325573
106572516	PREDICTED: transcription factor CP2 isoform X2	blue	0.118291	0.325853
106600913	PREDICTED: GEM-interacting protein-like isoform X2	blue	-0.118266	0.325956
106596289	PREDICTED: 40S ribosomal protein S8	blue	-0.118227	0.326118
100194627	basic transcription factor 3-1	blue	-0.118192	0.326261
100380794	NEDD8-conjugating enzyme Ubc12	blue	-0.118184	0.326295
106567188	PREDICTED: PAB-dependent poly(A)-specific ribonuclease subunit PAN2	blue	-0.118168	0.326362
106580861	PREDICTED: serine/threonine-protein kinase PAK 4-like	blue	-0.118118	0.326567
106586262	PREDICTED: dedicator of cytokinesis protein 9-like isoform X1	blue	0.118107	0.326613
106561978	PREDICTED: NEDD8-activating enzyme E1 regulatory subunit-like	blue	-0.118098	0.326649
100195892	transcription initiation factor TFIID subunit 13	blue	0.118054	0.326831
106605761	PREDICTED: leukocyte receptor cluster member 8 homolog	blue	0.118022	0.326962
106569978	PREDICTED: glycogen synthase kinase-3 beta-like isoform X2	blue	0.117997	0.327067
106571941	PREDICTED: nascent polypeptide-associated complex subunit alpha-like isoform X3	blue	-0.117994	0.327079
106602231	PREDICTED: rho GTPase-activating protein 7-like isoform X3	blue	0.117947	0.32727
106601173	PREDICTED: transmembrane protein 205-like, partial	blue	-0.117851	0.327671
106602727	PREDICTED: uncharacterized protein LOC106602727	blue	-0.117634	0.328567
106587564	PREDICTED: carbohydrate sulfotransferase 8-like	blue	0.117458	0.329297
106591369	PREDICTED: zinc transporter ZIP9-like	blue	0.117287	0.330005
106599520	PREDICTED: long-chain-fatty-acid--CoA ligase 3-like	blue	0.117167	0.330505
106568830	PREDICTED: ATP-dependent 6-phosphofructokinase, platelet type-like isoform X1	blue	-0.117102	0.330774
100136373	40S ribosomal protein S11	blue	-0.117093	0.330811
106561425	PREDICTED: early endosome antigen 1-like isoform X2	blue	0.117086	0.33084
106581959	PREDICTED: 60S ribosomal protein L24	blue	-0.117069	0.33091
106571349	PREDICTED: serine/threonine-protein phosphatase 2A catalytic subunit beta isoform	blue	-0.116771	0.332152
106572728	PREDICTED: la-related protein 4-like isoform X2	blue	-0.116706	0.332423
106572789	PREDICTED: la-related protein 4-like isoform X2	blue	-0.116706	0.332423
100380538	Moesin	blue	-0.11663	0.332739
106567101	PREDICTED: WNT1-inducible-signaling pathway protein 2-like	blue	0.11657	0.332991
100136567	PREDICTED: 40S ribosomal protein S7 isoform X1	blue	-0.116509	0.333244
100195512	Follistatin-related protein 1 precursor	blue	-0.116358	0.333876
106568943	PREDICTED: homer protein homolog 3-like isoform X2	blue	0.116344	0.333937
XR_001324733.1	NA	blue	0.1163	0.334119
106594802	PREDICTED: exportin-1-like	blue	0.116271	0.334241
106609506	PREDICTED: peroxisome assembly protein 26-like	blue	0.116208	0.334504
106573097	PREDICTED: sorting nexin-10B-like, partial	blue	0.116169	0.334668
106568958	PREDICTED: 40S ribosomal protein S28	blue	-0.116115	0.334895
106603054	PREDICTED: protein shisa-2 homolog isoform X1	blue	0.116099	0.334963
106612887	PREDICTED: cullin-5	blue	0.116054	0.335148
106567698	PREDICTED: protein yippee-like 1	blue	0.116008	0.335345
106606926	PREDICTED: 17-beta-hydroxysteroid dehydrogenase 14-like	blue	-0.116007	0.335348
XR_001329321.1	NA	blue	-0.115969	0.335504
106580581	PREDICTED: glucokinase-like isoform X1	blue	0.115946	0.335605
106612271	PREDICTED: phospholipase D3-like isoform X2	blue	0.115912	0.335748
106562939	PREDICTED: transportin-1	blue	0.115829	0.336093
106584838	PREDICTED: endonuclease 8-like 1 isoform X2	blue	0.115822	0.336124
106590675	PREDICTED: pecanex-like protein 1 isoform X1	blue	0.115749	0.336431
106561854	PREDICTED: 60S ribosomal protein L4-B isoform X2	blue	-0.115725	0.336531
100194573	factor 8-associated gene a	blue	0.115708	0.336605
106597569	PREDICTED: protein 4.1 homolog	blue	0.115552	0.337259
106564932	PREDICTED: anaphase-promoting complex subunit 11-like	blue	0.11554	0.337311
106607209	PREDICTED: eukaryotic translation initiation factor 3 subunit G	blue	-0.11551	0.337436
106566296	PREDICTED: pancreatic progenitor cell differentiation and proliferation factor B-like	blue	0.115483	0.337551
100196580	60S ribosomal protein L37a	blue	-0.115471	0.337602
100286473	CQ067 protein precursor	blue	0.115401	0.337894
106560813	PREDICTED: choline kinase alpha-like isoform X1	blue	0.11537	0.338024
106587511	PREDICTED: succinate dehydrogenase assembly factor 2, mitochondrial isoform X1	blue	-0.115155	0.338932
106570032	PREDICTED: palmitoyl-protein thioesterase 1-like	blue	-0.114971	0.339711
106585168	PREDICTED: Niemann-Pick C1-like protein 1	blue	0.114947	0.33981
106572241	PREDICTED: protein RCC2 homolog	blue	-0.114943	0.339829
106571446	PREDICTED: mitochondrial peptide methionine sulfoxide reductase-like	blue	-0.114905	0.339988
106586794	PREDICTED: ATP-dependent RNA helicase DDX3X-like isoform X1	blue	-0.1149	0.340012
106588796	PREDICTED: cell division cycle-associated 7-like protein isoform X1	blue	-0.114881	0.340089
106594820	PREDICTED: exportin-1-like	blue	0.114875	0.340116
100136409	PREDICTED: acyl-CoA-binding protein	blue	-0.114871	0.340132
106582738	PREDICTED: suppressor of tumorigenicity 7 protein-like isoform X1	blue	0.114813	0.340379
106575720	PREDICTED: elongation factor 1-beta-like	blue	-0.114626	0.341173
100846964	osteopetrosis-associated transmembrane protein 1 precursor	blue	-0.114501	0.3417
106575790	PREDICTED: vacuolar protein sorting-associated protein 16 homolog	blue	0.114498	0.341715
106594382	PREDICTED: klotho-like, partial	blue	0.114372	0.342249
106567126	PREDICTED: cip1-interacting zinc finger protein-like isoform X1	blue	-0.114369	0.34226
106607724	PREDICTED: probable G-protein coupled receptor 63	blue	0.114308	0.342519
101448018	eukaryotic translation initiation factor 5A -1	blue	-0.114246	0.342782
106604621	PREDICTED: ankyrin repeat domain-containing protein 50-like	blue	0.114172	0.343101
106608357	PREDICTED: transcription factor 21	blue	0.114141	0.343232
106569317	PREDICTED: E3 ubiquitin-protein ligase mib1-like isoform X3	blue	0.113933	0.344117
100195658	40S ribosomal protein S15a	blue	-0.113922	0.344166
106575514	PREDICTED: prostaglandin F2 receptor negative regulator-like	blue	-0.113899	0.344263
106613822	PREDICTED: uncharacterized protein LOC106613822	blue	0.113647	0.345338
106606918	PREDICTED: ER membrane protein complex subunit 10-like isoform X2	blue	-0.113571	0.345663
106574606	PREDICTED: guanine nucleotide exchange factor DBS-like	blue	0.113524	0.345863
106573557	PREDICTED: neurturin-like	blue	0.113333	0.346683
106587425	PREDICTED: probable ribosome biogenesis protein RLP24	blue	-0.113323	0.346724
100195843	PREDICTED: cx9C motif-containing protein 4 isoform X1	blue	-0.113299	0.346828
106585167	PREDICTED: glucokinase-like isoform X2	blue	0.113283	0.346895
106608671	PREDICTED: Y-box-binding protein 2-A-like isoform X2	blue	-0.113261	0.346991
106611588	PREDICTED: cystatin	blue	-0.113214	0.34719
106602838	PREDICTED: argininosuccinate lyase	blue	0.113191	0.347289
106579873	PREDICTED: dedicator of cytokinesis protein 5 isoform X2	blue	0.113132	0.347543
106613767	PREDICTED: BTB/POZ domain-containing protein 2-like isoform X2	blue	0.113023	0.34801
106600686	PREDICTED: protein NATD1	blue	-0.113013	0.348051
106585073	PREDICTED: fumarylacetoacetate hydrolase domain-containing protein 2-like isoform X1	blue	0.112849	0.348757
106577134	PREDICTED: TBC1 domain family member 12-like isoform X2	blue	0.112836	0.348815
106608110	PREDICTED: 40S ribosomal protein S7	blue	-0.112817	0.348897
106591509	PREDICTED: lysine-specific demethylase 4C-like	blue	0.112805	0.348946
106560622	PREDICTED: zinc finger and BTB domain-containing protein 11-like isoform X1	blue	-0.112708	0.349362
106580973	PREDICTED: 40S ribosomal protein S3-like	blue	-0.112632	0.349691
100195836	C-C motif chemokine 25 precursor	blue	0.112599	0.349835
106600688	PREDICTED: poly	blue	-0.112564	0.349982
106593181	PREDICTED: exostosin-1a-like isoform X2	blue	0.112523	0.350159
100380510	Zinc transporter ZIP13 precursor	blue	-0.112388	0.350741
106571166	PREDICTED: absent in melanoma 1 protein-like isoform X2	blue	0.112182	0.351631
106565069	PREDICTED: cyclin-D1-binding protein 1	blue	0.112166	0.351702
106613862	PREDICTED: inhibitor of growth protein 5-like isoform X2	blue	-0.112145	0.35179
106567846	PREDICTED: THO complex subunit 2-like	blue	0.112144	0.351794
106572201	PREDICTED: WD repeat-containing protein WRAP73	blue	0.112127	0.35187
106566093	PREDICTED: DCC-interacting protein 13-alpha isoform X4	blue	0.112115	0.35192
106589734	PREDICTED: golgin subfamily A member 4 isoform X5	blue	0.112095	0.352007
100196872	PREDICTED: DNA-directed RNA polymerase II subunit RPB9 isoform X1	blue	-0.112074	0.352099
106560893	PREDICTED: tyrosine aminotransferase-like	blue	0.112	0.35242
106600578	PREDICTED: COP9 signalosome complex subunit 7b-like	blue	-0.1118	0.353285
106585394	PREDICTED: glycine dehydrogenase (decarboxylating), mitochondrial-like	blue	-0.11178	0.35337
106571853	PREDICTED: 60S ribosomal protein L32	blue	-0.111614	0.35409
106562606	PREDICTED: eukaryotic translation initiation factor 3 subunit M-like	blue	-0.111606	0.354124
106573307	PREDICTED: early endosome antigen 1-like isoform X1	blue	0.111594	0.354176
100194845	small VCP/p97-interacting protein	blue	0.111568	0.35429
106584366	PREDICTED: RNA exonuclease 1 homolog	blue	-0.111541	0.354407
XR_001325100.1	NA	blue	-0.111537	0.354427
106578551	PREDICTED: BMP and activin membrane-bound inhibitor homolog	blue	0.111454	0.354785
106573669	PREDICTED: beta-2-syntrophin-like	blue	0.111442	0.354837
106569600	PREDICTED: titin-like isoform X2	blue	0.111411	0.354973
106601127	PREDICTED: 40S ribosomal protein S11	blue	-0.111388	0.355072
106582639	PREDICTED: RNA-binding protein 12	blue	-0.111334	0.355309
106607643	PREDICTED: MAP/microtubule affinity-regulating kinase 3-like isoform X9	blue	-0.111295	0.355479
106572992	PREDICTED: NF-kappa-B essential modulator-like	blue	0.111247	0.355687
XR_001326624.1	NA	blue	-0.111234	0.355741
XR_001326555.1	NA	blue	-0.111223	0.355791
106569414	PREDICTED: peroxiredoxin-6	blue	-0.111179	0.355981
106567023	PREDICTED: isocitrate dehydrogenase	blue	-0.111069	0.356459
100380703	PREDICTED: protein FAM134A	blue	-0.110975	0.356869
100194521	heat shock cognate 71 kDa protein	blue	-0.110936	0.357042
106585569	PREDICTED: charged multivesicular body protein 7-like isoform X2	blue	0.110854	0.357398
106584769	PREDICTED: anoctamin-5 isoform X3	blue	0.110821	0.357543
106564668	PREDICTED: hematological and neurological expressed 1 protein-like	blue	-0.11067	0.3582
106577531	PREDICTED: basal cell adhesion molecule-like isoform X2	blue	0.110575	0.35862
100195710	RING-box protein 2	blue	-0.110419	0.3593
XR_001323169.1	NA	blue	-0.110311	0.359773
106592918	PREDICTED: zinc finger protein with KRAB and SCAN domains 4-like	blue	0.110309	0.35978
106613719	PREDICTED: phosphatidylinositol 4-phosphate 5-kinase type-1 gamma-like isoform X3	blue	0.110239	0.360088
106590447	PREDICTED: ligand of Numb protein X 2-like	blue	0.110216	0.360189
106560477	PREDICTED: phosphoglucomutase-1-like	blue	0.110211	0.360209
106565732	PREDICTED: glucoside xylosyltransferase 2-like isoform X1	blue	0.110166	0.36041
106607343	PREDICTED: recQ-mediated genome instability protein 2-like	blue	-0.110126	0.360586
106600575	PREDICTED: eukaryotic translation initiation factor 4E type 2 isoform X2	blue	0.110112	0.360645
106578488	PREDICTED: tartrate-resistant acid phosphatase type 5-like	blue	-0.10995	0.361357
106584538	PREDICTED: protein AMN1 homolog isoform X3	blue	0.109904	0.361558
106580882	PREDICTED: RING-box protein 2	blue	-0.1099	0.361575
XR_001320771.1	NA	blue	0.109898	0.361584
106561021	PREDICTED: dihydrolipoyl dehydrogenase, mitochondrial-like	blue	0.109833	0.361871
106601136	PREDICTED: max-like protein X	blue	-0.109766	0.362166
106605593	PREDICTED: zinc finger protein 226-like isoform X3	blue	-0.109724	0.362351
106608189	PREDICTED: lactoylglutathione lyase-like	blue	0.109697	0.362469
106598487	PREDICTED: zinc-binding protein A33-like	blue	0.109652	0.362668
XR_001328362.1	NA	blue	0.109647	0.36269
106569760	PREDICTED: rho GTPase-activating protein 29-like isoform X1	blue	0.109594	0.362922
106572924	PREDICTED: cyclin-dependent kinase 20	blue	0.109591	0.362938
106583239	PREDICTED: SWI/SNF complex subunit SMARCC2-like isoform X3	blue	-0.109558	0.363082
106576750	PREDICTED: tripartite motif-containing protein 35-like isoform X1	blue	0.109526	0.363222
106612898	PREDICTED: 40S ribosomal protein S3	blue	-0.109503	0.363322
100195052	PREDICTED: claudin-12 isoform X1	blue	0.109471	0.363466
106589173	PREDICTED: 40S ribosomal protein S15a-like	blue	-0.109437	0.363617
100195915	eukaryotic translation initiation factor 3 subunit G	blue	-0.109382	0.36386
106575286	PREDICTED: transcription elongation factor A N-terminal and central domain-containing protein	blue	-0.10937	0.363911
106571430	PREDICTED: endochitinase 2-like	blue	-0.10935	0.364001
106573418	PREDICTED: proteoglycan 4-like, partial	blue	0.109247	0.364453
106563846	PREDICTED: GTPase IMAP family member 7-like	blue	-0.109208	0.364628
100194650	ribosomal protein L36a-2	blue	-0.109176	0.364768
106592820	PREDICTED: E-selectin-like	blue	-0.109129	0.364977
106605899	PREDICTED: 40S ribosomal protein S27-like isoform X1	blue	-0.109055	0.365303
106572680	PREDICTED: uncharacterized protein LOC106572680	blue	-0.109002	0.365538
106564701	PREDICTED: ras and Rab interactor 2-like isoform X1	blue	0.109001	0.36554
106609241	PREDICTED: uncharacterized protein C7orf73-like	blue	-0.108986	0.365606
106609588	PREDICTED: UBA-like domain-containing protein 1	blue	-0.108975	0.365656
100195753	40S ribosomal protein S14	blue	-0.108952	0.365757
100196861	transcription initiation factor TFIID subunit 8	blue	-0.108874	0.366104
100195986	PREDICTED: 60S ribosomal protein L39 isoform X1	blue	-0.108776	0.366537
100380478	PREDICTED: septin-8 isoform X3	blue	0.108733	0.366728
106572349	PREDICTED: ankyrin repeat and SAM domain-containing protein 1A-like isoform X8	blue	0.108704	0.366857
106606628	PREDICTED: 40S ribosomal protein S2-like, partial	blue	-0.108525	0.367651
100286522	PREDICTED: protein THEM6 isoform X1	blue	0.108483	0.367837
106575085	PREDICTED: homeobox protein PKNOX1-like isoform X2	blue	0.10837	0.368341
100196650	BCL2/adenovirus E1B interacting protein 3-like	blue	-0.108259	0.368834
106571505	PREDICTED: mitogen-activated protein kinase kinase kinase 1 isoform X2	blue	0.108184	0.369167
106572137	PREDICTED: kelch-like protein 17 isoform X5	blue	-0.108174	0.369213
106583068	PREDICTED: prefoldin subunit 5-like isoform X2	blue	0.108144	0.369345
106600427	PREDICTED: Niemann-Pick C1 protein-like	blue	-0.107999	0.36999
100194653	ribosomal protein S23-1	blue	-0.107925	0.370322
106561671	PREDICTED: phosphate carrier protein, mitochondrial-like isoform X1	blue	-0.107792	0.370914
100195727	60S ribosomal protein L7a	blue	-0.10777	0.371011
106576797	PREDICTED: E3 ubiquitin-protein ligase MARCH5-like isoform X3	blue	0.107752	0.371093
106574836	PREDICTED: transcription factor Dp-1-like	blue	-0.1076	0.371771
106603270	PREDICTED: T-box transcription factor TBX2b-like isoform X2	blue	0.107591	0.371812
106575919	PREDICTED: transforming growth factor-beta receptor-associated protein 1 isoform X1	blue	0.107541	0.372035
106564149	PREDICTED: perforin-1-like	blue	0.10745	0.372445
106611925	PREDICTED: sulfate transporter isoform X2	blue	-0.107444	0.372472
106608423	PREDICTED: 40S ribosomal protein S24 isoform X3	blue	-0.107369	0.372808
106573815	PREDICTED: calcium homeostasis endoplasmic reticulum protein isoform X2	blue	0.107368	0.372812
106587534	PREDICTED: ras-related protein R-Ras2 isoform X1	blue	0.107238	0.373395
101448051	uncharacterized protein LOC101448051 precursor	blue	0.107206	0.373538
106606009	PREDICTED: protein S100-A1-like	blue	-0.107065	0.37417
[truncated: 22,909 more rows]
