# Supplementary material for: Investigating mechanisms underlying genetic resistance to Salmon Rickettsial Syndrome in Atlantic salmon using RNA sequencing
Source: BMC Genomics. 2021 Mar 6;22:156. doi: 10.1186/s12864-021-07443-2 (PMC7936450; doi:10.1186/s12864-021-07443-2)
Supplement: Supplementary file 5 — Additional file 5: Supplementary File 5. SNPs in the high-density SNP array, in the low-density SNP panel, and in the imputed dataset after QC [file 12864_2021_7443_MOESM5_ESM.txt]

Name	Chromosome	Position	HD_panel_50K	HD_panel_1K	Imputed_panel_filtered
Affx.88024767	1	79827	1	1	1
Affx.93415849	1	167206	2	0	0
Affx.93436781	1	190984	3	0	0
Affx.93381497	1	197772	4	0	0
Affx.93398000	1	315106	5	0	2
Affx.93307608	1	410170	6	0	3
Affx.93342323	1	422728	7	0	0
Affx.93392713	1	444811	8	0	0
Affx.93425613	1	565658	9	0	0
Affx.93353291	1	566430	10	0	0
Affx.93419835	1	605073	11	0	0
Affx.93317592	1	761164	12	0	0
Affx.93453595	1	810745	13	0	0
Affx.93442303	1	854930	14	0	4
Affx.93293888	1	898557	15	0	5
Affx.93423260	1	920196	16	0	0
Affx.93451376	1	1033079	17	0	0
Affx.93301024	1	1036543	18	0	6
Affx.93374044	1	1095354	19	0	0
Affx.93319711	1	1118017	20	2	7
Affx.93279741	1	1135372	21	0	0
Affx.93349854	1	1163511	22	0	0
Affx.93416917	1	1183658	23	0	0
Affx.93391231	1	1242736	24	0	0
Affx.93335207	1	1349091	25	0	0
Affx.93445546	1	1411756	26	0	8
Affx.93455192	1	1468671	27	0	0
Affx.93305045	1	1584918	28	0	0
Affx.93377918	1	1695170	29	0	0
Affx.93315633	1	1810410	30	0	0
Affx.93437643	1	1825011	31	0	0
Affx.93319243	1	1828027	32	0	0
Affx.93354401	1	1836629	33	0	0
Affx.93439821	1	1966605	34	0	0
Affx.93292553	1	1976972	35	0	0
Affx.93340388	1	2191229	36	0	0
Affx.93451440	1	2203352	37	0	0
Affx.93328675	1	2292964	38	0	0
Affx.93429838	1	2325115	39	0	0
Affx.93341288	1	2352733	40	0	9
Affx.93404466	1	2385567	41	0	0
Affx.93439499	1	2390920	42	0	10
Affx.93347117	1	2504756	43	0	0
Affx.93444072	1	2690326	44	0	11
Affx.93285981	1	2875659	45	0	0
Affx.93388375	1	2949707	46	3	12
Affx.93338000	1	3016787	47	0	0
Affx.93330195	1	3051484	48	0	0
Affx.93461288	1	3115172	49	0	13
Affx.93441386	1	3156755	50	0	0
Affx.93354931	1	3176629	51	0	0
Affx.93433623	1	3221458	52	0	0
Affx.93367821	1	3263889	53	0	0
Affx.93415122	1	3299514	54	0	0
Affx.88100931	1	3333983	55	0	0
Affx.93334102	1	3353784	56	0	0
Affx.93348343	1	3358109	57	0	0
Affx.93296631	1	3367445	58	0	0
Affx.93407542	1	3382857	59	0	14
Affx.93432265	1	3493636	60	4	15
Affx.93327882	1	3509230	61	0	0
Affx.93305725	1	3542047	62	0	0
Affx.93403425	1	3606526	63	0	16
Affx.93327385	1	3636875	64	0	0
Affx.93301284	1	3659618	65	0	0
Affx.93370081	1	3678151	66	0	0
Affx.93321433	1	3704888	67	0	17
Affx.93301488	1	3764573	68	0	18
Affx.93336508	1	3879258	69	0	19
Affx.93346765	1	3907571	70	0	0
Affx.93362583	1	3949650	71	0	20
Affx.93357100	1	3974033	72	0	21
Affx.93348500	1	3990208	73	0	0
Affx.93290994	1	4012555	74	0	22
Affx.93339262	1	4065644	75	0	23
Affx.93298968	1	4088431	76	0	24
Affx.93315322	1	4109283	77	0	0
Affx.93432639	1	4141043	78	0	25
Affx.93320312	1	4152000	79	0	0
Affx.93460584	1	4192912	80	0	26
Affx.88122477	1	4263174	81	0	0
Affx.93315412	1	4275757	82	0	0
Affx.93327229	1	4307006	83	0	27
Affx.93274333	1	4328108	84	5	28
Affx.93301777	1	4361426	85	0	0
Affx.93443822	1	4380905	86	0	29
Affx.93417583	1	4424074	87	0	0
Affx.93301013	1	4442818	88	0	30
Affx.93349294	1	4473035	89	0	0
Affx.93390021	1	4501468	90	0	31
Affx.93303837	1	4523527	91	0	32
Affx.93378773	1	4556248	92	0	0
Affx.93440277	1	4571478	93	0	33
Affx.93378796	1	4678890	94	0	0
Affx.93336580	1	4799569	95	0	0
Affx.93365962	1	4806323	96	0	34
Affx.93437523	1	4915090	97	0	35
Affx.93415859	1	5011647	98	0	36
Affx.93322867	1	5069344	99	0	37
Affx.93319776	1	5131707	100	0	0
Affx.93295934	1	5151447	101	6	38
Affx.93414782	1	5163506	102	0	39
Affx.93404746	1	5189660	103	0	40
Affx.93458205	1	5312778	104	0	0
Affx.93428700	1	5314577	105	0	0
Affx.93342287	1	5331988	106	0	41
Affx.93325582	1	5340478	107	0	42
Affx.93419656	1	5516331	108	0	0
Affx.93378744	1	5588910	109	0	43
Affx.93284697	1	5614996	110	0	44
Affx.93306921	1	5630418	111	0	45
Affx.93419418	1	5653608	112	0	46
Affx.93389084	1	5682974	113	0	47
Affx.93316188	1	5722625	114	0	0
Affx.93299697	1	5736887	115	0	48
Affx.93439560	1	5843169	116	0	49
Affx.93339144	1	6005860	117	0	50
Affx.93294543	1	6007054	118	0	51
Affx.88040314	1	6025071	119	0	0
Affx.93339363	1	6292196	120	0	52
Affx.93417548	1	6306576	121	0	53
Affx.93279501	1	6321863	122	0	54
Affx.93359162	1	6415592	123	0	0
Affx.93288712	1	6433390	124	0	55
Affx.93402068	1	6464913	125	0	56
Affx.93381886	1	6609386	126	0	57
Affx.93445131	1	6661076	127	0	58
Affx.93283990	1	6690845	128	0	59
Affx.93310936	1	6708484	129	0	60
Affx.93457999	1	6818580	130	7	61
Affx.93304031	1	6830287	131	0	62
Affx.93277554	1	6847142	132	0	63
Affx.93285453	1	6873135	133	0	64
Affx.93361520	1	6908576	134	0	65
Affx.93417240	1	6929255	135	0	66
Affx.93401945	1	6963370	136	0	67
Affx.93272962	1	6998234	137	0	68
Affx.93380600	1	7025350	138	0	69
Affx.93447873	1	7037201	139	0	70
Affx.93457955	1	7056245	140	0	71
Affx.93283800	1	7106011	141	0	0
Affx.93321120	1	7130184	142	0	72
Affx.93411829	1	7147173	143	0	73
Affx.93431942	1	7173142	144	0	74
Affx.93392028	1	7226381	145	0	75
Affx.93302983	1	7263229	146	0	76
Affx.93355571	1	7277720	147	0	77
Affx.93371659	1	7298106	148	0	78
Affx.93455821	1	7445203	149	0	79
Affx.93303021	1	7476098	150	0	80
Affx.93274071	1	7527508	151	0	81
Affx.93307816	1	7581252	152	0	0
Affx.93367246	1	7616436	153	0	82
Affx.93419311	1	7640396	154	0	83
Affx.93423210	1	7658603	155	0	84
Affx.93362200	1	7680656	156	0	85
Affx.93347124	1	7746456	157	0	86
Affx.93301135	1	7822788	158	0	87
Affx.93365031	1	7843291	159	0	88
Affx.93443825	1	7908569	160	0	0
Affx.93369652	1	8066034	161	0	89
Affx.93439217	1	8090302	162	0	90
Affx.93383307	1	8120998	163	0	91
Affx.93394685	1	8161206	164	0	92
Affx.93435084	1	8198474	165	0	93
Affx.93411495	1	8219904	166	0	94
Affx.93310619	1	8238671	167	0	0
Affx.93375054	1	8265255	168	0	95
Affx.93317697	1	8289621	169	0	96
Affx.93419469	1	8339291	170	0	97
Affx.93450375	1	8380195	171	0	98
Affx.93425987	1	8415013	172	0	0
Affx.93389127	1	8449563	173	0	99
Affx.93295001	1	8479791	174	0	100
Affx.93391025	1	8495788	175	0	101
Affx.93320947	1	8522577	176	0	0
Affx.93357463	1	8550733	177	0	102
Affx.93451267	1	8602857	178	0	0
Affx.93274915	1	8630422	179	0	103
Affx.93309944	1	8660526	180	0	104
Affx.93457123	1	8686629	181	0	105
Affx.93386321	1	8712932	182	0	106
Affx.93460668	1	8746303	183	0	107
Affx.93351040	1	8774450	184	0	108
Affx.93325055	1	8806105	185	0	109
Affx.93442030	1	8889583	186	0	110
Affx.93287691	1	8916445	187	0	111
Affx.93337248	1	8972938	188	0	112
Affx.93321421	1	9066946	189	8	113
Affx.93438464	1	9084463	190	0	114
Affx.93285219	1	9141306	191	0	115
Affx.93425393	1	9161698	192	0	116
Affx.93363663	1	9221293	193	0	0
Affx.93290976	1	9330882	194	0	117
Affx.93376672	1	9368714	195	0	118
Affx.93271458	1	9396660	196	0	119
Affx.93454402	1	9467624	197	0	120
Affx.93452163	1	9502088	198	0	0
Affx.93321084	1	9578665	199	0	121
Affx.93422636	1	9619171	200	0	122
Affx.93283837	1	9638847	201	0	123
Affx.93364384	1	9658019	202	0	124
Affx.93449290	1	9701895	203	0	125
Affx.93282416	1	9761834	204	0	126
Affx.93289175	1	9773138	205	0	127
Affx.93330531	1	9787893	206	0	128
Affx.93312010	1	9805842	207	0	129
Affx.93392568	1	9827252	208	0	130
Affx.88051373	1	10000664	209	0	131
Affx.93451710	1	10021118	210	0	132
Affx.93311658	1	10252118	211	0	133
Affx.93355176	1	10305784	212	0	134
Affx.93373600	1	10317220	213	0	135
Affx.93345739	1	10345762	214	0	136
Affx.93341248	1	10371453	215	0	137
Affx.93271696	1	10517984	216	0	138
Affx.93282508	1	10538222	217	0	139
Affx.93284287	1	10552096	218	0	140
Affx.93410954	1	10602746	219	0	0
Affx.93436048	1	10605987	220	0	141
Affx.93389782	1	10627851	221	0	142
Affx.93376374	1	10652348	222	0	143
Affx.93353491	1	10705167	223	0	144
Affx.93284649	1	10734377	224	0	145
Affx.93432326	1	10847905	225	0	0
Affx.93389553	1	10912164	226	0	146
Affx.93342929	1	10930240	227	0	147
Affx.93391973	1	10953952	228	0	148
Affx.93346715	1	11106164	229	0	149
Affx.87861652	1	11157450	230	0	150
Affx.93379790	1	11201903	231	0	151
Affx.93418841	1	11228556	232	0	152
Affx.88043362	1	11272068	233	0	153
Affx.88123957	1	11302362	234	0	154
Affx.93390526	1	11319414	235	0	155
Affx.93443434	1	11362296	236	0	156
Affx.93417521	1	11387571	237	0	157
Affx.93320856	1	11413502	238	0	158
Affx.93408723	1	11435807	239	0	159
Affx.93333994	1	11479919	240	0	160
Affx.93320202	1	11545422	241	0	161
Affx.93435171	1	11561205	242	0	162
Affx.93364627	1	11994802	243	9	163
Affx.93397405	1	12057644	244	0	164
Affx.93341412	1	12073082	245	0	165
Affx.93410966	1	12095941	246	0	166
Affx.93413190	1	12181174	247	0	167
Affx.93300148	1	12216866	248	0	168
Affx.93434575	1	12282475	249	0	169
Affx.93403766	1	12326535	250	0	170
Affx.93384089	1	12399274	251	0	171
Affx.93420583	1	12420295	252	0	172
Affx.93373283	1	12437988	253	0	173
Affx.93447156	1	12536728	254	0	174
Affx.93308658	1	12549218	255	0	175
Affx.93455431	1	12565501	256	0	176
Affx.93395463	1	12609343	257	0	177
Affx.93303405	1	12626710	258	0	178
Affx.93456970	1	12644886	259	0	179
Affx.93402684	1	12680607	260	0	180
Affx.93281856	1	12718174	261	0	181
Affx.93411699	1	12735603	262	0	182
Affx.93300613	1	12752462	263	0	183
Affx.93332240	1	12814942	264	0	0
Affx.93360431	1	12854328	265	0	184
Affx.93402291	1	12884867	266	0	185
Affx.93338606	1	12915027	267	0	186
Affx.93444743	1	12944579	268	0	187
Affx.93283250	1	13053381	269	0	188
Affx.93457054	1	13056833	270	0	189
Affx.93413300	1	13098902	271	0	190
Affx.93430045	1	13101167	272	0	191
Affx.93433487	1	13146288	273	0	192
Affx.93407062	1	13169311	274	0	193
Affx.93410792	1	13207764	275	0	194
Affx.93372264	1	13211473	276	0	195
Affx.93435607	1	13220078	277	0	196
Affx.93451540	1	13229975	278	0	197
Affx.93414890	1	13313314	279	0	198
Affx.93414738	1	13410514	280	0	199
Affx.93407009	1	13468510	281	0	200
Affx.93308637	1	13630900	282	0	201
Affx.93380003	1	13675643	283	0	202
Affx.93348718	1	13711911	284	0	203
Affx.93411994	1	13765334	285	0	204
Affx.93270240	1	13780473	286	0	205
Affx.93336702	1	13902157	287	0	206
Affx.93431501	1	13927832	288	0	207
Affx.93353309	1	13947183	289	0	208
Affx.93326294	1	13965611	290	0	209
Affx.93408739	1	13985081	291	0	210
Affx.93380713	1	14023057	292	0	211
Affx.93412029	1	14112317	293	10	212
Affx.93307179	1	14125015	294	0	213
Affx.93393234	1	14147565	295	0	214
Affx.93386228	1	14193349	296	0	215
Affx.93379415	1	14212896	297	0	216
Affx.93430331	1	14233120	298	0	217
Affx.93353472	1	14254349	299	0	218
Affx.93346137	1	14304637	300	0	219
Affx.93402858	1	14343110	301	0	220
Affx.93431368	1	14369803	302	0	221
Affx.93350422	1	14380517	303	0	222
Affx.93328913	1	14425619	304	0	223
Affx.93365721	1	14547170	305	0	0
Affx.93389344	1	14567853	306	0	224
Affx.93338927	1	14613200	307	0	225
Affx.93424449	1	14647418	308	0	226
Affx.93276682	1	14685097	309	0	227
Affx.93338091	1	14713556	310	0	228
Affx.93445676	1	14732154	311	0	229
Affx.93417172	1	14752164	312	0	230
Affx.93282829	1	14773108	313	0	231
Affx.93410000	1	14785948	314	0	232
Affx.93447696	1	14808818	315	0	233
Affx.93424403	1	14829017	316	0	234
Affx.93405580	1	14846477	317	0	235
Affx.93461009	1	14893018	318	0	236
Affx.93408652	1	14940979	319	0	237
Affx.93378119	1	14951599	320	0	238
Affx.93417395	1	14973048	321	0	239
Affx.93332228	1	15121686	322	0	240
Affx.93390317	1	15147163	323	0	241
Affx.93346627	1	15161719	324	0	242
Affx.93366189	1	15207428	325	0	243
Affx.93306299	1	15246061	326	0	244
Affx.93390297	1	15290679	327	0	245
Affx.93436158	1	15331616	328	0	246
Affx.93381653	1	15386415	329	0	247
Affx.93439357	1	15416252	330	0	0
Affx.93352571	1	15474861	331	0	248
Affx.93346014	1	15498046	332	0	249
Affx.93305324	1	15702434	333	11	250
Affx.93322002	1	15785183	334	0	251
Affx.93428291	1	15792595	335	0	0
Affx.93415731	1	15815875	336	0	252
Affx.93294902	1	15836283	337	0	253
Affx.93390651	1	15846223	338	0	254
Affx.93410728	1	15850991	339	0	255
Affx.93363822	1	15907557	340	0	256
Affx.93432968	1	15916124	341	0	257
Affx.93288573	1	16031706	342	0	258
Affx.93444655	1	16298775	343	0	259
Affx.93410498	1	16363765	344	0	260
Affx.93445665	1	16425069	345	0	261
Affx.93397273	1	16526414	346	0	262
Affx.93302192	1	16557240	347	0	263
Affx.93424841	1	16597147	348	0	264
Affx.93349606	1	16639774	349	0	265
Affx.93378393	1	16661127	350	0	266
Affx.93442396	1	16681244	351	0	267
Affx.93341128	1	16693042	352	0	268
Affx.93419916	1	16759872	353	0	269
Affx.93365214	1	16794020	354	0	270
Affx.93361720	1	16807779	355	0	271
Affx.93393432	1	16829550	356	0	272
Affx.93284861	1	16914949	357	0	273
Affx.93345764	1	16957610	358	0	274
Affx.93452068	1	16987352	359	0	275
Affx.93306732	1	17040338	360	0	276
Affx.93284396	1	17055543	361	0	277
Affx.93420190	1	17069268	362	0	278
Affx.93283073	1	17110047	363	0	279
Affx.93281351	1	17126138	364	0	280
Affx.93373991	1	17170533	365	0	0
Affx.93395564	1	17185456	366	0	281
Affx.93296650	1	17202743	367	0	282
Affx.93304420	1	17230746	368	0	283
Affx.93302849	1	17284890	369	0	284
Affx.93376334	1	17324783	370	0	285
Affx.93426894	1	17355195	371	0	286
Affx.93356856	1	17413462	372	0	287
Affx.93321432	1	17475953	373	0	288
Affx.93426071	1	17494950	374	0	289
Affx.93440103	1	17512863	375	0	290
Affx.93416197	1	17542786	376	12	291
Affx.93357441	1	17597644	377	0	292
Affx.87958430	1	17618594	378	0	293
Affx.93425171	1	17664634	379	0	294
Affx.93440496	1	17675301	380	0	295
Affx.93274298	1	17762729	381	0	296
Affx.93415718	1	17800736	382	0	297
Affx.93388091	1	17848831	383	0	298
Affx.93426898	1	17879423	384	0	299
Affx.93340000	1	17929188	385	0	300
Affx.93459098	1	17944614	386	0	301
Affx.93425805	1	17964851	387	0	302
Affx.93300446	1	18017752	388	0	303
Affx.93437546	1	18043996	389	0	304
Affx.93321595	1	18087988	390	0	305
Affx.93305608	1	18107840	391	0	306
Affx.93380334	1	18130287	392	0	307
Affx.93413796	1	18172196	393	0	308
Affx.93294895	1	18195595	394	0	309
Affx.93427422	1	18222364	395	0	310
Affx.93276749	1	18240363	396	0	311
Affx.93433749	1	18254936	397	0	312
Affx.93414712	1	18283449	398	0	313
Affx.93335892	1	18336435	399	0	314
Affx.93457308	1	18375380	400	0	315
Affx.93314921	1	18403549	401	0	316
Affx.93438304	1	18461139	402	0	317
Affx.93273593	1	18487918	403	0	318
Affx.87960014	1	18517912	404	0	319
Affx.87933684	1	18537965	405	0	320
Affx.93409973	1	18569559	406	0	321
Affx.93457242	1	18609171	407	0	322
Affx.93317173	1	18624491	408	0	323
Affx.93301478	1	18642395	409	0	324
Affx.93398773	1	18707733	410	0	325
Affx.93279938	1	18740787	411	0	326
Affx.93300352	1	18764754	412	0	327
Affx.93435586	1	18809140	413	0	328
Affx.93319480	1	18875426	414	0	329
Affx.93291160	1	18885643	415	0	330
Affx.93353301	1	18941422	416	0	331
Affx.93306303	1	19005461	417	0	332
Affx.93324764	1	19047007	418	0	333
Affx.93460986	1	19073655	419	0	334
Affx.93355003	1	19085780	420	0	335
Affx.93423394	1	19114213	421	0	336
Affx.93409109	1	19157244	422	0	337
Affx.93398542	1	19232746	423	0	338
Affx.93422046	1	19271522	424	0	339
Affx.93425947	1	19324764	425	0	340
Affx.93458349	1	19346256	426	0	341
Affx.93363280	1	19372813	427	0	342
Affx.93340457	1	19395464	428	0	343
Affx.93382861	1	19420226	429	0	344
Affx.93432203	1	19432652	430	0	345
Affx.93362880	1	19487342	431	0	346
Affx.93358897	1	19534773	432	0	347
Affx.93329545	1	19549763	433	0	348
Affx.93377879	1	19583586	434	0	349
Affx.93302564	1	19611481	435	13	350
Affx.93389719	1	19653627	436	0	351
Affx.93425382	1	19680027	437	0	352
Affx.93306001	1	19713350	438	0	353
Affx.93287604	1	19743311	439	0	354
Affx.93319245	1	19768967	440	0	355
Affx.93322935	1	19831464	441	0	356
Affx.93354497	1	19842362	442	0	357
Affx.93335780	1	19910396	443	0	358
Affx.93287459	1	19935424	444	0	359
Affx.93332487	1	20006328	445	0	360
Affx.93268818	1	20095045	446	0	361
Affx.93383001	1	20109137	447	0	362
Affx.93315959	1	20140345	448	0	363
Affx.93321937	1	20170633	449	0	364
Affx.93275342	1	20220976	450	0	365
Affx.93396459	1	20269992	451	0	366
Affx.87911771	1	20289348	452	0	367
Affx.93278705	1	20331641	453	0	368
Affx.93335415	1	20364880	454	0	369
Affx.93270334	1	20383267	455	0	370
Affx.93296142	1	20406291	456	0	371
Affx.93378168	1	20499824	457	0	372
Affx.93414940	1	20524203	458	0	373
Affx.93324147	1	20542441	459	0	374
Affx.93274834	1	20577904	460	0	375
Affx.93301832	1	20605531	461	0	376
Affx.93444176	1	20627847	462	0	377
Affx.93408191	1	20664923	463	0	378
Affx.93293003	1	20697315	464	0	379
Affx.93346994	1	20721877	465	0	380
Affx.93347043	1	20739217	466	0	381
Affx.93459702	1	20784605	467	0	382
Affx.93286816	1	20810964	468	0	383
Affx.88006831	1	20822724	469	0	384
Affx.93339311	1	20856095	470	0	385
Affx.93422601	1	20993663	471	0	386
Affx.93353851	1	21028204	472	0	387
Affx.93457394	1	21079243	473	0	388
Affx.93416573	1	21217463	474	0	389
Affx.93371752	1	21242314	475	0	390
Affx.93428838	1	21261254	476	0	391
Affx.93314022	1	21329595	477	0	392
Affx.93388888	1	21492150	478	0	393
Affx.93422495	1	21565560	479	0	394
Affx.93445706	1	21583493	480	0	395
Affx.93285728	1	21608807	481	0	396
Affx.93391908	1	21633919	482	0	397
Affx.93420542	1	21704065	483	0	398
Affx.93419197	1	21726622	484	0	399
Affx.93348093	1	21740858	485	0	400
Affx.93302581	1	21800611	486	0	401
Affx.93449583	1	21835459	487	0	0
Affx.93358446	1	21900380	488	0	0
Affx.93426567	1	21927165	489	0	402
Affx.93337896	1	22012777	490	0	403
Affx.93451078	1	22053395	491	0	404
Affx.93385156	1	22084003	492	0	405
Affx.93323763	1	22123586	493	0	406
Affx.93366961	1	22143328	494	0	407
Affx.93329030	1	22177535	495	0	408
Affx.93326862	1	22188325	496	0	409
Affx.93356769	1	22209991	497	0	410
Affx.93395875	1	22248229	498	0	411
Affx.93340204	1	22265495	499	0	412
Affx.93437300	1	22303342	500	0	413
Affx.93296782	1	22332259	501	0	414
Affx.93288198	1	22357798	502	0	415
Affx.93306612	1	22370472	503	0	416
Affx.93440241	1	22408066	504	0	417
Affx.93362702	1	22424275	505	0	418
Affx.93370868	1	22686463	506	0	419
Affx.93297296	1	22801411	507	0	420
Affx.93436407	1	22833171	508	0	421
Affx.93274466	1	22874455	509	0	422
Affx.93373367	1	22889342	510	0	423
Affx.93405183	1	22907116	511	0	424
Affx.93298055	1	22943831	512	0	425
Affx.93309211	1	22959591	513	0	426
Affx.93309226	1	23015992	514	0	427
Affx.93285312	1	23053515	515	0	428
Affx.93354177	1	23088230	516	0	429
Affx.93269831	1	23099752	517	0	430
Affx.93435428	1	23138502	518	0	431
Affx.93280374	1	23148320	519	0	432
Affx.93458017	1	23170605	520	14	433
Affx.88021178	1	23211411	521	0	434
Affx.93272042	1	23240629	522	0	435
Affx.93410826	1	23263335	523	0	436
Affx.93341400	1	23283464	524	0	437
Affx.93415574	1	23320758	525	0	438
Affx.93311552	1	23339938	526	0	439
Affx.93270401	1	23357833	527	0	440
Affx.93443014	1	23383240	528	0	441
Affx.93361123	1	23410061	529	0	442
Affx.93337309	1	23455554	530	0	443
Affx.93409502	1	23472198	531	0	444
Affx.93307519	1	23493965	532	0	445
Affx.93325379	1	23520478	533	0	446
Affx.93358806	1	23565927	534	0	447
Affx.93413084	1	23594037	535	0	448
Affx.93268318	1	23756748	536	0	449
Affx.93427569	1	23775539	537	0	450
Affx.93351923	1	23811786	538	0	451
Affx.93440403	1	23830386	539	0	452
Affx.93410985	1	23871972	540	0	453
Affx.93329263	1	23889109	541	0	454
Affx.93338799	1	23933703	542	0	455
Affx.93432976	1	23965913	543	0	456
Affx.93369847	1	23989805	544	0	457
Affx.93323297	1	24083373	545	0	458
Affx.93455048	1	24098438	546	0	459
Affx.93276669	1	24119095	547	0	460
Affx.93332009	1	24148433	548	0	461
Affx.93389995	1	24195201	549	0	462
Affx.93305017	1	24208721	550	0	463
Affx.93385104	1	24232024	551	0	464
Affx.93381422	1	24267437	552	0	465
Affx.93286284	1	24326174	553	0	466
Affx.93302585	1	24337497	554	0	467
Affx.93454673	1	24366261	555	0	468
Affx.93382027	1	24385710	556	0	469
Affx.93302518	1	24413577	557	0	470
Affx.93318922	1	24465989	558	0	471
Affx.93329754	1	24488140	559	0	472
Affx.93455034	1	24582128	560	0	473
Affx.93415785	1	24604362	561	0	474
Affx.93296436	1	24622853	562	0	0
Affx.93432376	1	24679792	563	0	475
Affx.93382210	1	24741613	564	0	476
Affx.93425054	1	24757578	565	0	477
Affx.93367399	1	24798025	566	0	478
Affx.93360221	1	24813753	567	0	479
Affx.93312768	1	24862375	568	0	480
Affx.93347888	1	24879272	569	0	481
Affx.93281453	1	24893773	570	0	482
Affx.93451813	1	24934688	571	0	483
Affx.93375728	1	24965263	572	0	484
Affx.93456596	1	24995873	573	0	485
Affx.93444917	1	25006841	574	0	486
Affx.93324141	1	25076403	575	0	487
Affx.93334766	1	25186310	576	0	488
Affx.93272643	1	25207544	577	0	489
Affx.93347842	1	25236392	578	0	490
Affx.93409858	1	25295434	579	0	491
Affx.87899805	1	25311595	580	0	492
Affx.93301138	1	25349042	581	0	493
Affx.93430984	1	25363123	582	0	494
Affx.93312253	1	25402636	583	0	495
Affx.93381080	1	25428258	584	0	496
Affx.93329185	1	25447381	585	0	497
Affx.93384546	1	25489029	586	0	498
Affx.93443466	1	25507915	587	0	499
Affx.93449190	1	25532405	588	0	500
Affx.93286365	1	25555211	589	0	501
Affx.93424705	1	25575621	590	0	502
Affx.93387694	1	25616578	591	0	503
Affx.93397948	1	25716031	592	0	504
Affx.93335895	1	25769115	593	0	505
Affx.93445844	1	25848771	594	0	506
Affx.93414742	1	25976863	595	0	507
Affx.93306885	1	26011891	596	0	508
Affx.93276981	1	26041841	597	0	509
Affx.93329294	1	26084844	598	0	510
Affx.93403424	1	26139021	599	0	511
Affx.93400100	1	26163149	600	0	512
Affx.93377643	1	26214591	601	0	513
Affx.93360069	1	26264259	602	0	514
Affx.93426735	1	26315069	603	0	515
Affx.93380229	1	26342138	604	0	516
Affx.87910486	1	26379827	605	0	517
Affx.93380362	1	26411517	606	0	518
Affx.93306902	1	26457113	607	0	519
Affx.93305030	1	26489407	608	0	520
Affx.93281518	1	26507794	609	0	521
Affx.93268507	1	26551168	610	0	522
Affx.93272067	1	26570310	611	0	523
Affx.93369944	1	26590564	612	0	524
Affx.93449620	1	26621068	613	0	525
Affx.93339234	1	26635029	614	0	526
Affx.93373555	1	26668559	615	0	527
Affx.93275705	1	26684894	616	0	528
Affx.93314453	1	26740188	617	0	529
Affx.93291578	1	26779269	618	0	0
Affx.93328998	1	26817776	619	0	530
Affx.93425378	1	26866864	620	0	531
Affx.93434903	1	26880802	621	0	532
Affx.93392318	1	26940904	622	0	533
Affx.93390975	1	26970623	623	0	534
Affx.93354143	1	26987175	624	0	535
Affx.93319675	1	27022875	625	0	536
Affx.93355603	1	27043289	626	0	537
Affx.93406396	1	27073043	627	0	538
Affx.93408993	1	27095896	628	0	539
Affx.93316485	1	27114586	629	0	540
Affx.93306374	1	27141499	630	0	541
Affx.93369026	1	27171018	631	0	542
Affx.87972857	1	27219971	632	15	543
Affx.93321741	1	27246197	633	0	544
Affx.93296615	1	27270788	634	0	0
Affx.93333975	1	27289347	635	0	545
Affx.93357115	1	27323599	636	0	546
Affx.93449916	1	27399235	637	0	547
Affx.93320100	1	27433838	638	0	548
Affx.93461492	1	27468446	639	0	549
Affx.93402156	1	27541528	640	0	550
Affx.93439275	1	27572358	641	0	551
Affx.93300786	1	27619888	642	0	552
Affx.93277764	1	27630350	643	0	553
Affx.93438672	1	27672012	644	0	554
Affx.93336086	1	27685761	645	0	555
Affx.93325900	1	27706116	646	0	556
Affx.93341594	1	27735121	647	0	557
Affx.93272925	1	27763789	648	0	558
Affx.93407447	1	27804844	649	0	559
Affx.93414294	1	27827410	650	0	560
Affx.93433004	1	27855677	651	0	561
Affx.93335547	1	27874930	652	0	562
Affx.93347445	1	27900149	653	0	563
Affx.93369073	1	27919298	654	0	564
Affx.93423524	1	27968165	655	0	565
Affx.93425235	1	27986877	656	0	566
Affx.93408149	1	28014401	657	0	567
Affx.93411652	1	28041212	658	0	568
Affx.93442581	1	28097119	659	0	569
Affx.93339560	1	28122110	660	0	570
Affx.93314194	1	28151963	661	0	571
Affx.93368496	1	28227035	662	0	572
Affx.93386802	1	28255048	663	0	573
Affx.93347137	1	28281709	664	0	574
Affx.93382284	1	28313025	665	0	575
Affx.93300550	1	28324290	666	0	576
Affx.87959216	1	28368098	667	0	0
Affx.93435969	1	28382221	668	0	577
Affx.93438310	1	28404042	669	0	578
Affx.93282768	1	28463926	670	0	579
Affx.93311711	1	28480653	671	0	580
Affx.87896891	1	28509994	672	0	0
Affx.93339925	1	28560438	673	0	581
Affx.93409730	1	28582577	674	0	582
Affx.93269255	1	28640963	675	0	583
Affx.93407388	1	28677818	676	0	584
Affx.93422308	1	28691252	677	0	585
Affx.93291357	1	28759157	678	0	586
Affx.93312271	1	28782883	679	0	587
Affx.93373970	1	28811261	680	0	588
Affx.93416214	1	28828910	681	0	589
Affx.93306249	1	28897518	682	0	590
Affx.93327510	1	28933994	683	0	591
Affx.93389937	1	28961714	684	0	592
Affx.93347841	1	28980361	685	0	593
Affx.88043087	1	29021454	686	0	594
Affx.93430220	1	29047433	687	0	595
Affx.93411559	1	29089758	688	0	596
Affx.93416236	1	29119666	689	0	597
Affx.93269459	1	29135869	690	0	598
Affx.93453071	1	29175637	691	0	599
Affx.93270392	1	29205862	692	0	600
Affx.93358280	1	29240990	693	0	0
Affx.93399341	1	29277705	694	0	601
Affx.93289454	1	29311221	695	0	602
Affx.93291147	1	29332049	696	0	603
Affx.93349710	1	29359344	697	0	604
Affx.93337768	1	29375430	698	0	605
Affx.93306442	1	29419727	699	0	606
Affx.93437273	1	29462659	700	0	607
Affx.93286040	1	29499542	701	0	608
Affx.93438019	1	29524068	702	0	609
Affx.93434558	1	29564133	703	0	610
Affx.93293455	1	29595055	704	0	611
Affx.93309151	1	29617618	705	0	612
Affx.93419268	1	29634639	706	0	613
Affx.93415799	1	29714206	707	0	614
Affx.93304396	1	29733842	708	0	615
Affx.93440270	1	29765498	709	0	616
Affx.93276322	1	29791161	710	0	617
Affx.93279924	1	29817501	711	0	618
Affx.93402153	1	29871552	712	0	619
Affx.93323143	1	29949831	713	0	0
Affx.93450866	1	30031794	714	0	620
Affx.93430951	1	30048344	715	0	621
Affx.93432640	1	30078150	716	0	622
Affx.93388498	1	30089489	717	0	623
Affx.93284618	1	30133417	718	0	624
Affx.93450577	1	30204862	719	0	625
Affx.93358117	1	30236180	720	0	626
Affx.93417629	1	30261457	721	0	627
Affx.93357215	1	30303622	722	0	628
Affx.93341365	1	30364395	723	0	629
Affx.93375869	1	30384723	724	0	0
Affx.93424854	1	30430269	725	0	630
Affx.93332241	1	30458330	726	0	631
Affx.93365736	1	30493151	727	0	632
Affx.93303212	1	30536100	728	0	633
Affx.93392461	1	30568124	729	0	634
Affx.93296619	1	30636908	730	0	635
Affx.93281260	1	30656431	731	0	636
Affx.93282475	1	30673089	732	0	637
Affx.93406157	1	30697605	733	0	638
Affx.93277472	1	30718248	734	0	639
Affx.93407375	1	30743480	735	0	640
Affx.93388384	1	30778761	736	0	641
Affx.93421918	1	30811246	737	16	642
Affx.93387531	1	30825553	738	0	643
Affx.93348711	1	30876942	739	0	644
Affx.93433696	1	30923283	740	0	645
Affx.93426876	1	30941397	741	0	646
Affx.93393130	1	30976863	742	0	647
Affx.93333067	1	30989953	743	0	648
Affx.93322757	1	31005994	744	0	649
Affx.93401972	1	31043431	745	0	650
Affx.93390618	1	31070897	746	0	651
Affx.93403323	1	31082871	747	0	652
Affx.93432964	1	31149029	748	0	653
Affx.93374118	1	31230164	749	0	654
Affx.93396699	1	31262593	750	0	655
Affx.93428355	1	31274595	751	0	656
Affx.93292180	1	31300156	752	0	657
Affx.93397366	1	31349098	753	0	658
Affx.93306525	1	31381666	754	0	659
Affx.88104847	1	31428877	755	0	660
Affx.93277984	1	31542492	756	0	661
Affx.93355225	1	31567694	757	0	662
Affx.93287817	1	31588103	758	0	663
Affx.93405326	1	31624115	759	0	664
Affx.93459358	1	31655269	760	0	665
Affx.93398974	1	31701942	761	0	666
Affx.93386069	1	31737662	762	0	667
Affx.93269422	1	31758592	763	0	668
Affx.93319717	1	31796565	764	0	669
Affx.93283788	1	31813105	765	0	670
Affx.93404362	1	31826723	766	0	671
Affx.93415447	1	31874187	767	0	672
Affx.93367486	1	31889356	768	0	673
Affx.93302471	1	31929762	769	0	674
Affx.93335283	1	31966330	770	0	675
Affx.93365307	1	31994541	771	0	676
Affx.93308194	1	32056462	772	0	677
Affx.93427745	1	32072699	773	0	678
Affx.93410195	1	32118638	774	0	679
Affx.93299244	1	32149695	775	0	680
Affx.93336058	1	32171048	776	0	681
Affx.93382396	1	32197992	777	0	682
Affx.93428642	1	32229794	778	0	683
Affx.93445477	1	32260420	779	0	684
Affx.93421367	1	32274361	780	0	685
Affx.93286827	1	32363168	781	0	686
Affx.87961061	1	32374779	782	0	687
Affx.93317277	1	32412898	783	0	688
Affx.93416096	1	32438147	784	0	689
Affx.93379437	1	32467004	785	0	690
Affx.87881135	1	32491019	786	0	691
Affx.93377374	1	32511632	787	0	692
Affx.93272817	1	32578005	788	0	693
Affx.93411499	1	32606539	789	0	694
Affx.93456287	1	32635647	790	0	695
Affx.93364576	1	32650214	791	0	696
Affx.93362544	1	32681875	792	0	697
Affx.93292989	1	32759949	793	17	698
Affx.93293640	1	32784897	794	0	699
Affx.93425963	1	32823271	795	0	700
Affx.93281028	1	32894809	796	0	701
Affx.93448340	1	32923031	797	0	702
Affx.93384072	1	32959553	798	0	703
Affx.93420769	1	32989712	799	0	704
Affx.93355771	1	32999940	800	0	705
Affx.93453519	1	33034426	801	0	706
Affx.93280947	1	33068504	802	0	707
Affx.93407677	1	33088125	803	0	708
Affx.93387235	1	33134284	804	0	709
Affx.93405195	1	33165437	805	0	710
Affx.93423847	1	33210105	806	0	711
Affx.93302361	1	33266635	807	0	712
Affx.93298855	1	33321086	808	0	713
Affx.93358526	1	33450757	809	0	714
Affx.93301123	1	33519105	810	0	715
Affx.93442096	1	33555181	811	0	716
Affx.93274595	1	33616109	812	0	717
Affx.93287881	1	33651694	813	0	718
Affx.93364908	1	33666619	814	0	719
Affx.93371103	1	33682889	815	0	720
Affx.93271275	1	33789416	816	0	721
Affx.93436808	1	33809600	817	0	722
Affx.93341203	1	33916248	818	0	723
Affx.93355816	1	33940190	819	0	724
Affx.93436886	1	33970222	820	0	725
Affx.93341540	1	33988436	821	0	726
Affx.93436362	1	34032598	822	0	727
Affx.93291086	1	34052235	823	0	728
Affx.93437110	1	34087814	824	0	729
Affx.93387032	1	34101209	825	0	730
Affx.93287249	1	34137520	826	0	731
Affx.93309392	1	34166973	827	0	0
Affx.93334481	1	34188052	828	0	732
Affx.93296191	1	34201035	829	0	733
Affx.93306371	1	34231900	830	0	734
Affx.93281298	1	34258443	831	0	735
Affx.93367315	1	34287962	832	0	736
Affx.93333752	1	34306572	833	0	737
Affx.93438311	1	34357730	834	0	738
Affx.93404304	1	34385620	835	0	739
Affx.93274326	1	34428171	836	0	740
Affx.93366249	1	34440808	837	0	741
Affx.93283471	1	34560384	838	0	742
Affx.93336412	1	34585442	839	0	743
Affx.93428401	1	34627186	840	0	744
Affx.93367666	1	34665714	841	0	745
Affx.93429598	1	34687836	842	0	746
Affx.93359238	1	34736842	843	0	747
Affx.93398312	1	34753067	844	0	748
Affx.93409911	1	34797325	845	0	749
Affx.93291047	1	34819273	846	0	750
Affx.93402910	1	34924733	847	18	751
Affx.93307069	1	34967261	848	0	752
Affx.93307010	1	34993178	849	0	753
Affx.93323046	1	35035025	850	0	754
Affx.87986864	1	35068466	851	0	755
Affx.93274835	1	35097686	852	0	756
Affx.93329389	1	35126063	853	0	757
Affx.93302778	1	35157416	854	0	758
Affx.93331169	1	35188317	855	0	759
Affx.93281557	1	35219928	856	0	760
Affx.93407715	1	35237853	857	0	761
Affx.93319626	1	35337087	858	0	762
Affx.93300825	1	35370938	859	0	763
Affx.93449143	1	35403462	860	0	764
Affx.93309586	1	35463212	861	0	765
Affx.93376712	1	35476564	862	0	766
Affx.93392029	1	35519870	863	0	767
Affx.93366885	1	35546231	864	0	768
Affx.87883033	1	35567441	865	0	769
Affx.93320551	1	35577601	866	0	770
Affx.93409404	1	35612851	867	0	771
Affx.87947381	1	35628826	868	0	772
Affx.93372191	1	35657570	869	0	773
Affx.93401767	1	35686217	870	0	774
Affx.93352465	1	35731009	871	0	775
Affx.93444632	1	35750603	872	0	776
Affx.93444419	1	35763340	873	0	777
Affx.93381552	1	35791626	874	0	778
Affx.93362831	1	35813499	875	0	779
Affx.93285262	1	35846649	876	0	780
Affx.93452767	1	35886770	877	0	781
Affx.93443744	1	35912447	878	0	782
Affx.93341475	1	35929332	879	0	783
Affx.93283896	1	35962681	880	0	784
Affx.93402483	1	35973321	881	0	785
Affx.93288661	1	36012228	882	0	786
Affx.93454559	1	36031653	883	0	787
Affx.93420149	1	36060182	884	0	788
Affx.93388758	1	36076650	885	0	789
Affx.93385500	1	36117539	886	0	790
Affx.93449476	1	36142172	887	0	791
Affx.93371876	1	36166398	888	0	792
Affx.93371432	1	36194897	889	0	793
Affx.93437087	1	36211715	890	0	0
Affx.93437624	1	36251670	891	0	794
Affx.93351999	1	36280591	892	0	795
Affx.93414313	1	36292446	893	0	796
Affx.93287387	1	36329855	894	0	797
Affx.93365491	1	36351335	895	0	798
Affx.93377864	1	36382147	896	0	799
Affx.93406150	1	36395842	897	0	800
Affx.93276116	1	36422119	898	0	801
Affx.93454584	1	36450277	899	0	802
Affx.93394209	1	36483096	900	0	803
Affx.93420462	1	36533929	901	0	804
Affx.93418725	1	36620230	902	0	805
Affx.93358791	1	36637341	903	0	806
Affx.93286886	1	36659873	904	0	807
Affx.93347509	1	36708313	905	0	808
Affx.93269561	1	36785925	906	0	809
Affx.93414600	1	36813170	907	0	810
Affx.93430655	1	36826325	908	0	811
Affx.93396168	1	36845663	909	0	812
Affx.93394064	1	36880372	910	0	813
Affx.93420437	1	36902478	911	0	814
Affx.93329905	1	36934860	912	0	815
Affx.93300257	1	36963421	913	0	816
Affx.93418270	1	36985803	914	19	817
Affx.93425162	1	37014174	915	0	818
Affx.93396014	1	37053024	916	0	819
Affx.93285846	1	37068617	917	0	820
Affx.93270605	1	37115456	918	0	821
Affx.93366900	1	37152717	919	0	0
Affx.93429263	1	37177575	920	0	822
Affx.93371564	1	37188255	921	0	0
Affx.93426322	1	37230587	922	0	823
Affx.93308964	1	37271215	923	0	824
Affx.93312471	1	37311316	924	0	825
Affx.88030295	1	37385081	925	0	826
Affx.93344305	1	37472538	926	0	827
Affx.93274791	1	37493614	927	0	828
Affx.93361213	1	37515048	928	0	829
Affx.93326986	1	37546178	929	0	0
Affx.93276609	1	37559419	930	0	830
Affx.93352447	1	37586244	931	0	831
Affx.93368780	1	37596748	932	0	832
Affx.93315364	1	37624948	933	0	833
Affx.93407081	1	37659783	934	0	834
Affx.93400600	1	37680884	935	0	835
Affx.93443263	1	37701418	936	0	836
Affx.93450218	1	37734517	937	0	837
Affx.93349875	1	37754843	938	0	838
Affx.93332376	1	37782907	939	0	839
Affx.93382706	1	37835480	940	0	840
Affx.93411662	1	37880599	941	0	841
Affx.93311762	1	37899409	942	0	842
Affx.93348618	1	37949382	943	0	843
Affx.93426172	1	37983209	944	0	844
Affx.93380474	1	38000515	945	0	845
Affx.93460455	1	38045522	946	0	846
Affx.93455707	1	38089588	947	0	847
Affx.93274902	1	38109126	948	0	848
Affx.93411593	1	38146916	949	0	849
Affx.93369571	1	38166033	950	0	850
Affx.93321521	1	38244885	951	0	851
Affx.93342364	1	38264055	952	0	852
Affx.93279061	1	38300724	953	0	853
Affx.93345940	1	38341101	954	0	854
Affx.93371138	1	38363827	955	0	855
Affx.93288929	1	38452274	956	0	856
Affx.93358100	1	38494427	957	0	857
Affx.93370879	1	38504675	958	0	858
Affx.93451473	1	38553756	959	0	859
Affx.93338442	1	38583694	960	0	860
Affx.93315425	1	38608743	961	20	861
Affx.93308752	1	38636042	962	0	862
Affx.93328293	1	38653663	963	0	863
Affx.93317019	1	38675245	964	0	864
Affx.93437119	1	38711959	965	0	865
Affx.93329729	1	38742310	966	0	866
Affx.93310658	1	38762208	967	0	867
Affx.93306646	1	38798229	968	0	868
Affx.93423025	1	38810391	969	0	869
Affx.93427612	1	38842045	970	0	870
Affx.93273670	1	38881470	971	0	871
Affx.93333782	1	38916230	972	0	872
Affx.93271659	1	38952418	973	0	873
Affx.93370606	1	39000572	974	0	874
Affx.93415642	1	39044288	975	0	875
Affx.93355242	1	39061682	976	0	876
Affx.93432029	1	39088541	977	0	877
Affx.93371617	1	39134822	978	0	0
Affx.93404565	1	39210526	979	0	878
Affx.93347351	1	39238111	980	0	879
Affx.87970286	1	39268781	981	0	880
Affx.93343422	1	39295396	982	0	881
Affx.93309325	1	39318716	983	0	882
Affx.93398548	1	39369746	984	0	883
Affx.93276205	1	39420768	985	0	884
Affx.93461007	1	39446597	986	0	885
Affx.93329138	1	39475749	987	0	886
Affx.93425065	1	39529288	988	0	887
Affx.93310473	1	39551569	989	0	888
Affx.93413769	1	39591728	990	0	889
Affx.93361154	1	39621537	991	0	890
Affx.93407611	1	39662324	992	0	891
Affx.93330204	1	39687283	993	0	892
Affx.93304223	1	39724439	994	0	893
Affx.93276414	1	39735731	995	0	894
Affx.93430907	1	39775134	996	0	895
Affx.93435499	1	39814709	997	0	896
Affx.93354030	1	39851736	998	0	897
Affx.93445612	1	39872931	999	0	898
Affx.93303059	1	39893516	1000	0	899
Affx.93369145	1	39930017	1001	0	900
Affx.93439196	1	39977626	1002	0	901
Affx.93292146	1	39988680	1003	0	902
Affx.93358630	1	40022415	1004	0	903
Affx.93309006	1	40042805	1005	0	904
Affx.93343863	1	40081005	1006	0	905
Affx.93336744	1	40096354	1007	0	906
Affx.93316990	1	40127362	1008	0	907
Affx.93449793	1	40273664	1009	0	0
Affx.93336150	1	40634254	1010	0	908
Affx.93370077	1	40647421	1011	0	909
Affx.93318025	1	40668276	1012	0	910
Affx.93292941	1	40699319	1013	0	911
Affx.93388644	1	40728699	1014	0	912
Affx.93423617	1	40741382	1015	0	913
Affx.93431469	1	40773801	1016	0	914
Affx.93316623	1	40795011	1017	0	915
Affx.93350188	1	40816710	1018	21	916
Affx.93432036	1	40841422	1019	0	917
Affx.87867223	1	40883554	1020	0	918
Affx.93393890	1	40897823	1021	0	919
Affx.93326112	1	40931941	1022	0	920
Affx.93366472	1	40955951	1023	0	921
Affx.93300927	1	40974350	1024	0	922
Affx.93440428	1	41023985	1025	0	923
Affx.93371867	1	41106865	1026	0	924
Affx.93413093	1	41151009	1027	0	925
Affx.93378143	1	41166148	1028	0	926
Affx.93273580	1	41216638	1029	0	927
Affx.93292547	1	41237799	1030	0	928
Affx.93276363	1	41251337	1031	0	929
Affx.93411544	1	41295767	1032	0	930
Affx.93272064	1	41312658	1033	0	931
Affx.93353079	1	41343179	1034	0	932
Affx.93367186	1	41381055	1035	0	933
Affx.93326437	1	41416895	1036	0	934
Affx.93288680	1	41452162	1037	0	935
Affx.93389192	1	41501085	1038	0	936
Affx.93337550	1	41516982	1039	0	937
Affx.93461458	1	41553290	1040	0	938
Affx.93410588	1	41579705	1041	0	939
Affx.93460391	1	41606498	1042	0	940
Affx.93308230	1	41661247	1043	0	941
Affx.93406493	1	41689843	1044	0	942
Affx.93300180	1	41701475	1045	0	943
Affx.93379673	1	41741173	1046	0	944
Affx.93447817	1	41763517	1047	0	945
Affx.93380412	1	41789549	1048	0	946
Affx.93430569	1	41828438	1049	0	0
Affx.93338781	1	41861851	1050	0	947
Affx.93375829	1	41880162	1051	0	948
Affx.93409415	1	41938236	1052	0	949
Affx.93426999	1	41961915	1053	0	950
Affx.93340845	1	42057490	1054	0	951
Affx.93396697	1	42089656	1055	0	952
Affx.93288165	1	42115906	1056	0	953
Affx.93340265	1	42160981	1057	0	954
Affx.93431992	1	42185818	1058	0	955
Affx.93458727	1	42231045	1059	22	956
Affx.93317640	1	42259561	1060	0	957
Affx.93432040	1	42292377	1061	0	958
Affx.93435991	1	42362395	1062	0	959
Affx.93287577	1	42402679	1063	0	960
Affx.93321206	1	42442530	1064	0	961
Affx.93355599	1	42466572	1065	0	962
Affx.93272056	1	42503262	1066	0	963
Affx.93331835	1	42534602	1067	0	964
Affx.93427130	1	42552121	1068	0	965
Affx.93351166	1	42580012	1069	0	966
Affx.93349271	1	42595858	1070	0	967
Affx.93461793	1	42633402	1071	0	968
Affx.93301778	1	42679998	1072	0	969
Affx.93374261	1	42722417	1073	0	970
Affx.93274177	1	42733638	1074	0	971
Affx.93428352	1	42761437	1075	0	972
Affx.93319902	1	42781578	1076	0	973
Affx.93384808	1	42830980	1077	0	974
Affx.93423936	1	42880016	1078	0	975
Affx.93285578	1	42897184	1079	0	976
Affx.93320798	1	42921326	1080	0	977
Affx.93320222	1	42968946	1081	0	978
Affx.93318066	1	43002215	1082	0	979
Affx.93277549	1	43026472	1083	0	980
Affx.93343257	1	43110537	1084	0	981
Affx.93331862	1	43130670	1085	0	982
Affx.93441165	1	43163560	1086	0	983
Affx.93315080	1	43195627	1087	0	984
Affx.93461140	1	43224108	1088	0	985
Affx.93425664	1	43296755	1089	0	986
Affx.93405360	1	43332834	1090	0	987
Affx.93456126	1	43356149	1091	0	988
Affx.93450323	1	43415215	1092	0	989
Affx.93357994	1	43460248	1093	0	990
Affx.93365861	1	43502825	1094	0	991
Affx.93388936	1	43560373	1095	0	992
Affx.93425926	1	43577600	1096	0	993
Affx.93347054	1	43643253	1097	0	994
Affx.93458496	1	43653744	1098	0	995
Affx.93309196	1	43670419	1099	0	0
Affx.93407587	1	43708137	1100	0	996
Affx.93448594	1	43744005	1101	0	997
Affx.93285463	1	43815819	1102	0	998
Affx.93310167	1	43829092	1103	0	999
Affx.93430564	1	43891913	1104	0	1000
Affx.93377039	1	43954640	1105	0	1001
Affx.93360194	1	43995169	1106	0	1002
Affx.93442085	1	44048040	1107	0	1003
Affx.93358270	1	44102817	1108	0	1004
Affx.93429058	1	44132091	1109	0	1005
Affx.93435544	1	44167714	1110	0	1006
Affx.93383869	1	44201425	1111	0	1007
Affx.93346914	1	44238243	1112	0	1008
Affx.93425430	1	44268998	1113	0	1009
Affx.93448273	1	44282784	1114	0	1010
Affx.93441398	1	44325009	1115	0	1011
Affx.93330254	1	44344732	1116	0	1012
Affx.93303549	1	44376586	1117	0	1013
Affx.93285411	1	44407818	1118	0	1014
Affx.88031868	1	44428989	1119	0	1015
Affx.93277091	1	44460253	1120	0	1016
Affx.93346317	1	44476764	1121	0	1017
Affx.93414393	1	44491732	1122	0	1018
Affx.93408597	1	44533062	1123	0	1019
Affx.93302587	1	44597445	1124	0	1020
Affx.93395818	1	44655150	1125	0	1021
Affx.93455430	1	44678109	1126	0	1022
Affx.93395129	1	44717090	1127	0	1023
Affx.93270323	1	44765951	1128	0	1024
Affx.93389231	1	44772429	1129	0	1025
Affx.93390162	1	44799653	1130	0	1026
Affx.93271610	1	44824938	1131	0	1027
Affx.93344759	1	44884398	1132	0	1028
Affx.93279922	1	44900644	1133	0	1029
Affx.93369370	1	44960388	1134	0	1030
Affx.93442395	1	45001127	1135	0	1031
Affx.93393098	1	45068816	1136	0	1032
Affx.87930901	1	45179258	1137	0	1033
Affx.93451611	1	45310492	1138	0	1034
Affx.93348788	1	45393308	1139	0	0
Affx.88099619	1	45493905	1140	0	1035
Affx.93364375	1	45887800	1141	0	1036
Affx.93328064	1	45948245	1142	0	1037
Affx.93294847	1	46010316	1143	0	1038
Affx.93433605	1	46142463	1144	0	1039
Affx.93312038	1	46215106	1145	0	1040
Affx.93349331	1	46327728	1146	0	1041
Affx.93435327	1	46356695	1147	23	1042
Affx.93446140	1	46369933	1148	0	1043
Affx.93391820	1	46411938	1149	0	1044
Affx.93273469	1	46425711	1150	0	1045
Affx.93435558	1	46464907	1151	0	1046
Affx.93348378	1	46517792	1152	0	1047
Affx.93275697	1	46549071	1153	0	1048
Affx.93316058	1	46561530	1154	0	1049
Affx.93376570	1	46637017	1155	0	1050
Affx.93301795	1	46758969	1156	0	1051
Affx.93427868	1	46783125	1157	0	1052
Affx.88043777	1	46840853	1158	0	1053
Affx.93422296	1	46951125	1159	0	1054
Affx.93376153	1	47037041	1160	0	0
Affx.93335045	1	47103196	1161	0	1055
Affx.93418860	1	47138052	1162	0	1056
Affx.93307983	1	47221294	1163	0	1057
Affx.93395062	1	47249011	1164	0	1058
Affx.93364943	1	47271168	1165	0	1059
Affx.93383607	1	47294809	1166	0	1060
Affx.93369163	1	47313291	1167	0	1061
Affx.93315000	1	47347671	1168	0	1062
Affx.93321615	1	47360724	1169	0	1063
Affx.93312421	1	47408749	1170	0	1064
Affx.93393957	1	47427693	1171	0	1065
Affx.93393257	1	47445589	1172	0	1066
Affx.93372247	1	47492898	1173	0	1067
Affx.93383099	1	47546874	1174	0	1068
Affx.93423407	1	47600583	1175	0	1069
Affx.93460238	1	47696675	1176	0	1070
Affx.93421088	1	47726544	1177	0	0
Affx.93292211	1	47770649	1178	0	1071
Affx.93461322	1	47830706	1179	0	1072
Affx.93414472	1	47846853	1180	0	1073
Affx.93316621	1	47867075	1181	0	1074
Affx.93377953	1	47937607	1182	0	1075
Affx.93442533	1	47984569	1183	0	1076
Affx.93361204	1	48023598	1184	0	1077
Affx.93343733	1	48077436	1185	0	1078
Affx.93451377	1	48094549	1186	0	1079
Affx.93348263	1	48145487	1187	0	1080
Affx.93284314	1	48179135	1188	0	1081
Affx.93452468	1	48220566	1189	0	1082
Affx.93336664	1	48272599	1190	0	0
Affx.93396683	1	48290837	1191	0	1083
Affx.93448181	1	48324367	1192	0	1084
Affx.93410090	1	48351873	1193	0	1085
Affx.93435961	1	48373592	1194	0	1086
Affx.93320388	1	48402833	1195	0	1087
Affx.93405896	1	48442109	1196	0	1088
Affx.93373513	1	48487429	1197	0	1089
Affx.93360753	1	48548071	1198	0	1090
Affx.93395650	1	48569035	1199	0	1091
Affx.93311732	1	48593573	1200	0	0
Affx.93371407	1	48630129	1201	0	1092
Affx.93390852	1	48669034	1202	0	1093
Affx.93373764	1	48703827	1203	0	1094
Affx.93407689	1	48738350	1204	0	1095
Affx.93431759	1	48756011	1205	0	1096
Affx.93380191	1	48813514	1206	0	1097
Affx.93293959	1	48833746	1207	0	1098
Affx.93280583	1	48864649	1208	0	1099
Affx.93287616	1	48895904	1209	0	1100
Affx.93442311	1	48940279	1210	0	1101
Affx.93351134	1	48954198	1211	0	1102
Affx.93348460	1	48980010	1212	0	1103
Affx.93320979	1	49022924	1213	0	1104
Affx.93461810	1	49054726	1214	0	1105
Affx.93280872	1	49076280	1215	0	0
Affx.87873982	1	49088043	1216	0	1106
Affx.93325072	1	49133809	1217	0	1107
Affx.93298598	1	49158472	1218	0	1108
Affx.93325822	1	49197347	1219	0	1109
Affx.93305664	1	49225092	1220	0	1110
Affx.93456215	1	49270633	1221	0	1111
Affx.93402475	1	49297817	1222	0	1112
Affx.93397109	1	49319251	1223	0	1113
Affx.93428182	1	49365145	1224	0	0
Affx.93274274	1	49396283	1225	0	1114
Affx.93354196	1	49411021	1226	0	1115
Affx.93269889	1	49447902	1227	0	1116
Affx.93350586	1	49472808	1228	0	1117
Affx.93448567	1	49502440	1229	0	0
Affx.93302665	1	49518376	1230	0	1118
Affx.93380629	1	49549100	1231	0	1119
Affx.93282463	1	49586617	1232	0	1120
Affx.93372712	1	49625261	1233	0	1121
Affx.93324299	1	49664345	1234	0	1122
Affx.93299444	1	49679374	1235	0	1123
Affx.93281447	1	49700658	1236	0	1124
Affx.93326708	1	49906012	1237	0	1125
Affx.93380365	1	49925150	1238	0	1126
Affx.93343252	1	49950068	1239	0	1127
Affx.93432306	1	49983750	1240	0	1128
Affx.93371547	1	50026800	1241	0	1129
Affx.93346916	1	50052340	1242	0	1130
Affx.93382114	1	50094651	1243	24	1131
Affx.93318117	1	50111804	1244	0	1132
Affx.93318316	1	50149268	1245	0	1133
Affx.93318788	1	50165837	1246	0	1134
Affx.93323820	1	50189436	1247	0	1135
Affx.93275079	1	50234894	1248	0	1136
Affx.93367102	1	50278608	1249	0	1137
Affx.93448755	1	50295372	1250	0	1138
Affx.93363628	1	50318556	1251	0	1139
Affx.93456936	1	50350793	1252	0	1140
Affx.93450673	1	50388102	1253	0	1141
Affx.93280812	1	50411219	1254	0	1142
Affx.93459400	1	50429204	1255	0	1143
Affx.93425130	1	50443385	1256	0	1144
Affx.93302104	1	50487247	1257	0	0
Affx.93332751	1	50512982	1258	0	1145
Affx.93358696	1	50526774	1259	0	1146
Affx.93390752	1	50555195	1260	0	1147
Affx.93334033	1	50589928	1261	0	1148
Affx.93451855	1	50623127	1262	0	1149
Affx.93349721	1	50640345	1263	0	1150
Affx.93286171	1	50690078	1264	0	1151
Affx.93300684	1	50714441	1265	0	1152
Affx.93418732	1	50744209	1266	0	1153
Affx.93431203	1	50770094	1267	0	1154
Affx.93344577	1	50811600	1268	0	1155
Affx.93362284	1	50850025	1269	0	1156
Affx.93426171	1	50899430	1270	0	1157
Affx.93429850	1	50917901	1271	0	1158
Affx.93306156	1	50944980	1272	0	1159
Affx.93384197	1	50994313	1273	0	1160
Affx.93270368	1	51017798	1274	0	1161
Affx.93325333	1	51059365	1275	0	1162
Affx.93352522	1	51111146	1276	0	1163
Affx.93452844	1	51146683	1277	0	1164
Affx.93277022	1	51168395	1278	0	1165
Affx.93417901	1	51185626	1279	0	1166
Affx.93313763	1	51222475	1280	0	1167
Affx.93312247	1	51233624	1281	0	0
Affx.93449622	1	51280793	1282	0	0
Affx.93271206	1	51292360	1283	0	1168
Affx.93426136	1	51313619	1284	0	1169
Affx.93402836	1	51344512	1285	0	1170
Affx.93300667	1	51366361	1286	0	1171
Affx.93289616	1	51407147	1287	0	1172
Affx.93385679	1	51426803	1288	0	1173
Affx.93358503	1	51441037	1289	0	1174
Affx.93373584	1	51481995	1290	0	0
Affx.93313058	1	51505677	1291	0	1175
Affx.93409184	1	51527996	1292	0	1176
Affx.93288390	1	51551615	1293	0	0
Affx.93407241	1	51604496	1294	0	1177
Affx.93422493	1	51653356	1295	0	1178
Affx.93382859	1	51683234	1296	0	1179
Affx.93339212	1	51710962	1297	0	1180
Affx.93457011	1	51737789	1298	0	1181
Affx.93415894	1	51771865	1299	0	1182
Affx.93345080	1	51795833	1300	0	1183
Affx.93312566	1	51807958	1301	0	1184
Affx.93391923	1	51838530	1302	0	1185
Affx.93417476	1	51866091	1303	0	1186
Affx.93371304	1	51909158	1304	0	1187
Affx.93282279	1	51948756	1305	0	1188
Affx.93340560	1	51975632	1306	0	1189
Affx.93407518	1	51996407	1307	0	1190
Affx.93365527	1	52023519	1308	0	1191
Affx.93452588	1	52052037	1309	0	1192
Affx.93337428	1	52078156	1310	0	1193
Affx.93402726	1	52142163	1311	0	1194
Affx.93334555	1	52183921	1312	0	1195
Affx.88001072	1	52223707	1313	0	0
Affx.93390316	1	52252835	1314	0	1196
Affx.93387448	1	52272605	1315	0	1197
Affx.93416938	1	52316037	1316	0	1198
Affx.93272550	1	52378508	1317	0	1199
Affx.93435749	1	52417588	1318	0	1200
Affx.93391468	1	52439267	1319	0	1201
Affx.93311076	1	52459302	1320	0	1202
Affx.93277200	1	52474892	1321	0	1203
Affx.93440025	1	52517584	1322	0	1204
Affx.93389154	1	52544736	1323	0	1205
Affx.93446714	1	52565883	1324	0	1206
Affx.93295383	1	52583410	1325	0	1207
Affx.93392541	1	52621608	1326	0	1208
Affx.93380344	1	52645333	1327	25	1209
Affx.93387135	1	52672155	1328	0	1210
Affx.88085636	1	52702526	1329	0	1211
Affx.93421619	1	52728551	1330	0	1212
Affx.93392150	1	52744960	1331	0	1213
Affx.93375086	1	52779777	1332	0	1214
Affx.93381263	1	52810948	1333	0	1215
Affx.93268982	1	52831212	1334	0	1216
Affx.93371681	1	52847643	1335	0	0
Affx.93285821	1	52926648	1336	0	1217
Affx.93304572	1	52966265	1337	0	1218
Affx.93395519	1	52981439	1338	0	1219
Affx.93367832	1	53014910	1339	0	1220
Affx.93291102	1	53032262	1340	0	1221
Affx.93347149	1	53064022	1341	0	1222
Affx.93355822	1	53096234	1342	0	1223
Affx.93319006	1	53124978	1343	0	1224
Affx.93451390	1	53155558	1344	0	1225
Affx.93339467	1	53207938	1345	0	1226
Affx.93370344	1	53219986	1346	0	1227
Affx.93307570	1	53251518	1347	0	0
Affx.93355536	1	53299527	1348	0	1228
Affx.93287316	1	53318470	1349	0	1229
Affx.93426928	1	53344408	1350	0	1230
Affx.93307690	1	53358849	1351	0	1231
Affx.93345397	1	53405266	1352	0	1232
Affx.88005891	1	53465557	1353	0	0
Affx.93307237	1	53487056	1354	0	1233
Affx.93392154	1	53511316	1355	0	1234
Affx.93291075	1	53552042	1356	0	1235
Affx.93380552	1	53572956	1357	0	1236
Affx.93435143	1	53663774	1358	0	1237
Affx.93399999	1	53688693	1359	0	1238
Affx.93316800	1	53717638	1360	0	1239
Affx.93403172	1	53751369	1361	0	1240
Affx.93436338	1	53796887	1362	0	1241
Affx.93425455	1	53825665	1363	0	1242
Affx.93418283	1	53845354	1364	0	1243
Affx.93395873	1	53886950	1365	0	1244
Affx.93361203	1	53897177	1366	0	1245
Affx.93448020	1	53924993	1367	0	1246
Affx.93405266	1	53950841	1368	0	1247
Affx.93333598	1	53992984	1369	0	1248
Affx.93288429	1	54023962	1370	0	1249
Affx.93343457	1	54045267	1371	0	1250
Affx.93373862	1	54080076	1372	0	1251
Affx.93299971	1	54101635	1373	0	1252
Affx.93337211	1	54122824	1374	0	1253
Affx.93352644	1	54145646	1375	0	1254
Affx.93414930	1	54180397	1376	0	1255
Affx.93322587	1	54193897	1377	0	1256
Affx.93384941	1	54220706	1378	0	1257
Affx.93296237	1	54259851	1379	0	1258
Affx.93390987	1	54294274	1380	0	1259
Affx.93337045	1	54357732	1381	0	1260
Affx.93375473	1	54388743	1382	0	1261
Affx.93441944	1	54410342	1383	26	1262
Affx.93270882	1	54447346	1384	0	1263
Affx.93298056	1	54489190	1385	0	1264
Affx.93330883	1	54508259	1386	0	1265
Affx.93309719	1	54545366	1387	0	0
Affx.93391104	1	54573160	1388	0	1266
Affx.93414703	1	54604345	1389	0	1267
Affx.93349970	1	54624765	1390	0	1268
Affx.93366548	1	54634530	1391	0	1269
Affx.93273590	1	54674412	1392	0	1270
Affx.93319037	1	54695453	1393	0	1271
Affx.93310291	1	54740857	1394	0	1272
Affx.93417170	1	54786246	1395	0	1273
Affx.93443112	1	54805483	1396	0	1274
Affx.93370500	1	54821194	1397	0	1275
Affx.93319982	1	54846725	1398	0	1276
Affx.93373454	1	54873897	1399	0	1277
Affx.93336653	1	54909103	1400	0	1278
Affx.93342847	1	54932836	1401	0	1279
Affx.93312838	1	54952338	1402	0	1280
Affx.93334984	1	54989046	1403	0	1281
Affx.93446668	1	55055053	1404	0	1282
Affx.93292742	1	55080000	1405	0	1283
Affx.93292506	1	55142347	1406	0	1284
Affx.93334682	1	55194800	1407	0	1285
Affx.93285915	1	55258554	1408	0	1286
Affx.93445311	1	55308584	1409	0	1287
Affx.93292815	1	55357530	1410	0	1288
Affx.93312692	1	55430434	1411	0	1289
Affx.93369226	1	55473361	1412	0	1290
Affx.93352256	1	55488195	1413	0	1291
Affx.93422124	1	55522073	1414	0	1292
Affx.93449239	1	55544886	1415	0	1293
Affx.93456875	1	55592977	1416	0	1294
Affx.93394160	1	55610419	1417	0	1295
Affx.93268360	1	55632812	1418	0	1296
Affx.93345246	1	55728820	1419	0	1297
Affx.93326865	1	55752312	1420	0	1298
Affx.93335575	1	55782324	1421	0	1299
Affx.93365254	1	55799869	1422	0	1300
Affx.93292646	1	55823136	1423	0	1301
Affx.93357447	1	55863248	1424	0	1302
Affx.93285975	1	55895943	1425	0	1303
Affx.93288107	1	55923397	1426	27	1304
Affx.93459792	1	55974179	1427	0	1305
Affx.93309524	1	56007636	1428	0	1306
Affx.93451798	1	56047550	1429	0	1307
Affx.93337867	1	56101818	1430	0	1308
Affx.93365903	1	56143417	1431	0	1309
Affx.93327434	1	56180919	1432	0	1310
Affx.93324904	1	56191922	1433	0	1311
Affx.93358407	1	56280027	1434	0	1312
Affx.93390581	1	56295568	1435	0	1313
Affx.93397746	1	56334986	1436	0	1314
Affx.93298201	1	56356102	1437	0	1315
Affx.93400167	1	56428202	1438	0	1316
Affx.93332800	1	56502497	1439	0	1317
Affx.93271865	1	56566845	1440	0	1318
Affx.93455059	1	56694328	1441	0	1319
Affx.93351210	1	56796803	1442	0	1320
Affx.93414910	1	56839010	1443	0	1321
Affx.93408009	1	56858878	1444	0	1322
Affx.93446391	1	56888260	1445	0	1323
Affx.93343207	1	56898736	1446	0	1324
Affx.93383325	1	56928479	1447	0	1325
Affx.93429730	1	56949511	1448	0	0
Affx.93384448	1	57006749	1449	0	1326
Affx.93432346	1	57042745	1450	0	1327
Affx.93377185	1	57170393	1451	0	1328
Affx.93395056	1	57185853	1452	0	1329
Affx.93311496	1	57218716	1453	0	1330
Affx.93406002	1	57252119	1454	0	1331
Affx.93304377	1	57277480	1455	0	1332
Affx.93296805	1	57333239	1456	0	1333
Affx.93378166	1	57361959	1457	0	1334
Affx.93352689	1	57384678	1458	0	1335
Affx.87887890	1	57397164	1459	0	1336
Affx.93435135	1	57443456	1460	0	1337
Affx.93341246	1	57467379	1461	0	1338
Affx.93393880	1	57492428	1462	0	1339
Affx.93387706	1	57510684	1463	0	1340
Affx.93348201	1	57536935	1464	0	1341
Affx.93410918	1	57569503	1465	0	1342
Affx.93426695	1	57614657	1466	0	1343
Affx.93376034	1	57652891	1467	0	1344
Affx.93413221	1	57676753	1468	0	1345
Affx.93414141	1	57697947	1469	0	1346
Affx.93324683	1	57728513	1470	0	1347
Affx.93456219	1	57772317	1471	0	1348
Affx.93298491	1	57811304	1472	0	1349
Affx.93378556	1	57842219	1473	0	1350
Affx.93348781	1	57861325	1474	0	1351
Affx.93385848	1	57910603	1475	0	1352
Affx.93272919	1	57958517	1476	0	1353
Affx.93339674	1	57987495	1477	0	1354
Affx.93407280	1	58050452	1478	28	1355
Affx.93327002	1	58068722	1479	0	1356
Affx.93309727	1	58100182	1480	0	1357
Affx.93374299	1	58155792	1481	0	1358
Affx.93436505	1	58239360	1482	0	1359
Affx.93280460	1	58259923	1483	0	1360
Affx.93403151	1	58285134	1484	0	1361
Affx.93337746	1	58312495	1485	0	1362
Affx.93276288	1	58352742	1486	0	1363
Affx.93446485	1	58370745	1487	0	1364
Affx.93289010	1	58383232	1488	0	1365
Affx.93413245	1	58408725	1489	0	1366
Affx.93357255	1	58463441	1490	0	1367
Affx.93388014	1	58528157	1491	0	1368
Affx.93402466	1	58558995	1492	0	1369
Affx.93275936	1	58606977	1493	0	1370
Affx.93286000	1	58647280	1494	0	1371
Affx.93437346	1	58686466	1495	0	1372
Affx.93390320	1	58704518	1496	0	1373
Affx.93389952	1	58757290	1497	0	1374
Affx.93458914	1	58773339	1498	0	1375
Affx.93428146	1	59035454	1499	0	1376
Affx.93341838	1	59073436	1500	0	0
Affx.93422366	1	59108337	1501	0	1377
Affx.93334909	1	59123340	1502	0	1378
Affx.93365343	1	59160194	1503	0	1379
Affx.93444677	1	59179056	1504	0	1380
Affx.93282254	1	59224531	1505	0	1381
Affx.93327773	1	59235136	1506	0	1382
Affx.93334941	1	59259836	1507	0	1383
Affx.93338692	1	59302135	1508	0	1384
Affx.93419467	1	59312715	1509	0	1385
Affx.93321005	1	59365113	1510	0	1386
Affx.93412368	1	59431698	1511	0	1387
Affx.93298033	1	59448500	1512	0	1388
Affx.93293372	1	59501693	1513	0	1389
Affx.93373994	1	59557594	1514	0	1390
Affx.93416724	1	59689482	1515	0	1391
Affx.93313145	1	59718224	1516	0	1392
Affx.93393525	1	59749626	1517	0	1393
Affx.93451148	1	59790502	1518	0	1394
Affx.93433511	1	59827556	1519	0	1395
Affx.93415768	1	59872501	1520	0	1396
Affx.93440431	1	59897711	1521	0	1397
Affx.93454372	1	59922467	1522	0	1398
Affx.93329166	1	60083876	1523	29	1399
Affx.93301381	1	60113440	1524	0	1400
Affx.93381820	1	60133987	1525	0	1401
Affx.93300411	1	60164337	1526	0	1402
Affx.93346728	1	60205888	1527	0	1403
Affx.93408897	1	60249592	1528	0	1404
Affx.93280736	1	60273611	1529	0	1405
Affx.88071993	1	60318191	1530	0	1406
Affx.93423162	1	60377780	1531	0	1407
Affx.93284446	1	60390369	1532	0	1408
Affx.93346684	1	60407482	1533	0	1409
Affx.88126012	1	60460384	1534	0	1410
Affx.93324322	1	60513883	1535	0	1411
Affx.93318699	1	60562938	1536	0	1412
Affx.93292853	1	60581162	1537	0	1413
Affx.93408713	1	60608785	1538	0	1414
Affx.93420348	1	60632627	1539	0	1415
Affx.93361602	1	60667170	1540	0	1416
Affx.93460210	1	60714786	1541	0	1417
Affx.93335380	1	60769789	1542	0	1418
Affx.93461130	1	60789812	1543	0	1419
Affx.93283920	1	60821324	1544	0	1420
Affx.93340999	1	60833958	1545	0	1421
Affx.87917888	1	60896277	1546	0	1422
Affx.93391446	1	60941232	1547	0	1423
Affx.93422977	1	61008385	1548	0	1424
Affx.93436208	1	61039540	1549	0	1425
Affx.93311634	1	61093609	1550	0	1426
Affx.93348145	1	61104815	1551	0	1427
Affx.93320567	1	61143807	1552	0	1428
Affx.93458794	1	61167737	1553	0	1429
Affx.93278072	1	61213653	1554	0	1430
Affx.93416060	1	61294896	1555	0	1431
Affx.93388432	1	61331206	1556	0	1432
Affx.93351754	1	61353051	1557	0	1433
Affx.93285580	1	61386899	1558	0	1434
Affx.93418662	1	61402888	1559	0	1435
Affx.93450958	1	61456755	1560	0	0
Affx.93447791	1	61478500	1561	0	1436
Affx.93347480	1	61506249	1562	0	1437
Affx.93327778	1	61522940	1563	0	1438
Affx.93447121	1	61583225	1564	30	1439
Affx.93443222	1	61638154	1565	0	1440
Affx.93349045	1	61667869	1566	0	1441
Affx.93418166	1	61682981	1567	0	1442
Affx.93381900	1	61744676	1568	0	1443
Affx.93410762	1	61780045	1569	0	1444
Affx.93395742	1	61791270	1570	0	1445
Affx.93330363	1	61831362	1571	0	1446
Affx.93419376	1	61841890	1572	0	1447
Affx.93396124	1	61888625	1573	0	1448
Affx.93371377	1	61909730	1574	0	1449
Affx.93400168	1	61926603	1575	0	1450
Affx.93384992	1	61961534	1576	0	1451
Affx.93430819	1	61978804	1577	0	1452
Affx.93431413	1	62005454	1578	0	1453
Affx.93322148	1	62028917	1579	0	1454
Affx.93280784	1	62057911	1580	0	1455
Affx.93366467	1	62103193	1581	0	1456
Affx.93327032	1	62138326	1582	0	1457
Affx.93336756	1	62176120	1583	0	1458
Affx.93395010	1	62210040	1584	0	1459
Affx.93345044	1	62229835	1585	0	1460
Affx.93321189	1	62310842	1586	0	1461
Affx.93365310	1	62342554	1587	0	1462
Affx.93446229	1	62354369	1588	0	1463
Affx.87897300	1	62409187	1589	0	1464
Affx.93325241	1	62451543	1590	0	1465
Affx.93348388	1	62467305	1591	0	1466
Affx.93374729	1	62501730	1592	0	1467
Affx.93414054	1	62515490	1593	0	1468
Affx.93399813	1	62545835	1594	0	1469
Affx.93370388	1	62885745	1595	0	1470
Affx.93338243	1	62930605	1596	0	1471
Affx.93268632	1	62966475	1597	0	0
Affx.93301504	1	62986660	1598	0	1472
Affx.93398632	1	62999530	1599	0	1473
Affx.93454618	1	63019835	1600	0	1474
Affx.93452568	1	63048107	1601	0	1475
Affx.93353095	1	63074545	1602	0	1476
Affx.93379187	1	63116663	1603	0	1477
Affx.93365523	1	63140132	1604	0	1478
Affx.93420812	1	63186577	1605	0	1479
Affx.93410485	1	63216189	1606	0	1480
Affx.93282272	1	63225593	1607	0	1481
Affx.93321139	1	63280611	1608	0	1482
Affx.93272749	1	63292488	1609	0	1483
Affx.93355614	1	63333161	1610	0	1484
Affx.93386898	1	63355219	1611	0	1485
Affx.93439694	1	63385466	1612	0	1486
Affx.93421630	1	63400423	1613	0	1487
Affx.93438800	1	63420480	1614	0	1488
Affx.93394826	1	63449452	1615	0	1489
Affx.93296600	1	63474981	1616	0	1490
Affx.93356417	1	63519535	1617	0	1491
Affx.93441601	1	63577572	1618	0	1492
Affx.93359729	1	63616441	1619	0	1493
Affx.93387832	1	63675593	1620	0	1494
Affx.93279935	1	63715625	1621	0	1495
Affx.93405829	1	63834998	1622	0	1496
Affx.93358828	1	63862680	1623	0	1497
Affx.93364185	1	63933688	1624	0	1498
Affx.93291683	1	63965004	1625	0	1499
Affx.93395573	1	63987591	1626	0	1500
Affx.93286385	1	64016897	1627	0	1501
Affx.93301020	1	64042479	1628	0	1502
Affx.93443342	1	64074275	1629	0	1503
Affx.93326050	1	64087961	1630	0	1504
Affx.93419177	1	64130935	1631	0	1505
Affx.93434181	1	64170111	1632	0	1506
Affx.93406096	1	64198824	1633	0	1507
Affx.93428770	1	64221049	1634	0	1508
Affx.93272675	1	64266755	1635	0	1509
Affx.93429974	1	64284271	1636	0	1510
Affx.93351683	1	64321067	1637	0	1511
Affx.93345260	1	64384823	1638	0	1512
Affx.93361489	1	64413654	1639	0	1513
Affx.93282329	1	64428881	1640	0	1514
Affx.93338555	1	64449381	1641	0	1515
Affx.93334852	1	64481548	1642	0	1516
Affx.93455640	1	64532491	1643	0	1517
Affx.93454252	1	64566856	1644	0	1518
Affx.93400912	1	64607219	1645	0	1519
Affx.93270645	1	64755344	1646	0	1520
Affx.93317963	1	64822703	1647	0	1521
Affx.93400697	1	64861739	1648	0	1522
Affx.93285009	1	64899622	1649	0	0
Affx.93356651	1	64962773	1650	0	1523
Affx.93307365	1	65003527	1651	0	1524
Affx.93375794	1	65052495	1652	0	1525
Affx.93446174	1	65089529	1653	0	1526
Affx.93276667	1	65157421	1654	0	1527
Affx.93268820	1	65186026	1655	0	1528
Affx.93387473	1	65241342	1656	0	1529
Affx.93426623	1	65259580	1657	0	1530
Affx.93389468	1	65286987	1658	0	1531
Affx.93296211	1	65397510	1659	0	1532
Affx.93400035	1	65419994	1660	0	1533
Affx.93379858	1	65534980	1661	0	1534
Affx.93437412	1	65550713	1662	0	1535
Affx.93389388	1	65587685	1663	0	1536
Affx.93413855	1	65709513	1664	0	1537
Affx.93338808	1	65849943	1665	0	1538
Affx.93279379	1	65879680	1666	0	1539
Affx.93292301	1	65948754	1667	31	1540
Affx.93348974	1	65970264	1668	0	1541
Affx.93444074	1	66004206	1669	0	1542
Affx.93299631	1	66042289	1670	0	1543
Affx.88123067	1	66053633	1671	0	1544
Affx.93281675	1	66110811	1672	0	1545
Affx.93428878	1	66135171	1673	0	1546
Affx.93354536	1	66170342	1674	0	1547
Affx.93314922	1	66204783	1675	0	1548
Affx.93452556	1	66222618	1676	0	1549
Affx.93301695	1	66336258	1677	0	1550
Affx.93452475	1	66353627	1678	0	1551
Affx.87855534	1	66423783	1679	0	1552
Affx.93385494	1	66463491	1680	0	1553
Affx.93455122	1	66490784	1681	0	1554
Affx.93450596	1	66515061	1682	0	1555
Affx.93446831	1	66557423	1683	0	1556
Affx.93306957	1	66624654	1684	0	1557
Affx.87866238	1	66637805	1685	0	1558
Affx.93356329	1	66684340	1686	0	1559
Affx.93349280	1	66701502	1687	0	1560
Affx.93365295	1	66723817	1688	0	1561
Affx.93399379	1	66749492	1689	0	1562
Affx.93315730	1	66779866	1690	0	1563
Affx.93354835	1	66794724	1691	0	1564
Affx.93333927	1	66854119	1692	0	1565
Affx.93391112	1	66882547	1693	0	1566
Affx.93327252	1	66928729	1694	0	1567
Affx.93315444	1	66981885	1695	0	1568
Affx.93443531	1	67027522	1696	0	1569
Affx.93281920	1	67055115	1697	0	1570
Affx.93459864	1	67118030	1698	0	1571
Affx.93380499	1	67139058	1699	0	1572
Affx.93282629	1	67230963	1700	0	1573
Affx.93375830	1	67248494	1701	0	1574
Affx.93355250	1	67273712	1702	0	1575
Affx.93428562	1	67312087	1703	0	1576
Affx.93314927	1	67330048	1704	0	1577
Affx.93421038	1	67402834	1705	0	1578
Affx.93348483	1	67463427	1706	0	1579
Affx.93379595	1	67517976	1707	0	1580
Affx.93339172	1	67540706	1708	0	1581
Affx.93451448	1	67588549	1709	0	1582
Affx.93447748	1	67626103	1710	0	1583
Affx.93295088	1	67778403	1711	0	1584
Affx.93443088	1	67907629	1712	0	1585
Affx.93370166	1	67946116	1713	0	1586
Affx.93427289	1	68014860	1714	32	1587
Affx.93356518	1	68047895	1715	0	1588
Affx.93353752	1	68065240	1716	0	1589
Affx.93321280	1	68109547	1717	0	1590
Affx.93386572	1	68159983	1718	0	1591
Affx.93341957	1	68203478	1719	0	1592
Affx.93284658	1	68293861	1720	0	1593
Affx.93366091	1	68316181	1721	0	1594
Affx.93346426	1	68358629	1722	0	0
Affx.93458005	1	68393189	1723	0	1595
Affx.93389738	1	68429271	1724	0	1596
Affx.88030418	1	68474942	1725	0	1597
Affx.93354683	1	68492085	1726	0	1598
Affx.93412568	1	68545566	1727	0	1599
Affx.93375601	1	68598124	1728	0	1600
Affx.93363601	1	68639140	1729	0	1601
Affx.93410598	1	68708424	1730	0	1602
Affx.93322344	1	68736437	1731	0	1603
Affx.93401602	1	68759143	1732	0	1604
Affx.87912643	1	68807323	1733	0	1605
Affx.93339699	1	68853894	1734	0	1606
Affx.93275901	1	68897963	1735	0	1607
Affx.93422727	1	68933589	1736	0	1608
Affx.93352449	1	68957153	1737	0	1609
Affx.93335320	1	68980441	1738	0	1610
Affx.93287020	1	69010496	1739	0	1611
Affx.93395200	1	69035081	1740	0	1612
Affx.93428703	1	69094122	1741	0	1613
Affx.93438138	1	69116098	1742	0	1614
Affx.93424903	1	69156488	1743	0	1615
Affx.93394173	1	69187512	1744	0	1616
Affx.93457852	1	69212815	1745	0	1617
Affx.93412090	1	69225970	1746	0	1618
Affx.93347424	1	69245984	1747	0	1619
Affx.93312439	1	69300797	1748	0	1620
Affx.93391204	1	69346316	1749	0	1621
Affx.93311217	1	69387464	1750	0	1622
Affx.93454800	1	69416418	1751	0	1623
Affx.93426145	1	69440895	1752	0	1624
Affx.93296927	1	69510763	1753	33	1625
Affx.93335059	1	69579256	1754	0	1626
Affx.93325752	1	69602844	1755	0	1627
Affx.93397228	1	69706318	1756	0	1628
Affx.93423914	1	69729994	1757	0	1629
Affx.93452709	1	69743993	1758	0	1630
Affx.93444740	1	69764892	1759	0	1631
Affx.93298743	1	69793375	1760	0	1632
Affx.93301502	1	69812558	1761	0	1633
Affx.93400348	1	69844165	1762	0	1634
Affx.93283197	1	69866835	1763	0	1635
Affx.93348869	1	69893901	1764	0	1636
Affx.93277524	1	69939426	1765	0	1637
Affx.93369139	1	69954148	1766	0	1638
Affx.93411318	1	69999218	1767	0	1639
Affx.93317196	1	70036993	1768	0	1640
Affx.93450701	1	70078293	1769	0	1641
Affx.93362365	1	70099491	1770	0	1642
Affx.93426697	1	70131721	1771	0	1643
Affx.93278605	1	70158578	1772	0	1644
Affx.93433460	1	70193475	1773	0	1645
Affx.93277889	1	70243367	1774	0	1646
Affx.93337296	1	70274239	1775	0	1647
Affx.93448662	1	70297120	1776	0	1648
Affx.93286554	1	70317373	1777	0	1649
Affx.93376100	1	70372334	1778	0	1650
Affx.93456566	1	70414678	1779	0	1651
Affx.93414036	1	70444077	1780	0	1652
Affx.93453268	1	70464258	1781	0	1653
Affx.93273705	1	70536396	1782	0	0
Affx.93453218	1	70585755	1783	0	1654
Affx.88060201	1	70659457	1784	0	1655
Affx.93421920	1	70707555	1785	0	1656
Affx.93286627	1	70819398	1786	0	1657
Affx.93444759	1	70848864	1787	0	1658
Affx.93420273	1	70879170	1788	0	1659
Affx.93383666	1	70957007	1789	0	0
Affx.93271799	1	71001457	1790	0	1660
Affx.93293143	1	71029921	1791	0	1661
Affx.93402962	1	71083829	1792	0	1662
Affx.93295481	1	71112160	1793	0	1663
Affx.93280565	1	71148223	1794	0	1664
Affx.93282948	1	71189557	1795	0	0
Affx.93304819	1	71237552	1796	34	1665
Affx.93275923	1	71283525	1797	0	1666
Affx.93366007	1	71307459	1798	0	1667
Affx.93419749	1	71377597	1799	0	1668
Affx.93312944	1	71419058	1800	0	1669
Affx.93344912	1	71485575	1801	0	1670
Affx.93354687	1	71502779	1802	0	1671
Affx.93391288	1	71571730	1803	0	1672
Affx.93270172	1	71623985	1804	0	1673
Affx.93456108	1	71651068	1805	0	1674
Affx.93328100	1	71767231	1806	0	1675
Affx.93388341	1	71833331	1807	0	1676
Affx.93459463	1	71846994	1808	0	1677
Affx.93332949	1	71885136	1809	0	1678
Affx.93290203	1	71907398	1810	0	1679
Affx.87948636	1	71931032	1811	0	1680
Affx.93416867	1	71954675	1812	0	1681
Affx.93387513	1	71985073	1813	0	1682
Affx.87960265	1	72032200	1814	0	1683
Affx.93385350	1	72040339	1815	0	1684
Affx.93318198	1	72133801	1816	0	1685
Affx.93419112	1	72270405	1817	0	1686
Affx.93460957	1	72284231	1818	0	1687
Affx.93426661	1	72304266	1819	0	1688
Affx.93287806	1	72446198	1820	0	1689
Affx.93397888	1	72563913	1821	0	1690
Affx.93370730	1	72594889	1822	0	1691
Affx.93458774	1	72636133	1823	0	1692
Affx.93372593	1	72667082	1824	0	1693
Affx.93330885	1	72739990	1825	0	1694
Affx.93457616	1	72766293	1826	0	1695
Affx.93309703	1	72805079	1827	0	1696
Affx.93303238	1	72878450	1828	0	1697
Affx.93370756	1	72894692	1829	0	1698
Affx.93314928	1	72999992	1830	0	1699
Affx.93338991	1	73034596	1831	35	1700
Affx.93290375	1	73065206	1832	0	1701
Affx.93449562	1	73114281	1833	0	1702
Affx.87883604	1	73205092	1834	0	1703
Affx.93296458	1	73247991	1835	0	1704
Affx.93360940	1	73293083	1836	0	1705
Affx.93337781	1	73315131	1837	0	1706
Affx.93282603	1	73328877	1838	0	1707
Affx.93281672	1	73360548	1839	0	1708
Affx.93381597	1	73395102	1840	0	1709
Affx.93454816	1	73501235	1841	0	1710
Affx.93327372	1	73555984	1842	0	1711
Affx.93397441	1	73569320	1843	0	1712
Affx.93422184	1	73592198	1844	0	1713
Affx.93445886	1	73639021	1845	0	0
Affx.93363243	1	73680354	1846	0	1714
Affx.93291684	1	73710462	1847	0	1715
Affx.93356559	1	73754233	1848	0	1716
Affx.93274502	1	73777897	1849	0	1717
Affx.93342302	1	73797867	1850	0	1718
Affx.93453542	1	73871373	1851	0	1719
Affx.93456291	1	73899310	1852	0	1720
Affx.88059199	1	73925665	1853	0	1721
Affx.93278450	1	73958031	1854	0	1722
Affx.93435205	1	73981866	1855	0	1723
Affx.93394331	1	74027950	1856	0	1724
Affx.93400916	1	74057595	1857	0	1725
Affx.93295023	1	74090150	1858	0	1726
Affx.93417413	1	74201444	1859	0	1727
Affx.93271503	1	74229578	1860	0	1728
Affx.93452008	1	74261786	1861	0	1729
Affx.93393307	1	74281567	1862	0	1730
Affx.93363839	1	74296851	1863	0	1731
Affx.93394190	1	74321309	1864	0	1732
Affx.93416879	1	74379848	1865	0	1733
Affx.93386414	1	74409586	1866	0	1734
Affx.93407450	1	74448956	1867	0	1735
Affx.93373867	1	74505882	1868	0	0
Affx.93365968	1	74531173	1869	0	1736
Affx.93382058	1	74557406	1870	0	1737
Affx.93457696	1	74598386	1871	0	1738
Affx.93278846	1	74663466	1872	0	1739
Affx.93318519	1	74730672	1873	0	1740
Affx.93376181	1	74748223	1874	0	1741
Affx.93287463	1	74771661	1875	0	1742
Affx.93408006	1	74800425	1876	0	1743
Affx.93371518	1	74825516	1877	0	1744
Affx.93448219	1	74847654	1878	0	1745
Affx.93404005	1	74867907	1879	0	1746
Affx.93402748	1	74911048	1880	0	1747
Affx.93435653	1	74929201	1881	0	1748
Affx.93307455	1	74961356	1882	0	1749
Affx.93272990	1	74988308	1883	0	1750
Affx.93268400	1	75001737	1884	0	1751
Affx.93451865	1	75040872	1885	0	1752
Affx.93313156	1	75074855	1886	0	1753
Affx.93449084	1	75100157	1887	0	1754
Affx.93314640	1	75148324	1888	0	1755
Affx.93294643	1	75190358	1889	0	1756
Affx.93408973	1	75476745	1890	0	1757
Affx.93369901	1	75494383	1891	0	1758
Affx.93387222	1	75527273	1892	0	1759
Affx.93408912	1	75576603	1893	0	1760
Affx.93354989	1	75714135	1894	0	1761
Affx.93349756	1	75747510	1895	0	1762
Affx.93440281	1	75787412	1896	0	1763
Affx.93461381	1	75820996	1897	0	1764
Affx.93273303	1	75874298	1898	0	1765
Affx.93403903	1	75950010	1899	0	1766
Affx.93355744	1	76030331	1900	0	1767
Affx.93369237	1	76096907	1901	0	1768
Affx.93304481	1	76152420	1902	0	1769
Affx.93367705	1	76176731	1903	0	1770
Affx.93270621	1	76215498	1904	0	1771
Affx.93394486	1	76269076	1905	0	1772
Affx.93294479	1	76281834	1906	0	1773
Affx.93332297	1	76314571	1907	0	1774
Affx.93334886	1	76399609	1908	0	1775
Affx.93373213	1	76492905	1909	0	1776
Affx.93294751	1	76521417	1910	0	1777
Affx.93353573	1	76553002	1911	0	1778
Affx.93327289	1	76577261	1912	0	1779
Affx.93410583	1	76596571	1913	0	1780
Affx.93385049	1	76683021	1914	36	1781
Affx.93353685	1	76728195	1915	0	1782
Affx.93450394	1	76897848	1916	0	1783
Affx.93384189	1	76910857	1917	0	1784
Affx.93405990	1	76956759	1918	0	1785
Affx.93289419	1	77121631	1919	0	1786
Affx.93269205	1	77153285	1920	0	1787
Affx.93325170	1	77216977	1921	0	1788
Affx.93279065	1	77308792	1922	0	1789
Affx.93295367	1	77333027	1923	0	1790
Affx.93370967	1	77377640	1924	0	1791
Affx.93377236	1	77395966	1925	0	1792
Affx.93385101	1	77510088	1926	0	1793
Affx.93441859	1	77567586	1927	0	1794
Affx.93361624	1	77604091	1928	0	1795
Affx.93278765	1	77621624	1929	0	1796
Affx.93278220	1	77661595	1930	0	1797
Affx.93358600	1	77679861	1931	0	1798
Affx.93296639	1	77755750	1932	0	1799
Affx.93385694	1	77786278	1933	0	1800
Affx.93457769	1	77791933	1934	0	1801
Affx.93380736	1	77868677	1935	0	1802
Affx.88000450	1	78292270	1936	0	1803
Affx.93441315	1	78432502	1937	0	1804
Affx.93276938	1	78703676	1938	0	1805
Affx.93454753	1	78838623	1939	0	1806
Affx.93313083	1	78871809	1940	0	1807
Affx.93268319	1	78910456	1941	0	1808
Affx.93343408	1	78980183	1942	0	1809
Affx.88033888	1	79020134	1943	0	0
Affx.93287798	1	79043671	1944	0	0
Affx.93389451	1	79050009	1945	0	0
Affx.93285625	1	79052464	1946	0	0
Affx.93352403	1	79148303	1947	0	1810
Affx.93418582	1	79200396	1948	0	1811
Affx.93366387	1	79353985	1949	0	1812
Affx.93386562	1	79384713	1950	0	1813
Affx.93285194	1	79437108	1951	0	1814
Affx.93454760	1	79471126	1952	0	1815
Affx.93322381	1	79547466	1953	0	1816
Affx.93307883	1	79597253	1954	0	1817
Affx.93335727	1	79618271	1955	0	1818
Affx.93378078	1	79640858	1956	0	1819
Affx.93362451	1	79672227	1957	0	1820
Affx.93409791	1	79879325	1958	0	1821
Affx.93308072	1	79911260	1959	0	1822
Affx.93287607	1	79956793	1960	0	1823
Affx.93389303	1	79975574	1961	0	1824
Affx.93354333	1	80009654	1962	0	0
Affx.93424964	1	80015905	1963	0	1825
Affx.93455392	1	80038599	1964	0	1826
Affx.93295231	1	80057278	1965	0	1827
Affx.93421376	1	80131869	1966	0	1828
Affx.93460417	1	80166699	1967	0	1829
Affx.93378515	1	80211562	1968	0	1830
Affx.93442909	1	80231423	1969	0	1831
Affx.93369689	1	80249141	1970	0	1832
Affx.93406998	1	80264210	1971	0	1833
Affx.93433684	1	80298524	1972	0	1834
Affx.93446827	1	80341166	1973	0	1835
Affx.93358159	1	80398828	1974	0	1836
Affx.93304401	1	80446893	1975	0	1837
Affx.93300745	1	80453845	1976	0	1838
Affx.93425551	1	80513415	1977	37	1839
Affx.93324896	1	80567705	1978	0	1840
Affx.93381935	1	80594727	1979	0	1841
Affx.93331031	1	80730998	1980	0	1842
Affx.93403079	1	80744004	1981	0	1843
Affx.93448186	1	80798977	1982	0	1844
Affx.93288100	1	80825827	1983	0	1845
Affx.93455486	1	80860166	1984	0	0
Affx.93284463	1	80924280	1985	0	1846
Affx.93402985	1	81155242	1986	0	1847
Affx.93331482	1	81168456	1987	0	1848
Affx.93442810	1	81237686	1988	0	1849
Affx.93362063	1	81310572	1989	0	1850
Affx.93433733	1	81335379	1990	0	1851
Affx.93281857	1	81363051	1991	0	1852
Affx.93389900	1	81379935	1992	0	1853
Affx.93392586	1	81406382	1993	0	1854
Affx.93418552	1	81434688	1994	0	1855
Affx.93429807	1	81520236	1995	0	1856
Affx.93344373	1	81580398	1996	0	1857
Affx.87859191	1	81604189	1997	0	1858
Affx.93457479	1	81625102	1998	0	1859
Affx.93335867	1	81665938	1999	0	1860
[truncated: 43,819 more rows]
